# Supplementary material for: Genomic analyses of Burkholderia cenocepacia reveal multiple species with differential host-adaptation to plants and humans
Source: BMC Genomics. 2019 Nov 4;20:803. doi: 10.1186/s12864-019-6186-z (PMC6829993; doi:10.1186/s12864-019-6186-z)
Supplement: Supplementary file 4 — Additional file 4: Table S1. Core-genome of the 31 B. cenocepacia strains. The 1065 genes used in the MLSA approach are detailed with their function, average gene length and nucleotide sequence. [file 12864_2019_6186_MOESM4_ESM.xlsx]

## Sheet: core gene list
Gene	Non-unique Gene name	Annotation	Avg group size nuc	Nucleotide sequence
lcdH_2		L-carnitine dehydrogenase	488	ATGACGGGCGATACCCCGCTGACGATTTACCGCGACGTGGTGCGGCCCGAATGGGTCGACTACAACGGCCACCTGCGCGATGCGTTCTATCTGCTGATCTTCAGCTTCGCGACCGATGCGCTGCTGGATCGCATCGGCCTCGACGACGCCGCGCGTCGCGAGCGGGGCCGCTCGGTCTATACGCTCGAAGCGCACGTGAACTACCTGCACGAGATCAAGGAAGGCGCGCCGGTGCGCGTCGATGCGCGCGTGCTGGCGCACGACGCGAAGCGGCTGCATCTGTATCTCGAACTGTTCGCCGACGGGCATGACGACGCGGTATCGGCGAGCGAGCAGATGCTGCTGCACGTCGATACGCGCGGCGGTGCGAAGTCGGCGCCGTTCGACGACGACGTGGCC…
ltaE		Low specificity L-threonine aldolase	995	ATGATCGATTTACGCAGCGATACCGTGACACGTCCGAGCCAGGCGATGCTGGCTGCAATGACCGCCGCCGAAACCGGCGACGACGTCTGGGGCGACGACCCGACCGTCCTGCGCCTGCAGGCGGTGACGGCCGAGCGGGCCGGCAAGGAAGCCGGCCTGTTTTTCCCGAGCGGCACGCAGAGCAACCTGGCCGCGCTGATGTCGCATTGCGAGCGCGGCGACGAGTACATCGTCGGCCAACTCGCGCACACCTACAAGTACGAAGGCGGCGGCGCGGCCGTGCTCGGCAGCATCCAGCCGCAACCGATCGAGAACGCGCCGGACGGCACGCTGCCGCTTGCGAAGATCGCTGCGGCGATCAAGCCGCTCGACAATCACTTTGCCCGCACGCGCCTGCTC…
group_1039		hypothetical protein	194	ATGCGCCTTTTGCTTGCCCTGCTGCTCCCGTGGTTCCAGTTCTTCACGATCGGCCGCCCGATCGCCGGGATCATCTGCCTGCTCCTGCAACTCACGATCATCGGCTGGTTGCCGGCCGCGATCTGGTCGGTGTATGCGTTGAGCCAGTACAAGACCGATCGCAAGATCGAGGCGGCGCTGCGCGGGCGGCCGTAG
oprD		Porin D	1468	ATGAAAAAGCAGAAGACGATCGGGACGGCATCGAAGATGCTGCTTGCATGGGGACTGCCGGCGCTCGCCGGCGTCTCGCTGACGGGTGTCGCGCACGCGGACGACGCGGTGCCGCTGACGGTCGCGCAGGCCGCACCGGCCGCCGGTACGGGCACGGCCGTTGCGCAGGCGCCGACCCAGAACGCCATTGTCAACGCCGAGGCGACCCAGGCCGTCACGCCGCCCGACGAGCCGTCGGCGCAGTCGAAATCGAAGGGCTTCATCGCCGACAGCCATCTCGACTTCCTGTTCCGCAACTATTCGGACATCCTCGACAACAAGGGCGGGCCGCACCGCCATGCGTGGGTCCAGGGCGTGATGGCGAACTTCGAGTCCGGCTATACGGCGGGCCTGATCGGC…
oppD_3		Oligopeptide transport ATP-binding protein OppD	992	ATGGCAGCTCTATTGGAAGTGGAAAATCTCGGCGTGCGCTTCACGCGCAAGGATGCGCCGCCGATCGACGCCGTGAACGGCGTGTCGTTCTCGCTCGAAGCCGGCAAGACACTGGGCATCGTCGGCGAATCGGGCTCGGGCAAGAGCCAGACCGTGATGGCGCTGCTCGGCCTGCTGGCCGGCAACGGCACGACGACCGGCACCGCGCGCTACCGCGGCGACAACCTGCTCGACATGGATACGCGCGCATTGAACGCGGTGCGCGGCGACCGCATCGCGATGATCTTCCAGGATCCGATGACGTCGCTCAATCCGTTCCTGACGATCGAGCGGCAGATGACCGAGACGCTGCAGCTGCATCGCAGGCTGTCGCGCAAGGAAGCCACGAAGCGCGCGATC…
pcaB		3-carboxy-cis,cis-muconate cycloisomerase	1355	ATGCTCGAAGACAGCGCCCGCCTGACCTCCCTGATCTGCGGCACCGAGCCGCTCAACCGGATCTGGTCGCCCCGCGCGACGATCCAGCGCATGCTCGACGTCGAGGCCGCGCTCGCGCGCGCGCTGGCCGCGCAGCAGGTGATTCCCGCCGCCGCGGTCGCGCCGATCGAACGTGTGTGCGACGCCGGCCGGCTCGATGCCGACGCGCTCGCGCACGGTGCGGCGCTCGGCGGCAATCTTGCGATTCCGCTCGTCAAGCAGCTCACCGCGCAAGTGAAGGCCGACGACCCCGAGGCCGCGAAGTTCGTGCACTGGGGCGCGACGAGCCAGGACATCATCGATACCGCGACCGTGCTGCAGTTGCGCGACACGCTCGACGTGCTCGATCCGCTGCTCGAC…
curA_1		NADPH-dependent curcumin reductase	986	ATGTCGACACCCGTGAACCGCCAGCTGCTGCTGAAGACGCGCCCGGAAGGGCGGGTCGGCCGCGACCATTTTTCGCTCGTCGAGACGCCGGTGCCGGCGCTCGCCGACGGCGAGGTGCTCGTGCGCGTGCTGTACCTGTCGATGGACCCGACCAACCGCGTGTGGATGAGCGACGTGCCGCAGTACCTGCCGCCCGTCGCGATCGGCGAGGTGATGCGCGCGCTCGGGATCGGCCGCGTGGTCGCGTCGCGCCATGCGGGTTTCGCGGAAGGCGATCTCGTGCAGGGGCTGGTCGGCTGGCAGGACTACGCGGTCGTGCCGGCCGAGCAGGCCGCGCAGCTCGTGAAGCTGCCCGCGCAGTCGGGCCTGCCGCTGCCGACCCTGCTCGGCGCGTGCGGG…
xynZ_1		Endo-1,4-beta-xylanase Z	944	ATGCGCCGACTCGCCCTTCCGTTCGCCCTCGCCCTGATCGCCGGCGCGATCGCCACCGCCCATGCCACGCCGCCGGCACCGGCGCCCGCGGCATCGCCCACGCAGCCGCCGGCCGTCCAGACCGCGACGACCCCGTCGACCGCGCAGGAGCCGTCCGTCAATCCGGGCAGCAGCGTCGTGCTGCGCACGTTCCGCTCGGCGTCGCTGAAGCGCGACTGGTCGTACACGGTCTACCTGCCGCCCGGCTACAACCCGGAAGGCGCGCGCTACCCGGTGATGTACCTGCTGCACGGCAACGCGGGCAACGCGAACGACTGGGTCACGCAGGGCCGGCTGCAGGCCACCGCCGACACGCTGATCGAGCGCCACGACATCCCGCCCGTCGTGATCGTGATGCCG…
paaD		Putative 1,2-phenylacetyl-CoA epoxidase, subunit D	558	ATGTCCGCCCAGACCGCCGCCCCTGCCCCCGCCGCGCACCGCGACGATCCGTTGCTCGCCCGCGCGTGGGACGTGCTCGAAGCCGTGCCCGATCCGGAGATCCCGGTCGTGTCGATCCGCGAGCTCGGCATCCTGCGCGACGTCCGCCGCGCGGATGACGGCCAGCTCGAAGTCGTGATCACGCCGACCTACTCGGGCTGCCCGGCGATGTCGCAGATCGCCGAGGACATCGCCGCCGCGCTGCAGGCCGCCGACTTGCCGCCGCACCGGATCGAGACGGTGCTCGCTCCCGCGTGGACGACCGACTGGATCACGCAGGAAGCGCGCGACAAGCTGCGCGCGTACGGCATCGCGCCGCCGGTCGGCCAGTGCGGCAGCGCCGCACCGCGGGAGAACGTC…
purK		N5-carboxyaminoimidazole ribonucleotide synthase	1194	ATGACCGCAACTCCTGATTCCGTTTCCCCGATCCTGCCCGGCGCGTGGCTGGGCATGGTCGGCGGTGGCCAGCTCGGCCGCATGTTCTGCTTTGCCGCCCAGTCGATGGGCTATCGCGTCGCCGTGCTCGATCCCGATCCGACGAGCCCCGCCGGCGCGGTCGCCGATCGCCACCTGCGCGCGGCGTACGACGACGAAGCCGCGCTCGCCGAACTGGCCGACCTGTGCGAGGCCGTATCGACGGAGTTCGAGAACGTGCCGGCCGCGAGCCTCGATTTCCTCGCGCGCACGACGTTCGTCGCGCCGGCCGGCCGCTGCGTCGCGGTCGCGCAGGACCGGATCGCGGAGAAGCGTTTCATCGCGGCATCGGGCGTGCCGGTCGCGCCGCACGTCGTGATC…
ptsG		PTS system glucose-specific EIICB component	1711	ATGAACGGGAATCCGTTTCTGAAAATACAGGGCCTGGGCCGGGCACTGATGCTGCCGATCGCGGTATTGCCGGTCGCCGGCATCCTGCTGCGACTCGGCCAGCCGGACGTGTTCAACATCAAGATGATCGCCGACGCCGGCGGCGCGATCTTCGACAACCTGCCGCTCTTGTTCGCGATCGGCGTGGCGGTCGGCTTCGCGAAGGACAACAACGGCGTGGCGGCGCTCGCGGGCGCGATCGGTTACCTGATCGAAACCGCGATCATGAAGGACATCGATCCCAAGCTGAACATGGGCGTGCTGTCCGGGATCATCGCGGGGGTCGTCGCGGGCCTGCTGTACAACCGCTACAAGGACATCAAGCTGCCGGACTACCTCGCGTTCTTCGGCGGCAAGCGG…
xdhA_1		Xanthine dehydrogenase molybdenum-binding subunit	2359	ATGAACCAGCAAGCAGAACCGTTCCTGAGCACCCTCGACCCGCAAGCCGACGCCGCGCAGGTGCACGTGTCGCGCGCCCACGAATCCGCCCACCTGCACGTGAGCGGGCGCGCCACCTACACCGACGACATTCCGATCGTCGCCGGCACGCTGCACGCGGCGCTCGGGTTGTCGGCGAAGCCGCACGCGAAGATCGTGTCGATGAACTTCGACGCGGTGCGGGCGACGCCGGGCGTGGTCGCCGTGTTCACGGCCGACGACATTCCGGGCGTCAACGATTGCGGTCCGATCATCCACGACGATCCGGTGCTCGCGAAGGGCATCGTGCAGTTCGTCGGCCAGCCGATGTTCATCGTCGTCGCGACGTCGCATGACATCGCGCGGCTCGCCGCGCGCCGT…
ldhA		D-lactate dehydrogenase	998	GTGCGCGTGATCCTGTTCAGCAGCCGGCAGTACGACGACGATTCGTTCACCGCCGCCAACCGGCCGTTCGGCTATCGGCTGCACTTCCAGCCGTCGCACCTCGACGCGGAAACCGCGATCCTCGCGCACGGCTATGACGTCGTCTGCCCGTTCGTCAACGACACCGTCAACGCGGCCGTGCTCGAACGACTCGCCGACGGCGGCACGCGGCTGATCGCGCTGCGCTCGGCGGGCTTCAACCATGTCGACCTCGCCGCCGCCGAGCGGCTCGGCATCGCGGTCGTGCGGGTGCCCGCGTATTCGCCGCACGCGGTCGCCGAGCACGCGGTCGCACTGATCCTCGCGCTCAACCGCCGCCTGCCGCGCGCCGTCGCCCGCACCCGCGAAGGCGACTTCTCG…
murD		UDP-N-acetylmuramoylalanine--D-glutamate ligase	1510	ATGTTTGGAGATCGGCAACGGCCGATGGTGCTCGTACTGGGGCTCGGGGAATCGGGTCTCGCGATCGCGCGATGGTGCGCGAGGCACGGGTGCCGGCTGCGTATTGCCGATACCCGCGAGGCGCCGCCGCACCTTGCCGCGCTGCAGGCCGAAGGCATCGATGCGGAATTCGTCGGCGGGGCGTTCACGCCCGCGCTGCTCGATGGCGGTGTCGAGATCGTCGGGCTGAGCCCCGGCCTGTCGCCGCTCGAACCGGCGCTCGCCGCGCTGCTCGCCGCCGCGCACGAGCGCGGTGTCGCGGTATGGGGCGAGCTGGAATTCTTCGCGCAGGCGCTGCGCGCGCTCGGCACGAGCGGCTACCAGCCGAAGGTGCTCGCGATTACCGGCACCAACGGCAAG…
pcaF_1		Beta-ketoadipyl-CoA thiolase	1186	ATGACAGACGCCTACATCTGCGATGCGATTCGCACCCCCATCGGCCGCTACGGCGGCGCCCTGAAAGATGTCCGTGCCGACGACCTCGGCGCGGTGCCGCTCAAGGCGCTGATCGAGCGCAACCGCGACGTTGACTGGGCGGCGATCGACGACGTGGTCTACGGTTGTGCGAACCAGGCCGGCGAGGACAACCGCAACGTGGCACGCATGTCGGCGCTGCTGGCGGGCCTGCCCACTGCCGTGCCCGGCACGACGCTGAACCGGCTGTGCGGCTCCGGGATGGACGCGGTCGGCACGGCCGCGCGCGCGATCAAGGCAGGTGAAGCACGTCTGATGATTGCTGGCGGCGTCGAGAGCATGACGCGCGCACCGTTCGTGATGGGCAAGGCCGCGAGCGCG…
group_1306		hypothetical protein	1154	ATGTACGTGCTGAAGCTGATCGCGCGCAACGCGCTGCGGCACCGGCTGCGCACGCTCTTGACCGTGCTCGGGCTCACGATCGCGGTGCTCGCGTTCGGGCTGCTGCACACCGTCGTCGACGCGTGGTACGCGGGCGCGGCGGCGGCGTCCAGCGGGCGGCTCGTCACGCGCAACGCGATCTCGCTGGTGTTTCCGCTGCCGGTCAGCTACGAGAACCGCATCCGCGGCGTCGACGGCGTGACGGCCGTGGTCCGCTCGAACTGGTTCGGCGGCATCTATCGCGACCCGAAGAACTTCTTCGCGAGCTTCGCGGTGTCGGAGAACTATCTCGATCTGTATCCGGAATTCATCCTGCCGGCGCAGCAGCGCGCCGACTACGACCGCGACCGTCGCGGCTGC…
gspH		hypothetical protein	511	ATGAAGCACCGCGCGGCGCGGCGTCGCGCGCGCGGTTTCACGCTGCTCGAAATGCTGGTCGTGCTCGTGATCGCGGGGCTGCTGGTGTCGCTCGCGTCGCTGTCGCTGACGCGCAATCCGCGCACCGACCTGCGCGAGGAAGCGCAGCGCATCGCGCTGCTGTTCGAGACGGCCGGCGACGAAGCGCAGGTGCGTGCGCGGCCGATCGCATGGCAGCCGACCGCGCACGGCTTCCAGTTCGACGTGAGCTCGCCCGACGGCTGGCGCACGCTGCGCGACGACCTGCTGCGCCCGCGCGACTGGGATGGCGGCGTCACCGGCGCGGACATCGATTACCCGGGGTCGGATACGCGCGCGAGCCGAGTCGTGTTCGGCACCGAGAGCATCGACACGCCCGTG…
dnaA		Chromosomal replication initiator protein DnaA	1507	ATGAACGATTTCTGGCAACACTGTTCCGCACTGCTGGAGCGCGAGCTGACGCCCCAGCAGTACGTGACGTGGATCAAACCCTTGGCCCCGGTGGCCTTCGATGCGTCGGCGAACACGCTGTCCATCGCCGCGCCGAACCGCTTCAAGCTGGACTGGGTCAAGAGCCAGTTTTCGGGCCGGATCGCCGATCTGGCCCGCGAATTCTGGAACACGCCGATCGAAGTCCAGTTCGTCCTCGATCCGAAGGCCGGCATGCGCAGCGCCCCCGCGGGTGCCGCACCGGCCGCCCCGCGTGCACCGCTGGCGCCGAGCGGCCCCGCCGCGACGGTCGCCGCGATCGCCGCCAACCTGACCGCGAATGCTTCCGCTGCGCCCGCCGCGCCGGCCGACGTGCCGATG…
speG_1		Spermidine N(1)-acetyltransferase	549	ATGCAACTCCAGAACGATACCAACACGCTCGCGCTGCGGCCGCTGGAGCGCCAGGACCTGCGCTTCGTCCACGAACTCAACAATGACGCGAAGATCATGCGTTACTGGTTCGAGGAGCCGTACGAAACCTTCTCGGAACTGTCGCAACTGTACGACCGCCACGTACACGACCAGCGCGAGCGCCGTTTCGTCGCGGTCGATGCGCAAGATGAACTCGTCGGCCTCGTCGAGCTGATCGAGCTCGACTACATCCACCGCCGCGGCGAGTTCCAGATCATCATCGCGCCGCAGTGCCAGGGGCGCGGCTATGCGGGCCAGGCGACGCGCCTCGCGATCGAGTACGCGTTCAAGGTGCTGAACATGCGCAAGCTGTACCTGATCGTCGATACGTCGAATGCG…
group_1340		hypothetical protein	866	ATGTTCGACCAGATCGTATTCGCGGGCGGCGGCAATCGCTGCTGGTGGCAGGCCGGCTTCTGGGACGTCGCGCGGCCGGCCCTCGACCTGCGCCCGCGCGTGATCACCGGCATCTCGGCCGGCGCGGCCACCGCCTGCATGCTGTATACACGCGACGCCGCGTGGGTGATGCGCTATTACGAAGAAGCGCTGCGCCACAACCGGAAGAATGCGTACTGGGGCAACCTGTTCGGGCGCGAGCCCGTGTTTCCGCATTACCGGATCTATCGTCAGGCGCTGCTCGACATTTACGGCGAGCCGTTCGCGAAGCTCGCCACGGCGCCGGAGATCCGCATCGGCGTGTCGCACGTGCCGCGCTGGCTCGGCGCGCGCAGCGCCGTCGCGGCCGGCCTCGTCGCA…
ybaK_2		Cys-tRNA(Pro)/Cys-tRNA(Cys) deacylase YbaK	506	ATGACGACACCCGCTTCATTCGATTCCCTCCCCGATTCCGCGCGACGCGTCGCGCTGCTGCTGCGCGAGCGCGGCCATGCGAAAGGCATCGTGATGCTCGCCGAAACCGGCAAGACGTCGGCCGAGGCCGCGGCCGGGCTCGGCTGCTCGGTCGCGCAGATCGCAAAGTCGATCCTGTTTCGCCGGCAGGCCGACGGCGCGCCCGTGCTGGTGATTGCGAGCGGCGTCAACCGCGTGGACGAAAGGAAGGTCGCCGAACAGGTCGGCCCGGTCGGCCGCGCGGACGCGAAGTTCGTGCGCGACAACACCGGCTATGCGATCGGCGGCGTCTGCCCGATCGGCCATCTGGTCGAACCCGTCACGCTGATCGACGCCGACCTGCTCGCGCTCGACAGCCTG…
group_1355		hypothetical protein	3523	ATGACCGCCCGCCTGCCCGTCGACGGCACGCCTGCCCTGTCCGACTACCGCCTGACCGACAACCTGACCGCGACGCGCGGCCGGATCTTCCTGACCGGCACGCAGGCGCTGATTCGCCTGCTGCTGATGCAGCGCACGGTCGACACCGAACAGGGGCTCAACACGGCCGGTTTCGTCAGCGGCTATCGCGGCTCGCCGCTCGGCATGGTCGACCAGCAGCTGTGGAAGGCGAAGAAACTGCTCGACACCAGCGGCGTGCGCTTCCTGCCGGCGATCAACGAGGAACTCGGCGGCACGGCCGTGCTCGGCACGCAGCGGGTCGAGGCCGACCCCGAGCGCACGGTCGAGGGCGTGTATGCGATGTGGTACGGCAAGGGCCCGGGCGTCGATCGCGCGGGC…
kdgR_1		Transcriptional regulator KdgR	858	ATGCCCGCCAGCCTGCTTCCCGACGACGATCTCGCCGACTCCGATACCGACGACGCCGCCTCCGGCGAACCCGGCGAGAAGGTCCGCTCCGGCATCCAGTCGATCGAGGTCGGCTTCCGCCTGCTCGACGTGCTGACGAGCGAGCCGCGCGCGATGATGCTGCGCGATCTCGCGCAGCGCGCGGGCATGAGCCCGGCGAAGGCGCATCGCTATCTGGTCAGCTTCTCGCGGCTCGGCGTCGTGTCGCAGGACCCGGTCTCGGGCCGCTACGAGCTGGGCGGCTTCGCGCTGCAAATGGGGCTCGCGCGGCTCGCGCGCGTCGACGGCGTGAAGCTCGCGCGGATCGCGCTCACCGAATTCCGCGACCGCCTCGACCAGACGGTCGGCATCGCGGTGTGG…
glmS_2		Glutamine--fructose-6-phosphate aminotransferase [isomerizing]	1037	TTGTCGAATATGCTTAAGGAAGCGCGCGAGTCCGCCCAGGTCGTCGCCGCGCAGATCGCCGACACCGCGCGCGTCGAAGCGCTCGCCGGCCAATTGCTCGATCACCCGCCGGCCGTCGCGCTGACGGTCGCGCGCGGCAGCTCGGATCACGCCGCCAGCTATTTCGCGAGCCTGACGATGAGCCGCCTCGGCGTGCCGGTCGCGTCGCTGCCGATGTCGGTCGCGACGCTGCAGCAGGCGCCGCTGAAGGTGCAGGACCAGCTCGCGATCGCGTTCTCCCAGTCGGGCAAGAGCCCCGATCTCGTCAATACGATGGCCGCGCTGCGCGAAGCCGGCGCGCGCACCGTCGCCGCCGTGAACGTGCTGCCGTCGCCGCTCGCCGATGCGTGCGAGCACCAG…
soj_4		Sporulation initiation inhibitor protein Soj	764	ATGCGGCGGGTCGTATTCAACCAGAAGGGCGGCGTGGGCAAGTCGACGATCGTCTGCAACCTGGCGGCGATCAGCGCGAGCGAAGGATTGCGCACGCTCGTCATCGATCTCGATGCGCAGGCGAACTCGACGCGCTACCTGCTCGGCGATGCGGCGGCCGACGCGCAACCTGGCGTGGCCGGTTTCTTCGAAACCGCGCTGACCTTCAACTTCCGGCCGGTCGACGTCGCGTCGTTCATCCACGCGACCCCGTTCGACGGACTCGACGTGATGCCCGCGCATCCGGATCTCGACACGCTGCACGGCAAGCTCGAATCGCGCTACAAGATCTACAAGCTGCGCGACGCGCTCAACGAGCTCGACACTTACGATGCGGTGTACATCGACACGCCGCCCGCG…
rssA_3		Swarming motility regulation sensor protein RssA	1323	GTGCGGTCGATTCGTCATCAACTGCTGATCTGGCTGCTCGCGATCGTCGTCGCGGGCGTGGGCGCCGCGGGCTGGCTCATCTACCGGCAGGCGCTCGCCGAGGCGAACGAGCTGTTCGACTACCAGTTGCAGGAAATCGCCGCGGCGCTGCCGTCGGAGCCGTTCTCGCAGGTGTTCGGCTCGCGCACCAACGGCGACGAAGGCATCGTGATCCAGATCTGGAATCGCAACGGCGTGCTGATGTACTTCTCGCATCCGCGTGCGCCGATCGCGCCGCGCGCGGAGCTCGGCTTCTCGACCGAACGCACCGATCGCGGCGAATGGCGCGTGTACGGCGCGATCGTCGGCGACAACGTCGTGCAGCTCGCGCAGCCGCTGTCGGTGCGCAACCGGCTCGCG…
xseA		Exodeoxyribonuclease 7 large subunit	1321	ATGCTTTCCGACTCTCCTTTTTCCGCGCCCGGCGCCACGCGCGGCGGCGACGAAGTGATTCCCGTTTCGGCGCTCAATCGCGCGATTTCGACGATGCTCGAGCGCTCGTTTCCGCTGCTGTGGATTTCGGGCGAAGTATCGAATTTCACGCGCGCCGCGAGCGGCCACTGGTATTTCTCGATCAAGGACCAGCAGGCGCAGATGCGCTGCGTGATGTTCCGTGGCCGCGCGCAATACGCCGAATTCACGCCGCGCGAAGGCGACCGCATCGAAGTGCGCGCGGTCGTCACGATGTACGAGCCGCGCGGCGAAGTGCAGCTCAACGTCGAAGCCGTGCGACGCACCGGGCAGGGGCGCCTGTACGAAGCGTTCCTGCGGCTGAAGGCGCAGCTCGAAGCC…
gabP_1		GABA permease	1406	ATGGTGGTGCAGGGGAGTGGTAACGCAGTGACACAACAACAACGGTCGTTCGACGCTATCGTCGCGCGCGAACAAGGGTTGCGCCACGCGCTGACGTCGGGGCAGATGGCGATGATCGCGATCGGCGGCGCGATCGGCACGGGGCTGTTCCTCGGCAGCGGGTTCGCGATCGGGCTCGCCGGCCCGAGCGTGCTGGTTTCCTATGCGATCGGCGCGCTGATCGCGCTGCTGCTGATGGGCGCGCTCGCGGAAATGACCGTCGCGCATCCGACGGCCGGCTCGTTCGGCGCGTATGCCGAGCATTACGTCGGCCCGCTCGCGGGCTTCCTGGTGCGCTATGCGTACTGGTTCGCGGTCGTGTTCGCGATCGGCACCGAGATCAGCGCGATCGCCGTGTTC…
cysH		Thioredoxin-dependent 5'-adenylylsulfate reductase	750	ATGAGCACCGCGACCGCCACCGCGCTGACGCCGGAACTCGCCGCGAAGGTCGAGCGCCTCGACGCGCTGCTCGCGCAGATCGGCGAGCGTCACGACAAGGTGAAGTTCGCGAGCAGCCTCGCCGCGGAAGACATGCTGCTCACCCACGCGATCCTGTCGAAGGGCGTGCCGATCGGCATCTTCTCGCTGAACACGGGCCGCCTGCACGCGGAAACGCTCGGCATGATCGACCGGGTGCGCGAGCGCTACGGCTACGAGATCGAGCAGTTCCATCCGCAGCAGGACGCGGTCGACCGGTACGTTGCCGAGCACGGCCTGAATGCGTTCTACGAGAGCGTCGAGCTGCGCAAGTCGTGCTGCCACATCCGCAAGGTCGAGCCGCTGAACCGTGCGCTGGCC…
group_1397		hypothetical protein	581	ATGCATCGCCGCTCACCCAGACAGGACTTGCACTCAGGGATGAACATTCGTTTCGAATCGCCGCGCCGGGCCACGCCGGCGCGCGTCGTGCTGGCCGTGATCGCCACGGCCGCACTGCTGTCCGGCTGCAATTCGTTGTACAGCGAAGGCGCGACAGCCGGCGCCGGTATCGCGGGCGCCGCGATCGCTTCCAAGGTCACCAACAACGCCGCCGTCGCGACCGGCATCGGCCTCGGCGCCGTTGCCGGCGCGCGGGCTGGCGTCCAGTACACGCAACGCGTCGCGCACCGCTACACGCAGGAGCAGATCGCGAAGGCGGCCGGCCCGCTCGACGTCGGCGGCGTCGCGCCGTGGTCGACGCACCATTCGTTCCCGATCGAGGACGACGAGCAGGGCCGC…
ydcO_1		Inner membrane protein YdcO	1210	ATGAACCCTTCGCCCACCGCGAGCGCCGGCCGCGCCGGCGGCCGCCGCTTTTTCGCCGATACGTCCGTGTCCGCGCTCGTCGCCGGCTTCGTCGCGATGATGACCGGCTACACGAGTTCGCTCGTGCTGATGTTCCAGGCCGGCCGCGCCGCCCACCTCACCGATGCGCAGATCTCGTCGTGGATCTGGGCGCTGTCGATCGGCATGGCGCTGACGACCATCGGCCTGTCGCTGCGCTATCGCGCGCCCGTCGTGGTCGCGTGGTCGACGCCCGGCGCCGCGCTGCTGATCGCGTCGCTGCCCGGCGTGCCCTACCCCGAGGCGATCGGCGCGTTCGTCGTGTGCGCGCTGCTGCTGACGGCCGTCGGCGTAAGCGGGCTGTTCGACACGCTGATGAAG…
qorA_4		Quinone oxidoreductase 1	974	ATGCCGAAAGCAATCCGATACGACCAGCCGGGCGGCCCGGACGTGATGAAGTGGGTCGATGTCGAGGTCGGCGCGCCGAAGGCGGGCGAAGTCCGCATCCGGCAACACGCCATTGGGCTCAACTACATCGACGTGTATTTCCGCACGGGCCTGTATCCGCAGCCGCTGCCCGGCGGCCTCGGGATGGAGGCGGCGGGCGAGGTGACGGCCGTCGGCGACGGCGTGACCGCGTTCAAGGCCGGCGACCGTGTCGCCTATGTCGGCCAGCCGCCCGGCGCGTATGCGCAGGAGCGCGTGATGCCGGCCGAGCGCATCGTGAAGCTGCCGGACGGCATCGGCTACGACGACGCGGCGTCGGTGATGCTGCAGGGCCTGACCGCCCATTACCTGCTGCGCCGC…
kdpA		Potassium-transporting ATPase potassium-binding subunit	1805	ATGAACGCGAACAACCTGTTGCAGACGCTGCTGTTCATCGTCGTGCTGCTGGCGGCGGCCGTGCCGGTCGCGCGCTACCTGAGCGCGGTGATGGACGGCAGTTCGCGCGTCGTGCGCGTGTTCGGGCCGCTCGAACGCGCGCTGTACCGCGTGGCCGGCGTCGACGCCGGCACCGAGATGAACTGGAAGCAGTATGCGGTCGCGACGATCGCGTTCAACGCGCTCGGCGTGCTGTTCCTTTACGGGCTGCTGCGCCTGCAGGGCTTCCTGCCCGGCAACCCGCAGCAGTTCGGCGCGATGACGCCCGACGGCGCGTTCAACACGGCCGTCAGCTTCGTCGCCAACACGAACTGGCAGGACTACGCGCCCGAGCAGACCGTCAGCTATCTGTCGCAGATG…
prlC		Oligopeptidase A	2087	ATGTCCGCCAGCGCCAACACCAATCCGCTCCTCGACTTCTCCGGCCTGCCCCGTTTCGGCGAGATCCGCCCGGAACACGTGACGCCCGCGCTCGATACGCTGCTCGATGCCGCCAGCCGCGCCGTCGAAGCCGCGAGCGCGAGCGACACGCCGTCGACGTGGGCCGCCGTCGTCGAGACGGTCGAGCGGGCCACGGAGCCGCTCGGCCGCGCATGGGGCATCGTCGGCCACCTGAATGCGGTCGCCGACACGCCCGAACTGCGGGCTGCGTACGGTGAAAACCTGCCGCGCGTGACCGAATTCTGGTCGAGCGTCGGCCAGAATCTCGCGCTGTACGAAAAGTACAAGGCGATCGCCGCGAGCGCCGAATACGCGACGCTGTCGGCCGAGCGCAAGAAG…
cysE_1		Serine acetyltransferase	767	ATGTTCACGAGACTGCGCGAAGACGTTGCAACGATTCGCGAGCGGGATCCCGCCGCTCGCAGTGCGTGGGAAGTGCTGACCTGTTATCCGGGGCTGCATGCGCTCGTGCTGCACCGTTTCGCGCACGCCTGCTGGCGCGCGAAGCGCTACTGGCTCGCGCGGTTCGCGTCGCAGGCCGGCCGGTTCCTGACCGGGATCGAGATCCACCCCGGCGCGACGATCGGCCGGCGCGTGTTCATCGATCACGGCATGGGTGTCGTGATCGGCGAGACGGCGATCATCGGCGACGACTGCACGATCTATCAGGGCGTGACGCTGGGCGGCACGTCGCTCACGCGCGGCGCGAAGCGCCATCCGACGCTCGAGGCCGGCGTGATCGTCGGCGCTGGCGCGAAGGTG…
rpmE2		50S ribosomal protein L31 type B	263	ATGAAACCTGGCATTCACCCGGACTACCGCGAAGTCGTCTTCCAAGACATGTCGAACGGCTTCAAGTTCATCACGCGCTCGACGATCCAGACGCGCGAAAACATCGAACTCGACGGCAAGACCTACCCGCTCGCCAAGATCGAAGTGTCGTCGGAATCGCACTCGTTCTACACGGGTCAGCAAAAGATCATGGACACGGCAGGCCGTGTCGAGAAGTTCAAGAACAAGTTCGGCGTACGCGCCAACGGCAAGGCGAAGTAA
drrA_2		Daunorubicin/doxorubicin resistance ATP-binding protein DrrA	914	ATGTCCGTCGCACCGATCGATTTCCGCAACGTCGAAAAGCGCTATGGCGACAAGCTGGTCGTCAACGGTCTGTCCTTCAACGTGAAGGCCGGCGAATGCTATGGCCTGCTCGGGCCGAACGGCGCCGGCAAGACGACCACGCTGAAGATGCTGCTCGGCCTCGCGCACCCCGATGCCGGCACCATTTCGCTGTGCGGCGAACCGGTTCCATCGCGGGCGCGACATGCACGCCAGCGGGTCGGCGTCGTCCCGCAGTTCGACAATCTCGACCCCGACTTCACCGTACGCGAGAACCTGCTCGTCTTCAGCCGCTATTTCGGGATGTCGGCGCACGCCGCACGCGCGCTCGTGCCGCCGCTGCTCGAATTCGCGAAGCTGGAAAACAAGGCCGACGCGAAG…
yjhB_3		Putative metabolite transport protein YjhB	1218	ATGAGCTGGACCCGCGAGCAACGCAACGTCACGATCGCCGCCTACCTGGGCTGGACGCTCGATGCGTTCGATTTTTTCCTGATGGTTTTCGTGCTGAAGGACATCGCCGCGGAGTTCGCGTCGACGATTCCCGCCGTCGCGTTCGCGCTCACGCTGACGCTCGCGATGCGCCCGCTCGGCGCGCTGATCTTCGGCCGGCTCGCCGACCGCTTCGGCCGCCGCCCGACGCTGATGGTCAACATCGCGTGCTATTCGCTGCTCGAACTCGCGTCGGGTTTCGCGCCGAGCCTGACCGCGCTGCTCGTGCTGCGCGCGCTGTTCGGCATCGCGATGGGCGGCGAATGGGGCGTCGGCTCCGCGCTGACGATGGAAACCGTGCCGACGCATGCGCGCGGCTTC…
group_1462		hypothetical protein	400	ATGCCGATCCGCTGGGGCGACATGGACGCGTTCGGCCATGTGAACAACACGGTCTATTTCCGCTACATGGAGCAGGCGCGGATTTCGTGGTTCGAGCAGCTCGGCATTGCCGGCGGCAACGGCGAGGGGCAGGGGCCCGTCATCGTCACCGCGTCGATGGAGTTCCTCAAGCAGCTGCACTATCCGGGCGACGTGATCGCGAAGATGTCGGCCGCGAAGCCCGGCCGAAGCAGTTTCGACACCGGGTTCGAGCTCACGCGCGCGGACGATCCGCAGCATGTCTATGCCCGCGGCAACGCGCGTTGCGTGTGGGTCGATTACGCGCTCGGCAAGTCGGTGCCGCTGCCGCAACTGTTGCGCGACACGATCGAGCACGCGCTCGCGACGAAAGTCGGCTGA
mltD		Membrane-bound lytic murein transglycosylase D	1580	ATGCGACTTATATTGAGTGCGATGGTGGTGCTGCTACTCGCCGCTTGTGCGAGCCAGCCTCCTGTCGCCAACAACGCCGCCGATTCGCAGGCGACGTCCAACTACCTCCGTAAATCAGCCACCGCCAAAGAAACTGTCGACGTCGACAAGCAATCCGTCGGCGACCTGACCAGTGCAGACTCCGATCTCTGGGCGCGCATCCGCCGCGGCTTCCAGATGCCCGATCTGCAGAGCGATCTCGTCGACATGCAGACGACCTGGTATACGCAGCGTCCCGATTACGTGCAGCGCATGACCGAGCGCTCGCAGAAGTACCTGTATCACATCGTCGAGGAACTCGAGGCGCGTCACATGCCGACCGAGCTCGCGCTGCTGCCGTTCATCGAGTCCGCATACAAC…
rnhA		Ribonuclease HI	443	ATGACAACCGACACCATCGACATCTATACCGACGGCGCCTGCAAGGGCAACCCGGGCCCCGGCGGCTGGGGCGCCCTGCTGCGCTACGGCAGTCAGGAAAAGGAACTGTTCGGCGGCGAGCCGAACACGACCAACAACCGCATGGAGCTGATGGGCGTGATCGCCGCGCTCGAAGCGCTGAAGCGGCCGTGCCGGGTGATCGTGCATACCGACTCGCAATACGTGCAGAAAGGCATCAGCGAGTGGATCCACGGGTGGAAGAAGAAAGGCTGGGTCACCGCGGCGAAGACGCCCGTGAAGAATGCCGACCTGTGGAAGCGGCTCGACGCGCTCGTCGCGCAGCACGAGATCGAGTGGCGCTGGGTCAGGGGTCACGCGGGCCATCCCGAAAACGAGCGC…
cdhR_1		HTH-type transcriptional regulator CdhR	1039	GTGGTACCGGTGTCTCGTCCCGCAGGCGCCACCCGCACGACGCAGGTGGCGATCGTTGCATTGCCGCCCGTGTCGATGTCGGGCGTGGGGCCGATCGTCGATGCGCTGAATCTCGCGAACGAGATCGACGGGCGGCTTCTGTACCGCTGGCAGGTGTGTTCGTGGGACGGGCGGCCGGTGCCGCTCGCGGGTGGTGCGCAGTGGCATGCCGATGCGGCGTTCAACGACGCGATCGCGTGCGACTGGTTGATCGTCGTGTCCGAGCGGTTTCAGCAGTTCGCCGATTACCGGCTGTTTCTCGCGAGTCTCGCGCGGGTCGGGCAGCGCACGCCGGTCGTGACCGGCATTCATCACGGCGTGTGGTGGCTCGCGATGGCGGGGCAGCTTTCCGGGTATCGC…
nagZ		Beta-hexosaminidase	1028	ATGAAAACGACTCCCGGCCCGGTCATGCTCGACGTCGTCGGCACGACCCTGTCGCGCGACGATGCGCGGCGCCTCGCGCATCCGAATACCGGCGGCGTGATCCTGTTCGCGCGGCACTTCCAGAATCGTGCGCAACTGACCGCGCTGACCGATTCGATCCGCGCGGTGCGCGAAGACATCCTGATCGCCGTCGATCACGAAGGCGGGCGCGTGCAGCGGTTCCGCACCGACGGCTTCACGGTGCTGCCCGCGATGCGTCGCCTCGGCGAGCTGTGGGATCGCGACGTGCTGCTCGCGACGAAGGTCGCGACCGCCGTCGGTTACATCCTGGCCGCCGAGCTGCGCGCGTGCGGGATCGACATGAGCTTCACGCCCGTCCTCGATCTCGACTACGGGCAC…
bcr_1		Bicyclomycin resistance protein	1219	ATGTCCCACGTCGTCCGGCGCCGGCCCGATGCCCGGCTGATCCTGTTGCTCGGCGCGCTCGCGGCCTGCGGGCCGATCGCCACCGACATGTACCTGCCGAGCCTGCCGTCGATCGCCGACAGCTTCTCCGTGAGCCCCGGCGCCGCGCAGCGCACGCTGACCAGCTTCATGGCGGGCTTCTCGATCGGCATGCTGCTGTACGGCCCGCTGTCCGACACGTGGGGCCGCCGTCCCGTGCTGCTCGGCGGGATCGCGCTGTTCACGCTCGCGAGCATCGGCTGCTTCGTGTCGGGTTCGATCGACATGCTGATCGTCGTGCGCTTTCTGCAGGCGCTCGGCGCCGGTGCCGCGTCGGTGCTCGCGCGGGCGATCGCGCGTGACGCGCACGAGCCGAGCGAC…
group_1510		hypothetical protein	518	ATGTCCATCTCGATGTACCAGGCTTCGCTGCCCGTCCTGATCCGCGGCCTCACCAACCTGCAGCACATCCTCGGCAAGGCGCAAGCGCATGCGGCCGAAAAGCAGATCGACCCGTCGGTATTCATCGGCGCACGCCTCTACCCGGACATGCTGCCGCTCGTCCGTCAGGTCTACATCGCGACCGACACGGCGAAGGGCTGCGCCGCGCGGCTCGCCGGCGCCGAGATCCCGAGCTACCCGGACGTCGAGCAGAGCTTCGACGAGCTGCACGCGCGCATCCAGAAGACGATCGACTACCTGAAAAGCTTCGACGCCGCACAGATCGACGGCAGCGAGACGCGCCAGATCGTGCTGAAGATGCGCGTCGGCCCGATCGAGTTCACCGGCCAGTCGTACCTG…
livF_3		High-affinity branched-chain amino acid transport ATP-binding protein LivF	692	ATGCTGAAAATCGAAGCGCTGAACCAATACTACGGCGGCAGCCATATCCTGCGCAACGTGAACCTCGTCGCCGACGACGGCAAGCTCACCGTGCTGCTCGGCCGCAACGGCGTCGGCAAGAGCACGCTGCTGCGCTGCCTGATGGGCGTCGTCGCCGCGAAAAGCGGCAGCGTGTCGTGGCGCGGCACCGCGCTCGGCGCACTGCCGCCGTATGCGCGCGTCGCGGCGGGGCTCGCGTACGTGCCGCAGGGCCGCGACATCTTTCCGCGGCTCACCGTCGAGGAAAACCTGCTCGTCGGCGCGGCGAGCCGCAAGGCGCCGTCGAAAGTGCCCGATCGCATCTACGACCTGTTCCCGGTGCTCAAGGACATGCGCGCACGGCGCGGCGGCGACCTGTCG…
tar_5		Methyl-accepting chemotaxis protein II	1529	ATGAACCTGAACGCCCTGTTTTCCCGTTTCTCGATCCGTACGCGGATTTTCTCCACGCTCGGCCTCGTCGCCGTGCTGCTCGTCGTATCGGGGCTGATCGGCCTCGCGGGCATGCAGAGCTCGAATCGCGCGCTCGACGAGGCCTATACGCGGCAACTGGCCGCGAAGACCGCGCTGTCCGCGGCGAGCCTGAACCTGACGATCGTGCGCACCACGCTCGACCGTGCGCTGCTGCATCCGGAAGCGCCGGACGTATCGGAACTCGTGAAGAAGGCCGAGGGCTATCTCGCGAAGGCCGACACGGCGTGGCGCAGCTACGCGGCGATGCCGCACGGCGACGACGAAGGCCCGCTCGCGAGCCGCCTCGATGCCGCGCGCCAGGCGCTGATCGGGCAGGCG…
ureE		Urease accessory protein UreE	617	ATGCGCACCCTCGACAAACGTATTGCCCCGAACGTGAAACTCGCCGCGTCGCTCGTCGCGCGCGCGCCGACGCTCACGCTCGCCTATGACGCCCGCTGCAAGAGCCGCTTGGCGGCGACGCTCGATACCGGCGAGGACGTCGCGGTCCTGCTGCCGCGCGGCACCGTGCTGCGCGACGGCGACGTGCTCGTCGCCGACGACGGCGCGCTCGTGCGCGTCGCCGCGGCGCCCGAAACCGTGCTGCTCGTGCGCGCGGCCGACCCGCTCACGCTGATGCGCGCCGCGTACCATCTCGGCAACCGTCACACGCCGGTCGAGATCGGCGACGGCTACCTGAAGCTCGAAGCCGATCCGGTGCTCGCGGACATGCTGCGCCGGCTCGGCACGCGGGTCGAAGAG…
gbsA		Betaine aldehyde dehydrogenase	1489	ATGACTCCTTTCGATACGCGCCTCGTACCCGACGGCAACATCCTGATCGGCGGCGAGTGGCGGCGCGGCCGTGGCGCGCCTTACACGAGCATCTATCCGGCCGACCAGTCGGTGAACATGGAAGTGTCGACGGCGAACGCGGAAGACGCGGCCGACGCCGTCGTGGCGGCCGACGCCGCATGGCGCCGCGCCGACTGGGCCGGGCTGAAGCCGCACCTGCGCGCGCAGGTGCTGTACCGCATCGCCGACCTGATCATGCAGCGCCACGAAGCGCTCGCGAACCTGCAGTGCCGCGACAACGGCAAGCCGATCGGCGAGACGCGCGTGCTGGTGGCCAGCGCCGCGAACACGTTCCGCTACTTCGCGGCCTGCCTCGAGACGCTCGACGAAGAACTGACG…
qseB_2		Transcriptional regulatory protein QseB	696	ATGGGAATCCCGGGCGCCGCGGCGCCCCGTTTGAAGAGACACGAATTCATGCGCGTACTGCTCGTCGAGGACGATCCGCTGATCGGCAGCGGGCTCGAACAGGGCCTCAAACAGGAAGGCTTCGCGGTCGACTGGGTGAAGGACGGCGACGCCGCGTCGCTCGCGCTGCGCGCGACCGGCTACGGATTGCTGCTGCTCGATCTCGGGCTGCCGAACCGCGACGGCCTGTCGGTGCTCGCCGCGCTGCGCCGCCGCGACGAAAACCTGCCCGCGATCATCATCACCGCGCGCGACGGCGTGCCGGACCGCATCGCCGGCCTCGACAGCGGCGCGGACGACTATCTCGTCAAGCCGTTCGAGCTCGACGAGCTGCTCGCCCGCATCCGCGCGGTCAGCCGC…
group_1575		putative epimerase/dehydratase	971	ATGAAAGTACTGATCACCGGCGGCGCCGGCTTTCTCGGCCAGCGTCTTGCGCGCAAGCTGCTCGAGCCCGGCGAATTGACCGGCCCGGACGGTCGCAGCGAGAAGATCGACGAGCTGGTGCTGCTCGACGTCGTCAAGGGCAGCGATTTCGGCGATGCGCGCGTGACGTCGATCGTCGGCGACATCGCCGATCGCGCGGTGCTCGACAGTGCGATCGACACGCAGACGGGCGCGATCTTCCACCTCGCGGCGATCGTCAGCGGGCAAGCCGAAGCCGATTTCGATCTCGGCATGCGGATCAATCTCGACGCATCGCGCACGCTGCTCGAAGTGTGCCGCGCGCGCGGCCACCAGCCGCGTGTCGTGTTCACGAGCTCCGTCGCGGTGTACGGCGGCGCG…
phnV_2		Putative 2-aminoethylphosphonate transport system permease protein PhnV	860	ATGTCCGCTGAATTCCGTATCGGGCAGGCCGTGCCGCGGCACCAGATCGGCTGGACCGACGCGTTGCTCAAGCATGCGTCGCGCGCCGCGCTCGCATTGGCCGCGTTCGCGTGCTTCTGGCTGTTCGTGCTGCCGGTGATCGTCGTCGCGCTGTCGAGCGTGTCGACGCAGTGGTCGGGCACGATCTTGCCGGCCGGCTACAGCCTGCGCTGGTTCGAGCGGCTCGGCTCGCCGGAATACGACGCGCTGGTGACGAGCCTCGAAATCGGCTTCGGCGTATCGGCGCTCGGCACGATCCTCGGGCTGTGGCTGGCGCTCGCGCTCGAAGGGCGCGACCGGCGCGGCCTCGGGGCGGTCGTCGACGCGCTCGTGATGGTGCCGAACGGCGTACCGAGCGTC…
group_1619		hypothetical protein	465	ATGCGACGCACGACCGCGGCACGGGCCGCACGAGGGATGGCGGCAGCCCTGTTCGCCGTGGCGGCCGCGCAGGCGGTGGCGGCCGGCCCGGCCGACGCGCAGCAGGAAGCCAACCGGCGCACGGTGCTGGCGTTCTACGAGAAAGGGCTGAACGAGAAGGATGCGGACGCCGCGCTCGCATATGTCGGCGATCGCTACGTGCAGCACAACCCGAACGCGGCCGACGGACGCGACGGCTTCCGCAAGTTCGTCGCGTTCCTGCGCGACAAATATCCGCAGTCGCACAGCGAGATCAAGCGCTCGTTCGTCGACGGCGACTACGTGATCCTGCACGTGCACGCGGTGCGCGAACCGGGCACGCGCGGCAGCGCGATCATGGACGTCTTCCGGCTCGAACAC…
eamB_1		Cysteine/O-acetylserine efflux protein	617	ATGGAATTCCTCACCCTCAGCGCGCTGCCCGCCGGCATGCTGTTCGCGCTCGTCACGACGATCACGCCCGGCCCGAACAACACGATGCTGCTCGCGTCCGGCGTCAACTTCGGTTTTCGCCGCACGATGCCGCACCTGTTCGGCATCAGCATCGGCGTCGCGATCCTGATGCTCTGCGTCGGCTTCGGCCTCGGCGAAGCGTTCAAGCGCCTGCCGCTGCTGTACACGCTCCTCGAAGTGGCGAGCGTCGCCTATCTGCTGTACCTCGCGTGGCGCATCGGCACGTCGGGCGAAGTGAAGGCGCACGGCGCCAAATCGCGGCCGATGACGTTCATCGAAGCCGCCGCGTTCCAGTGGGTCAACCCGAAGGCGTGGATGATGGTGCTGACCGCCGCGACG…
poxB		Pyruvate dehydrogenase [ubiquinone]	1721	ATGGCAAGACAGACGATGGCGGAATACCTGGCGAAGACGCTCGCGGCAGCGGGCGTCGAGCGCATCTGGGGCGTGACGGGCGACAGCCTGAACGGCCTGTCGTTCAGCCTGAGCCAGCTCGGCTCGATCCGCTGGATGCACACGCGGCACGAGGAAAGCGCGGCGTTCGCGGCCGGCGCCGACGCCGCGTCGACCGGGCGGCTCGCGGTGTGCGCGGGCAGTTGCGGCCCAGGCAACCTGCACCTGATCAACGGGCTGTACGACTGCCACCGCAATCACCAGCCGGTGCTCGCGATCGCCGCGCACATCCCGTCCACCGAGATCGGTCTCGGCTATTTCCAGGAAACCCATCCGCAGGAGCTGTTCCGCGAATGCAGCCACTTCGCCGAGCTCGTGACG…
group_1697		hypothetical protein	245	ATGAGCGCATCACCCGCCGAGCGGAAGGCCGGACCCGTTTCCATCGTGCGAATCGAAGCCGCGATCAACGCGTGGCGCGAAGTGTACCCGCCGGCGCCGGACGGCGAGGACGGCTACGCGCTCGACGCCGGCAGCAACTGCCTGGCCGAGCTGTACGGCACGATGATCTGCTATCAGTTGCCGGACGTGCCGCTCGACTCGCTGAGCCACGAGCAGCGCGATGCGCTGTACGCGACCGAGGGGTGA
frzE		Gliding motility regulatory protein	2287	ATGAGCGGCGATGACGACCTGAGCCACCTGTCGCTGCTCGAACTGTATCGCGAGGAGACGCGCACGCAGACCCAGGCGCTGTCGGAGCGGCTGCTCGCGCTCGAATCGGGCGAGCCCGATTCCGTCGCGCTCGAGGCATGCATGCGCGCCGCGCATTCGCTGAAGGGTGCCGCGCGGATCGTCGGCGTGCCGCTCGGCGTCGACATCGCCGGGCGGATGGAAGAATGCTTCGTCGCCGCGCAGGCCGGCACGATCGCGCTGACGGCCACGCACGTCGACGTGCTGCTGGCCGGCGTCGACTTGCTGGTGCGCGTCGGCGATCCGCAAGGGCCGCCCGTATCGCAGACCGAGATCGACGTGTTCGCGGCGGCGCTGACGGGCGCCGACGGCGCGCAGACG…
clcD_2		Carboxymethylenebutenolidase	875	ATGTTGAAACCCGAAGTCGACAGCCTGGTCCCCCATGTCCCGTTCTCGCGCCGCAAGTTCATGCAGGCTGCGCTCGGCGGCACCTTCGCGGCGGCCGTGCTGCCCGTGTCGGCGCAGACGGTCACGACCGACAGCGCCGGCCTGGACGTCGACACCATCGAGATCCGCTCGGGCGATGCGAGCGTGCCGGCTTATCGCGCGCAGCCGGTCGACAAGACGAACCTGCCGGTCGTCATCGTGATTCACGAGATCTTCGGCGTGCACGCGCATATCGCCGACGTCTGCCGGCGCTTCGCGAAGCTCGGCTATCTGGCGATCGCGCCGGACCTGTTTGCGCGACAGGGCAACGCGGCGAAATATCCGACGATCCAGGCGCTGGTCGACAACATCGTCAGCAAG…
group_1841		hypothetical protein	1163	ATGACGCTTCCCGCCCTGTTGCGCCGCACCCGCCTCGCCACCGGCGCCGCCCTCGTGCTGGCCTGCGCGGCCGCGCATGCCGACCTGAAGGTCGGCGTCGACCTGTCGTCGACCGGCCCGGCCGCCGCGATCGGCATCACGAGCAAGAACGCGATCCTGATGTGGCCGAAGACGATTGCCGGACAGCCCGTGCAGGTCACGGTGCTCGACGACGCATCCGACCCGGGCGCCGCGGTGCACAACATCCGCAAGCTGGTCGACGAGGATCACGTCGACGTCGTGGTCGGCCCGAACATCACGCCGGCCGCGCTTGCAGCGCTCGACGCGGTGGCCGCCGCGCAGACGCCGATGATCACGCTGGTCGGCTCCGGCTCGATCGTCGAGCCGCAGGAAGGCGCG…
rmuC		DNA recombination protein RmuC	1475	ATGACGATGACGTTGTTGCTTGCGGCGGTCGTCGTGCTGGCTGTCGCGCTCGCGGTGGCGATCGTCGCGCTCGTGCGCGGCGGCCGCCACGACGATGCGGCCGTGCTCGGCGACCAGATCGAGGACGCCGCGCATGCGCAGGCACGCGCGGTCGAGCGGCTCGAGCGCGAACTGCGCGGCGAGATCGTCGAAAATGCGCGCGGCTCGCGTACCGAGCTGGCCGGCAGCTTCGCGCAGTTGCAGCAGACGCTCGCCGCGCAACTGACGAGCGTGGCGACCGTGCAGAACAACCAGATCGAGGGGTTCGCGCAGCAGCTCGGCAAGCTCGTCGCCGGCAACGCGCAGCAGTTCGACGCGATGCGCGAGAGCGTGCAGCGCCAGGCCCAGCAGGCGCGCGAG…
otsA_1		Alpha,alpha-trehalose-phosphate synthase [UDP-forming]	1370	ATGAGCCGGCTCATCATCGTTTCAAACCGCGTCGCGCCGATTTCGGAAGGCGAACCGGCGGCGGGCGGCCTCGCGATCGGCGTCTATGACGCGCTGAAGGAAACCGGCGGCATGTGGTTCGGCTGGAGCGGCGAAGTGGTCGCGTCCGGCGCGCCGCAGCCGCAGATCCGCATCGAGGAGCGCGGGCCCGTGACGTTCGCGACCGTCGGGCTGTCGCGTCGCGATTACGACCAGTATTACCGCGGGTTCTCGAACGCGACGCTGTGGCCCGCGTTCCATTACCGCGCGGACCTGATCCAGTACGATCGCCACGAGTTCGACGGTTATCGCCGCGTCAACGTCTGGCTCGCGCAGCAGCTCGTGCCGCTGCTGCAGGACGACGACGTGATCTGGGTGCAC…
wzx		hypothetical protein	1256	ATGCTGAGGCGCTTCGGCAACCCGGACGTCGCGAAGGCCGTCGCGAACCTCGTCTGGCTGGGGCTCGAACGGCTCACCCAGATCGGCGTCGCGATCGCGATCAGCGGCCTGCTGGCCCGTTATTTCGGGCCAGATGTGTTCGGCAAATGGCAGTATGCGAATACGCTTCTCCTGGTACTGGCGCCGCTCACCTGGGTGTGCGGCGCGGAAATCCTCGTCCCGACCATCGTCCAGCGCCCGCCCGCGCAGCTCGGCGCGGTGCTCGGCAGCGCGTTCGTGCTGCGCATCGCCGTGTCGGTCGCCGCGCTCGCCGCGACCTGGATCGCGATCGCCGCGGGCGCCTTCGACCCGCTGGTCGGCGCGATGCTCGCGGGCCTCGCGGTCACGATGGTGTTCCGC…
trpG		Anthranilate synthase component 2	598	ATGCTGCTCATGATCGACAACTACGACTCGTTTACCTACAACCTGGTCCAGTACTTCGGCGAACTCGGCGAGGACGTGCGTACCTACCGCAACGACGAAATCACGCTCGACGACATCGCGCGCCTGAACCCCGACGCGATCTGCCTGTCGCCCGGCCCGAGCAATCCGCAGCACGCGGGCATCACGCTCGAGGTGCTGCGCGAATTCGCGGGCAAGAAGCCGATCCTCGGCGTCTGCCTCGGCCACCAGGCAATCGGCGAGGCATTCGGCGGCCGCGTGGTGCGCGCGAAGACCATCATGCACGGCAAGGTAAGCCGGATCGAAACCGACTGCCGCGGCGTGTTCGCCGACCTGCCGAAGCATTTCGACGTGACGCGCTACCACTCGCTCGCGATCGAG…
fadD_2		Long-chain-fatty-acid--CoA ligase	1754	ATGTCATCTTCCGCAGCAACCACCTCGGCCCAGCTTCCGCCGAACACCGACGCCATCTGGTACGCGTCGTACCCGCCCGGCGTCCCGCACGAGATCGACGTCACGCAATACGCGTCGCTCGTGCAGTTCTTCGACGAATGCACGACGCGCTTCGCCGACCGCGTCGCGTATGTCAGCGCCGGCGCGTCGATGACCTATCGCACGCTCGCGCAGAAGGTCGACGCATTCGCGTCGTATCTGCAAAGCCTAGGCGTGAAGCCCGGCGACCGCGTCGCGATCATGCTGCCGAACACGTTCCAGTATCCGGTCGCGCTGTTCGGCACGCTGAAGGCCGGCGCGATCGTCGTCAACGTGAATCCGCTCTACACCGCGCGCGAACTCGCGCACCAGTTGAAGGAC…
pncC		Nicotinamide-nucleotide amidohydrolase PncC	492	ATGCCAACCGATTCCGTCGTCCATCAGCTTGCGATCCGCGCAGGCAACAAGCTGCGTGACGAGCACCTCACGCTCGCCACCGCCGAATCCTGCACCGGCGGGATGATCGCCACGGCGATCACCGACATTTCCGGCAGCAGCCAGTGGTTCGAGCGCGGCTTCGTCACGTACTCGAACCAGGCCAAGATCGAGATGATCGGCGTGCCCGCCGACCTGATCGACAAGCACGGCGCGGTCAGCGAGCCCGTCGCGCGCGCGATGGCCGAAGGCGCGCTGCGCAACAGCCGCGCGCAGGTCGCGCTGTCCGTCACCGGCATCGCGGGCCCGGCCGGCGGCAGCGAGAAGAAGCCGGTCGGCACCGTGTCGTTCGGCTGGAGCAACCGGCTGCATACCGATGTC…
ureB		Urease subunit beta	305	ATGATCCCCGGCGAAATCCTCACCGACGACGGCGAACACGAACTGAATGCGGGCCGTGCGACGCGCTCGCTCGTCGTCGCGAACACCGGCGATCGCCCGGTGCAGGTCGGCTCGCACTATCACTTCTTCGAAGTCAACGACGCGCTGTCGTTCGACCGCGCGGCCGCGCGCGGCTTCCGGCTCAACATCGCGGCCGGCACGGCCGTGCGCTTCGAGCCCGGCCAGACGCGCACCGTCGAGCTCGTCGCGCTCGCGGGCGAGCGCGCCGTCTACGGTTTTCAGGGCAAGGTGATGGGGCTGCTGTAA
glyA		Serine hydroxymethyltransferase	1248	ATGTTTGACAGAGCCCAAAGCACCATCGCGAACGTCGATCCCGAAATCTTTGCAGCGATCGAGCAGGAAAACCGCCGCCAGGAAGATCACATCGAGCTGATCGCGTCGGAAAACTACACGAGCCCGGCCGTGATGGCCGCGCAGGGTTCGCAGCTCACGAACAAGTACGCGGAAGGGTATCCGGGCAAGCGCTACTACGGCGGTTGCGAGTACGTGGACGTGGTCGAGCAGCTGGCGATCGACCGCGTGAAGCAGCTGTTCGGCGCGGAAGCGGCGAACGTGCAGCCGAACTCGGGTTCGCAGGCGAACCAGGGCGTGTTCTTCGCGATGCTCAAGCCGGGTGACACGATCATGGGCATGAGCCTCGCGCACGGTGGCCACCTGACGCACGGCTCGCCG…
serB1		Putative hydrolase	677	ATGACTAATCTGGCACTCTTTGACCTCGATCACACGCTGATCCCGACCGATAGCGACCACGAATGGGGTCGCTTCATGGTGAAGCTCGGCATCGTCGACGCGGAAAGCTTCTCGCGTCAGAACGACCAGTTCTTCGCCGACTACAAGGCCGGCCAGCTCGACATCCACGCGTACCTGTGCGCGATGCTCACGCCGCTCGCGAAGTATTCGCGCGCGCAGCTCGCGCAATGGCACGAGCAGTACATGCACGAGGTGATCCGGCCCGCGATGACGCCCGCCGCGCTCGAACTCGTGCGCCGGCACCTCGATGCGGGCGACCTGTGCTGCGTCGTGACGGCGACCAACGAATTCATCACGCGCCCGATCGCGACCGCGTTCGGCGTCGACACGCTGATCGCC…
grpE		Protein GrpE	545	ATGGAAAACACGCAAGAGAACCCGGCTACCCCATCGGCCGAAGACATCGGCAGCGAGAAGCAGGCGGCGCAAGGCGCCGCACCCGCCGCCGAAGCCGCCGACGCGGCGCTCGCGGAGGCTCAAGCCAAGGTCGCCGAGCTCCAGGAAAGCTTCCTGCGGGCGAAGGCCGAGACCGAGAACGTGCGCCGCCGCGCGCAGGACGACGTGTCGAAGGCGCACAAGTTCGCGATCGAGAGCTTCGCGGAACACCTGCTGCCCGTGCTGGACAGCCTGGAAGCGGCCGTCAGCGATACCTCCGGCGACATCGCGAAGGTGCGCGAAGGCGTCGAGCTGACGCTGCGCCAGTTGACGAGCGCGCTCGAGAAGGGCCGCGTCGTCGCGATCAACCCGGTCGGCGAG…
hslR		Heat shock protein 15	407	ATGAACTACAAGATTTCCACCGAGCCGGGCGCGAAGCTGCGCATCGACAAATGGCTGTGGGCGGCCCGGTTCTTCAAGACGCGCTCGCTCGCGACCGACGCGGTCGACAAGGGCCACGTGAAGATCGGCGGCGCGGCGGTCAAGCCGGCGAAGGACGTGCGGGTGGGCGACGAGGTCGAGATTGCGATCGACGGCATCGTCTGGCACATTGCCGTGCTGGGCGTATGCGACGTGCGCGGGCCCGCGAGCGTCGCGCAGACGCTCTACGAGGAAACGGAAGGGGGGCGGGCCGCGCGGCTCGCCGAACTGGAGCGGCGCCGCACGTATCGCGAGCCGGCGGCCGAACTGCACGGCCGGCCGACGAAGCGCGACCGGCGCATCATCGACAGATTTTCTGGT…
nadK		NAD kinase	969	GTGCGCGAGGATCTAGCATGGTGGAAAATTTTAGCGCAACCGCGCGACCGCGGCGAGTACCGTCCGCCACCGTTGCGCGGGGCGGCCCGATCCGGCCCCGTCGGCGCACAGCCGGTTCTTTTCGTCAACGAGCTATGGTGTAATGCCGGCATGAAAACCGGTAATCAGTTCAATACTGTCGCGCTCGTCGGCCGGAGCAACACGCCCGGCATCGCCGAGCCGCTCGCCACGCTGGCGGACAGCATCGCCACGCTCGGCTTCGAGGTCGTCTTCGAAGGCGATACCGCGCGGGAAATCGGCATCGCCGGCTACCCGGCGCTCACCCCGGCCGAAATCGGGGCGCGAGCGGACGTGGCGATCGTGCTCGGCGGCGACGGCACGATGCTCGGCATCGGCCGC…
yvqK		Cob(I)yrinic acid a,c-diamide adenosyltransferase	551	ATGGGCAACCGCTTGAGCAAGATCGCGACGCGCACGGGCGACGACGGCACCACCGGCCTCGGCGACGGGCGGCGCATCGGCAAGGACGACGCGCGGATCGCCGCGATCGGCGACGTCGACGAACTGAACTCGAATCTCGGCGTGCTGCTGGCCGAGACGCTGCCGGACGACGTCCGCGCGGCGCTCGTCACGATCCAGCACGACCTGTTCGATCTCGGCGGCGAGCTGTGCATTCCCGGCCACGCGGTGCTCGACGACACGCATCTCGCCCGGCTCGACCGGTGGCTTGCCGACTACAACGCGACGCTGCCGCCGCTGAAGGAATTCATCCTGCCGGCCGGCTCGCGCGCGGCGTCGCTCGCGCACGTCTGCCGCACCGTGTGCCGCCGTGCGGAGCGC…
glcE_1		putative FAD-linked oxidoreductase	1076	ATGGAAGAGGACGACATCGTCGCCGGATGGGCCGAGCGCATCCGCGCCGCCAGTGCCGACGGCCGGCCGCTGCGGATTCGCGGCGGCGGCACCAAGGACTGGTACGGCCAGGCGCTCGAGGGCGAAATACTCGACACGCGCGCGTTTCAGGGCGTCGTGTCGTACGACCCGGCCGAACTCGTCGTCACGGTCCGCGCGGGCACGCCGCTCGCGCAGCTTGAAACCGTCCTCGCCGAGTGCGGCCAGATGCTGCCGTTCGAACCGCCGCATTTCGGGCGCGCGGCCACCGTCGGCGGCTGCGTCGCGGCCGGTCTCGCGGGCCCGCGCCGCGCCACCTGCGGCGCTCCGCGCGATTTCGTGCTCGGCACCACGCTGATGAACGGCCGCGGCGAGATGCTG…
yibF_2		putative GST-like protein YibF	611	ATGAAATTAATCGGTTCGCTCAGCAGCCCGTACGTCCGAAAGGCGCGGATCGTGCTTGCTGAAAAGAAGATCGACTACAAGCTGGAGCTCGAGAACGTGTGGGCGCCGGAGACGGATATTCATGCTTCGAATCCGCTCGGCAAGGTCCCGTGCCTCGTGATGGAGGATGGTGCCGCGGTGTTCGATTCCCGCGTGATCTGCGAATACGTCGATACGCTGTCGCCGGTCGGCAAGCTGATTCCGCCGTCGGGCCGCGAGCGCGTGGAAGTGCGCTGCTGGGAAGCACTGGGCGACGGCGTGCTCGACGCGGCGGTCGCGATCCGTCTCGAACACACGCTGCGCGAAGAAGGGCAGCGCAGCCCAAGCTGGATCGCGCGCCAGCAACGCAAGATCGACGAT…
pepP		Xaa-Pro aminopeptidase	1385	ATGAACGCGCCCCTCGATACCGCCATCGCCGTCGACGTCTACCGCCAGCGCCGTGAACGCGTGCTTGCCGCACTGCGTGCCGCGGGCGGCGGCGTCGCCATCGTCCCCACCGCGCCGGAAATGCTGCGCAACCGCGATACGGCCTACCCGTACCGGTTCGACAGCTACTTCCATTACCTGACGGGCTTCACCGAGCCGGATGCCGTGCTCGTGCTGAACGCGGCCGCGCCGCACGGCGCGCCGGAATCGATCCTGTTCTGCCGCGCCAAGAACGTCGACCGCGAGATCTGGGAAGGCTTCCACTACGGGCCCGAGGCCGCGCGCGACGCGTTCGGCTTCGACGTGGCGTTCGCGGTCGACGTGATCGACACCGAGATGCCGCGCCTGCTCGCCGATGCG…
dtd		D-aminoacyl-tRNA deacylase	458	ATGATCGCGCTGATCCAGCGTGTGACGCGCGCCGACGTGCGCGTCGGCGGCCGGACGACGGGCGAGATCGGCGCGGGCCTGCTCGCGCTGGTCTGCGCGGAGCGTGGCGATACCGAGGCCGCGGCCGACAAGCTGCTCGCGAAGCTGCTCGGCTACCGCGTGTTCAGCGACGCAGCCGGCAAGATGAACCTCCCGGTATCGAACATCGACGGCGAAGGCCGCGCGGGCGGGCTGCTGCTCGTGTCGCAGTTCACGCTGGCAGCCGATACCAACAGCGGACTGCGTCCGAGCTTCACGCCGGCCGCGCCGCCCGACGAAGGCGCGCGGCTGTTCGACTATTTCGTCGCCGCCGCGCGGGCGTGCCATCCGGTCGTCGAGACGGGCGAGTTCGGCGCCGAC…
group_2072		hypothetical protein	422	ATGGCAATGCTCTGGGTCAAGACGTTCCATGTCGTTCTGATCGCCGCGTGGTTCGCGGGGCTGTTCTACCTGCCGCGCATCTACGTGAACCTGGCCATGGAGACCGATCCGGCCGCGGTGCGGCGCCTGCTGCTGATGGCGCGCAAACTGTTCCGTTTCATGACGATGATCGCGGTGCCGGCGCTCGCGTGCGGGCTGTGGTTGTGGCTCGTGATCGGCATCGGCCAGGGGCAGGGCTGGATCCACGCGAAGGTGACCGTGGTACTGCTGCTGATCGTCTACCACGCGTATTGCGGGCACCTGCTGCGGGTGTTCGAGCGCGGCGAGAACCGCCGCACCGACAAGTGGTATCGCGTGTTCAACGAGCTGCCGGTGCTCGGCATGCTCGCGGCGGTCGCG…
holA		DNA polymerase III subunit delta	1094	ATGCAATTGCGACTTGATGCGCTGGAGCCGCACCTCGCGAAGGGGTTGGCCGGGCTCTATACCGTCTACGGCGACGAGCCGCTGCTCGCGCAGGAAGCGTGCGACCGCATTCGTGCGGCCGCACGCGCGGCCGGCTTCACCGAGCGGTCGGTGCATACGGTCGAGCGCGGCTTCGACTGGAGCGTGCTGCTCGGCGCGACCCAGGCGATGTCGCTGTTCGGCGAGCGCCAGCTGATCGAACTGCGCATTCCGTCGGGCAAGCCCGGCAAGGAAGGCGCCGACGCGCTGAAGACGCTCGCGGCCACGCCCAACCCCGACGCGCTGATGCTCGTCACGTTGCCGCGCCTCGACGCGGCCACGCAGAAATCCGCATGGTTTACCGCGCTGCAGAACGGCGGC…
exbB_1		Biopolymer transport protein ExbB	656	ATGGCGATTCCCACCGGCGTTGTCCACTACCTCGAAAGCGGCGATGCGATCACGCACGTCGTCTCCTATGTGCTGCTGGCGATGTCCGTCGCCAGCTGGTGCTTCCTCTTCATGAAAGCCTGGCTGCTGGTCCGCGCGAAGCGGCAGGGGCCGCGCGCGCTCGCCGCGTTCTGGCGCGCGCCGTCGCTCGACGCGGGCATCGCCGCGCTGGCCGGCGCCGATCGCGAGCGCGTGTTCGTGCCGCTCGCCGAAGCCGCGCGCGATGCGGCCGACGACCACGACCCGGCCGCGCTGGCCGCGCGTGTCGAGCGCAGCGAACGCGTGCTGCGCGCGTTGCGTCACGCGATGCTGCGCTCGCAGCGGCGTCTCGAATTCGGCCAGGTGCTGCTCGCGTCGATC…
dapB		4-hydroxy-tetrahydrodipicolinate reductase	797	ATGAAGATTGCGATTGCCGGCGCATCGGGCCGAATGGGCCGGATGCTGATCGAAGCCGTTCTCAACGATGCCGACGCGCAGCTCGTCGGCGCGCTCGACCGCGCCGGTTCGCCGTTCCTCGGGCAGGACGCCGGCGCGTTCCTCGGCAAGGACACCGGCGTCAAGCTGACCGACGACCTCGACGCCGTGTTCGCGCAGGCCGAGTACCTGATCGATTTCACGCGTCCGGAAGGCACGATGGCCCATATCGAGGCCGCGCTGCGCCACGACGTGAAGCTCGTGATCGGCACGACCGGCTTCGCCGCCGAGCAGAAGGCCGAGCTGCAAGCCGCGGCGGGCAAGATCGGCATCGTGTTCGCGGCGAACATGAGCGTCGGCGTGAACGTCACGCTGAAGTTG…
pdhR		HTH-type transcriptional regulator LutR	720	ATGCCGGTCAGACCGGCCATCGTTCACATCATGAAAAATGTTCCGCATACCGTGACCGACGCCGCCATCGCGACGATCCGCGACCGGATCGAGGCAGGCGTGTATCCGGTCGGCAGCCTGCTGCCGGCCCAGCGCCAGCTCTCCGAGGAGCTGGAGATCAGCCGCGCGTCGCTGCGCGAGGCGCTGTCGACGCTCGAGGCGCTCGGGATGCTGCGCATCCGCGCGGGCAAGGGCGTGTACGTCGAAAGCGCGCAGGCGTCGGCCGCGCATCCGTGGCAATTCGCCGAGCAGTCGTCGCCGCCCGATACCTACCAGATGCGCTATGCGCTCGAAGGGTTCGCCGCGCGAATGGCCGCGCACGTGGTCAGCGATGCCGACATCGCGTGGTTCGAGGACAAC…
rnb		Exoribonuclease 2	2086	GTGAACGTTTTCTTCGAGGAATCGGGCAGTTTCAAGGCGGGCAGCGTGCTGTCGCGCCAGGGCGACGCATTTCAGGTCGAGTTGCCCGGCGGGCGGCGTGCGAAGGTGCGCGCGAAAGACGTGCTGATCGAATTCGACAAGCCGGCCGCGGGCGAACTGATGCAGGAGGCCGACACGGCCGCGCAGCAGATCGATCTGGACTTCCTGTGGGAATGCGCGCCGGCCGACGAGTTCGCGTACACGGCGCTGGCCGCCGAATACTTCGGCGCGACGTACGGCCCGGTCGAGCGCGCGGCGCTGGTGCTGCGGCTGCACGGCTCGCCCGTCTACTTCCGTCGCAAGGGGCGCGGCCAGTACCAGCGCGCGCCGGAAGAGCAGCTCAAGATGGCGCTCGCGTCG…
tlyC_1		Hemolysin C	1205	ATGATGGCGCTCAATCGCCATCGGCTGAAGCATCTCGCCGGCCAGGGCGCACTCGGCGCGAAAACCACGCAGGGGCTGCTCACGCGCACTGACTTGCTGCTCAGCGTGATCCTGATCGGCAACAACCTGTTCAACACGATCATCCCCGTCCTCACGACGTCGCTCGCGCTCCATACGTTCGGCCGCAACAATCTCGCGCTGTCGATCGCGACCGGCGTCGTCGCGTTCCTGATCATCGTGTTCGCGGAAATCGCGCCGAAGATCGTCGGCGCGACGTTTCCCGAGCGCATCGCACTGCCCGCGAGCCTCGTGATCGCCCCGCTGATGCGCGTGTTCAAGCCGGTCGTCTGGTTCGTCAATGCGCTCGCGAACGGCGTGCTGTGGGTGCTGCGCATCAAC…
murC		UDP-N-acetylmuramate--L-alanine ligase	1397	ATGAAACACATCGTCAAACACATTCATTTCGTCGGGATCGGCGGCGCGGGGATGAGCGGCATCGCCGAAGTGCTGGTCAACCTCGGCTACGCGGTCAGCGGCTCGGACCTGTCGCGCAATGCGGTGACCGACCGGCTCGAGGCGCTGGGCGCGCGGATCGCGATCGGTCACGACGCGGCGAACATCGAGGGCGCGAACGCGGTCGTCGTGTCGACGGCCGTGCGCTCCGACAACCCGGAAGTGCTGGCCGCGCGCGCGAAGCGCGTGCCGATCGTGCAGCGCGCGGTGATGCTGGCGGAGCTGATGCGCCTGAAGCAGGGGATCGCGATCGCCGGCACGCACGGCAAGACCACGACGACGAGCCTCGTCGCGAGCGTGCTCGCGGCGGGCGGGCTGGAC…
mltA		Membrane-bound lytic murein transglycosylase A	1114	ATGTGGTTTGGGCCCCGGCTGGCCGGGTGGATGGCCGCCGCCGCGGCGGCGGCGCTGCTCGCGGCGTGCGGTGGTGCGCCGACGCGGACCTCCGCGCTGAAGCCGCCGACCGGCGCGGCGATCGTGCCGGGGCAGGTCGCCGCGAAGCGGCTCACGCCGGTCGCGTGGCAGCAGGTGCCGGGCTGGCAGGACGATTCGTTGATCGGCGCGACGGCCGCGCTGCGGCAGAACTGCGCGCGGCTCGCGCGCCAGCCGGCCTGGGCGCGCGCTTGCGCGGCCGCCGACCGGCTCGACGAACTCGACGTCAGCAGCGCCCGCACTTTCTTCGAAACGTATTTCACGCCGTTCCAGCTCGCGAATACCGACGGTACGCTCGACGGGCTCGTGACCGGCTATTAC…
group_2097		hypothetical protein	254	ATGAACTGGTTTGGAATCCTTGTCCTGGGAGCGGCCGTCGGGTTGTTCGGCCGCTGGCTGCATCCGATGCGGCGCACGGGCCGGCCGGCGTGGTGGATCGCGGTGCTCGTCGGCATCGTGGGCGCGGCCGCCGCCCGCATGGTCGGCAATCTCTCGGGACTGTTTTACGATGGCGAGACGCTCGAATGGCCGGTCTGCACCGGCGTCGCGTTCCTCGCCGTAGCCGTGACGGTCGCGCTGTCGGCCCGTCGCTGA
yveA_1		Aspartate-proton symporter	1598	GTGAAGAGTTCTATTCAACGGAACATCGGCCCGTTTGCATTGATGCTGACGGGGCTGGGTTCGATTATCGGCTCGGGCTGGCTGTTCGGTGCCTGGAAAGCCGCGAAGATCGCCGGTCCGGCGGCGATCTGCGCATGGATCATCGGCGCGGTCGTGATTCTGGCGATTGCGCTGACGTATGCGGAACTGGGCGCGATGTTCCCCGAGTCGGGCGGCATGGTGCGTTACGCGCGCTACTCGCACGGTTCGCTGGTGGGCTTCATCAGCGCGTGGGCCAACTGGATCGCGATCGTATCCGTGATCCCGATCGAGGCGGAGGCATCGATCCAGTACATGAGCACGTGGCCGTATCCGTGGGCGCATGCGTTGTTCGTGAACGGCGAATTGCAGACTCTCGGT…
cwlK		hypothetical protein	712	ATGATTATGGTATCGGCAGGTATTCTTGCGACGCCGCCATTGGTCGCCATTGCGTTACGCGGCCGGCAATTGTTCCAGTACGACGACACGGCGCGCGTGCCCGACGAGAAGATCGCCGCGCTGCTGCAGGGCGAGCAACTCGTGCCGCCCCCGCCGCTGCCGCCGGAAGTCTTCGCCACCAAGGAAGTCGAACAGGTCCGCCCGGCGCTGAAGGATGCGAGCCGCGACTGGAACCTGCTGGATCCGGATTTCCGTACGCGTTTGCTGCTGGTCTACAAGATCATGCACGAACAGCACGGGTATGAAATGGCGTTGCTGGAAGGTTACCGGAGCCCGGAACGGCAGAACCGGCTGGCGCAGATGGGCAGCAACGTGACCAACGCGGCAGCCTTCCAGAGT…
clpB_1		Chaperone protein ClpB	2648	ATGAGCACGCCTCTGAAGACCCTGATCACGAAACTGAACCCGCTGTGCCGCCACGCGACCGAGCGGGCGGCGAGCGCGTGCCTGGCGCGCGGCCACTACGAGGTCGATCTGGAACACCTGTTCCTTGCGTTGCTCGACGAGGCGACGGGCGACCTGCCGCTCGCGTTGCGCGCGAGCCGCGTCGATCCGCATGCGCTGCACGCCGATCTCGAACGCGAGCTCACGCGCCTGAAGACCGGCAACACGCGCACGCCGGTGTTCTCCGTCCATCTGATCGCGCTGTTCGAGCAGGCATGGCTGATCGCGTCGCTCGATTCGCAGCTCGGCCGCATCCGGTCGGGGCACCTGCTGCTCGCGCTGCTGACCGCGCCGGATCTCGCGCAGTTCGCGCAACGGATG…
group_2103		hypothetical protein	1100	ATGCAAGCCCCGAACCGGCGAATCGATCCTGGCGTAGTCGACGCGCTGCTCGACGAGCCGCACCGCTTCGAGTTCTTCCAGGCGGTGCGCGTGCTCGAGGGGCTGTTCGCGCGGCAGGCGTCGGATGCGCCCGGCGCGTGGCGGCAGGGCGACGTGGTCGCGCAGCGCATCGCATTCCGCAACACGCTGTCGCTCGGCTTTCCGCCGAGCGAGATCGAAGGCGCGCGCTCGTTCGACGGCGACGGCGCGTCGCTGAGTTCGGGCGAGCAGCGCGGCGCCGCGCTGGCCGCCGGCGAACTCGGCCGCGTCGAGCTGACGCCCGCGTTCTTCGGGCTGCTCGGCGGGCAGGGCGCGCTGCCGCTGCACTACACCGAGCAGATCGTCGCGCGCGAGCATCTG…
group_2104		hypothetical protein	598	ATGATTCGCTACGCGCTGCCGCTGCTTGCGTGCGCCCTTCTGGCCGGATGCGCGGCCGCTCCGCTGCTCGGCTCGGCCGCGAGCGCCGTGATGTCCGCGGCCGGCATCGGCAAGCCCGAGGTGCCCGACGCGCAGAAGCCGCCGCGCAACATAGGCCTCACGCTGGCCGCCGCACCGAACCTGAATGCCGCGACCGACAACAAGCCGCTCGCGCTCGTCGTGCGCCTCTATGCGCTGAAAGACCCGACCTCGTTCCAGCAAGCGCCGTTCGACGCATTTACCGACCCGGCCAAGGAAAAAACCGCACTCGGCGCCGATCTGCTGAACGTGCGTGAAATCACGCTGATTCCGGGCCAGCGCTATACGGCAACCGAGAAGGTATCGCGCGAAGCGCAGGCA…
group_2105		hypothetical protein	782	ATGAGCTACGCGCCTTCCCTGTTCGGCGACAACGCGCCGGCACCACTGCATACCCCGGCGTCGACGGACTCCGCGTTCCAGGCCCGTTCGCTGCTCGATTTGCTGTACGACGGGTTCTTCATGCTATTCCTGCTCAAGAACGGACGGGAGCCGGACAGCGCCAGCGAGTTCAGCACGCGGATCCAGGAATTCCTGTCGGATTTCGAGCGCGGCGCGAAGAAGCTGAATATCGCCGCCGAGGACGTGTACGGCGCGAAGTTCGCGTTCTGCGCGGCCATCGACGAGATGGTGCTGTCGTCGCAGTTCAAGATCCGCGCGGACTGGGAACGCCGGCCGCTGCAGCTCGTGTTGTTCGGCGAGCAGCTCGCCGGCGAGAAGTTCTTCCAGTATCTCGAGGAA…
group_2106		HIT-like protein	365	ATGAGTCACGATCCGAATTGCCTGTTCTGCAAGATCGCGGCAGGCGAGATCCCGAGCACGAAGGTGCACGAGGACGACGAATTCGTCGCGTTCCGCGACATCCGCCCGGCGGCCGACACGCACGTGCTCGTGATTCCGCGCCAGCACCTGCCGACGCTGTCGGCGGCGAGCGACGCCGATGCGCCGATGCTCGGCCGGCTGATGCTGCTCGTCGCGCGTCTGGCCGACCAGCTCGGCGTCGCGTATACGGGCGGCGAAACCGGTTTCCGTACGGTGATCAACACGGGCCCGGGCGGCGGGCAGGAGGTCTACCACCTGCACGCGCATATCCTGGCCGGCCCGCGCCCGTGGCAGCGAATGGGTTGA
hisI		Phosphoribosyl-AMP cyclohydrolase	416	ATGAATACGGAAACGAAATCCCTGCCCGCGTGGCTCGACAAGGTCCGCTGGGACGACAACGGCCTCGTGCCGGTGATCGCGCAGGAAGCGTCGACCAACGACGTGCTGATGTTCGCGTGGATGAATCGCGAGGCGCTCGCGAAGACGGTCGAGACGCGGCGCGCGGTCTACTATTCGCGTTCGCGCAAGCGCCTGTGGTTCAAGGGCGAGGAGTCGGGCCACGTGCAGCACGTGCACGAAGTGCGGCTCGACTGCGACGAAGACGTCGTGCTGCTGAAGGTCGAGCAGGTGTCGGGCATCGCATGCCACACCGGCCGGCATTCGTGCTTCTTCCAGAAATTCGAAGGCAACGTGGACAGCGGCGACTGGGTCGCGGTCGAACCGGTGCTGAAAGACCCC…
dmlR_1		HTH-type transcriptional regulator DmlR	884	ATGGAAAATCTCACCGGCATCGTCGCGTTCGTCCGCGCCGCCGAAGCGCTGAGCTTCGTCGCGGCCGGCCGCGCGCTCGGCATCTCGGCGTCGGCGGTCGGCAAGACGATCGCGAAACTGGAGCAGTCGCTCGGCGTGCGGCTGTTCAATCGCACGACGCGGCGCGTGACGCTCACCGAAGAGGGTCGGCATTTCTACGAGCGTTGCCAGCGCATCCTCGAGGATTTCCGCGACGCGGAGGCGACCGTGACGGCGTCCGCGCAGCGCCCGCGCGGCAAGCTGCGCGTGAGCCTGCCGGTGATCGGCTACCGCTTCCTGCTGCCGGTGCTGCCCGAATTCCGGCAGCGCTACCCGGACGTCGAACTCGATCTCGATTTCAACGACCGGATGGTCGACGTG…
livH_2		High-affinity branched-chain amino acid transport system permease protein LivH	1060	ATGGATCTCTCGATTGCGGCGATCCTCGCGCAAGACGGCATCACGACCGGCGCCATTTATGCATTGTTGTCGCTGGCGCTCGTCCTGGTGTTTTCCGTCACGCGGGTGATCTTCATTCCCCAGGGCGAGTTCGTCGCCTACGGTGCGCTGACGCTGGCCGCGTTGCAGGCGCAGAAATTCCCCGCCACCTGCTGGCTGCTGTTCGCGATGGGCATCGCGTGCTTCCTGCTCGAAGTCGGTAGCCTGATCCGGCATCGTGAACGCCGCCATCAGCTCGGCCGCACGCTCGCGACGCTCGCCAGCCGCTACATCCTGCTGCCGCTCGCGGTGTTCGCGATCACGCGCAGCTTTGCCGCGCAACCGATGCCGATGCTCGCGCAGATCGCACTGACGCTCGCG…
group_2129		hypothetical protein	533	ATGGCCCGCAACATCGAGATCAAAGCCCGCGCCCGCGAATTCGACCGGCTGCGCGAACAGGCGGCTCAACTCGCGACCGAAGCGCCGTTGTTCTACCGCCAGCAGGATTTCTTCTACGACGTGCCGCGCGGCCGGCTGAAGCTGCGCCGCTTCGAGGACGGCACGCCGGCCGAGCTGATCTTCTACCAGCGCGACGACCGCGACGGCCCGAAGGCGTCGTACTACACGCGCAGCCCGGTGACGAACCCCGACGCGATGCATTCGCTGCTCGCGACCGCGCTGACCACGCGCGGAATCGTGACGAAGGAGCGGCACGTGTACCTCGCGGGCCGCACGCGCATCCATCTCGACCGCGTCGACGGGCTCGGCGATTTCATCGAACTCGAAGTCGTGCTCGGC…
qseC_1		Sensor protein QseC	1483	ATGTCTCCTGATCCGGCTGTGACCACCAGCCTGCGCCGCTCGCTGCTCCGGCGCCTCGCCGCCCCGCTGTCGATGCTCGCGCTGATGAGCGGCCTGATCGCCTACTGGCTCGCGTGGCAGTACACGCAGCACGTGATCGATCGCTCGCTCGCCGATCTCGCGACCGCCATCTCCAAACAGATCCAGATCGCCGGCCCCGACGCGCCGTTCACGGTGCCGCCGCTCGCGCAGGCGATGTTCTCCGATCCGGCCGAAGCGCTGATCTACCGGATCAGCGACGGCGAACAGGAACTCGCCGGCGATCCGAAACTGCCGCTGCAGGGCATCAACGTGCGCCGCATGCACCATGCGTACGTGTTCGAGGCCGAGTACGACAATCGCGCGGTGCGGGTCGCGCAG…
group_2145		Hydroxypyruvate reductase	1075	ATGAAAATTGCCATCCTCGACGACTACCAGGACGCCGTCCGCAAGCTGAACTGCTTCGAGATGCTCGCCGGCCACGACGTAAAGGTCTTCAACAATACGGTGCGCGGCCTGGGACAGCTCGCCAGCCGTCTGGCGGAAGTCGAGGCGCTCGTGCTGATTCGTGAACGGACCCCGATTACCTCGCAGCTGCTGTCGAAGCTGCCAAACCTGCGCATGATCAGCCAGACCGGCCGCGTGTCGAGCCACATCGATCTCGACGCGTGTACCGACCGCGGCATCGCGGTGCTCGAAGGCACCGGTTCGCCGGTCGCGCCGGCCGAGCTGACCTGGGCGCTCGTGATGGCCGCCCAGCGCCGCATTCCGCAATACGTCGCGAACCTGAAGCAAGGCGCGTGGCAG…
dmlR_21		HTH-type transcriptional regulator DmlR	1048	ATGGATCATTTGCAGTCGATGCGCGTGTTCGTCAAGGTTGCAGATCTCGGCAGTTTCGCGCGGGCCGCGAGCGCAATGGATATCTCCAACGCGGTCGCGACGCGCCACGTCGCCGATCTGGAAGGCCGGCTCGGCACGCGTTTGCTTAACCGCACCACGCGCAGCCTCTCCCTGACGGAGTCGGGTCAGGTCTATCTGGAGCGTGCCCGCCAGATCCTCGACGAGCTCGAGGATGTCGAGCAGATGGTCGTCGCACGCAATCACGAGCCGGTCGGCACGCTGCGCATCGTTGCGCCGGTCGTGTTCGGCCTGCACAACCTCGCGCCCGTGCTGCAGTCGTACACGGAGAATTTCCCGAAGGTGGTGCCGGATCTCACGCTGGTCGACCGGCAGGTCGAT…
group_2149		hypothetical protein	1421	ATGTCGAAAACGCCACACGAGGCGCCCGCACTCACCGCTCACGAGGATCACCCCGGCTGGCGAGCCTATCTGAACACGCACATGCTGATCTGCGTGTTCCTGGGTTTCACGTCGGGTCTGCCCCTCTTCACGCTCGTCTACCTCGTGCAGGCATGGCTGCGCTCCGAAGGCGTGAACCTGAAGGAAATCGGCCTGTTCGCGCTGATCCAGTTCCCGTATACGTGGAAATTCCTGTGGGCGCCGCTGATGGACCGCTACATCCCGCGCCTGCCCGGCTGGCGGCCGGGCCGCCGGCGCGGCTGGCTGCTGCTCACGCAGCTGCTGGTCGCGGGCGCGATCGCCGCGCTCGGCTTCGTGTCGCCGCGCGACTCGATCTGGACGGTTGCCGCGCTCACCACG…
xerC_1		Tyrosine recombinase XerC	920	ATGACCGACGATCCGATCGCCGCCTACCTGTCGAACCTGAAGCACGTCAGGCAGCTGTCGGAACACACGCTGCGCGCGTACACGCACGAACTCGACGAACTGAAGAAGCTCGCGGCCGGCCGGCCGCTCGACGCGCTAACCGCCGCCGACATGCGCGGCGCGGTCGCCCGCGCGCATGCGGGCGGGCTGTCCGCGCGCTCGATCTCGCACCGGCTCTCCGCGTGGCGCGCGTTCTACCGCTGGCTCGCGCAACGCATCGAGATGCCCGCGAACCCGGTGGCCACGGTGCGCGCGCCGAAGCGCCCGAAAACGCTGCCGAAGGCGCTGTCGGTCGACGACGCATCCGCGCTGATGGACGCGCCGCTCGCCGGCACGACCGAAGGCATCCGCGATCACGCG…
oppD_1		Oligopeptide transport ATP-binding protein OppD	997	ATGACCCAGAACCTACTGACCATCCGCAATCTCGCGGTGAACTTCAACGGCCTGCCCGCGGTCGACCGGATCAACCTGTCGGTCGCACCGGGCGAGGTGGTGGGCGTCGTCGGCGAATCGGGCTCGGGCAAGAGCGTGACGATGATGGCGCTGATGGGCCTGATCGACGCGCCCGGCAAGGTGACGGCAGACGAAGTCACGTTCAACGGCGTGGATCTCTTGAAGGCGTCGCCGAAGGCGCGCCGCAAGATCGTCGGCAAGGACATCGCGATGGTGTTCCAGGACGCGCTGACGAGCCTGAACCCGAGCTACACGGTCGGCTACCAGATCAAGGAAGTGCTGAAGCTGCACGAAGGGCTGCGCGGCGACGCGCTGCACCGGCGCGCGCTCGAACTGCTC…
cytR_1		HTH-type transcriptional repressor CytR	1018	ATGGGTACGACCATTCGCGATGTGGCGCGGGCGGCAGAGGTCTCGATCGGCACCGTCTCCCGCGCGCTGAAAAACCAGCCGGGCCTGTCCGAAGCGACGCGTGCGCGCATCGTCGAGATCGCGCAGCAGCTCGGCTACGATCCCGCGCAGTTGCGGCCGCGCATCCGCCGGCTCACCTTCCTGCTGCACCGCCAGCACAACCGCTTTCCGGCCAGCCCGTTCTTCTCGCACGTGCTGCACGGCGTCGAGGACGCCTGCCGCGAGCGCGGCATCGTGCCGACGCTGCTCACGGTCGGCCCGAACGACGACGTGCTGCGCCAGATGCGTCCGCACGCGCCCGACGCGATCGCGGTCGCCGGCTTCATCGAGCCCGAGACGATCGAGGCGCTCGCCGCCACC…
lrpC_1		HTH-type transcriptional regulator LrpC	491	ATGCCGAAACGCCTTTCCCCGCCTGCCGTCGCGTCGCTCGACGCGACCGACCGCGCGATCGTCGCCGCGCTGGCCGACGACGCCCGCATCGCGACCAGCGAACTCGCCCGGCAGATCGGGTTGTCGGCGCCCGCGACCGCCGACCGCGTGCGGCGGCTCGAGGCGCAAGGCGTGATCGCCGCGTTCACCGTCGAGCTCGACCCGCGCGCGCTCGGCTACACGCTGCAGGCGATCGTCCGCGTGAAGCCGTTGCCGGGCCAGTTGCATCTGGTCGAGGAGTTGCTGCGGCGGATTCCCGAATTCGTCGAATGCGACAAGGTCACCGGCGACGACTGCTTCATCTGCCGGCTCTACCTGCGCACGATCGAGCATCTCGACGACATCCTGTCGAAGGTGACG…
liuE		3-hydroxy-3-isohexenylglutaryl-CoA/hydroxy-methylglutaryl-CoA lyase	932	ATGACGTTCCCCACCGCCGTCAAGATCGTCGAAGTCGGCCCGCGCGACGGGCTGCAGAACGAGAAGACCTTCGTGCCGACCGACGTGAAGATCGCGCTCGTCGACCGGCTGTCGCGCGCCGGCTTCCGCAACGTCGAGGCCGCGTCGTTCGTGTCGCCGAAATGGGTGCCGCAGATGGCCGACGGCGCCGACGTGATGGCCGGCATCGAGCGTCGCCCGGGCACCGTGTACTCGGTGCTCACGCCGAACCTGAAGGGCTTCGAGAATGCGGTCGCGGCACGGGCCGACGAAGTCGTGATCTTCGGCGCGGCGAGCGAGGCGTTCTCGCAGCGGAACATCAACTGCAGCATCGCCGAGAGCATCGCGCGCTTCGAGCCCGTCGCGAAAGCCGCGAAGGAT…
bioB		Biotin synthase	1019	ATGACCCAAGCCCAGACCGTTGCCGTGCAATCCGACGCGATTCCCATGGCTGCACCGGCGCCGCAGCGCTGGCGCGTCGCCGACGTCGTCGCGCTGTTCGAACTGCCGTTCAACGACCTGATGTTCCGCGCGCAGCAGGTGCATCGCGAGCACTTCGACGCGAACGCGGTGCAGCTGTCGACGCTGCTGTCGATCAAGACGGGCGGCTGCGAGGAAGATTGCGGGTACTGCTCGCAGTCGTCGCATCACGACACGGGCCTGAAGGCCGAGAAGCTGATGGACGTCGACACGGTGCTCGACGCCGCGCGCGCGGCGAAGGCGAACGGCGCGAGCCGCTTCTGCATGGGCGCCGCGTGGCGCAACCCGAAGGAGCGCCACATGCCGGCGCTGACCGAGATG…
bioA		Adenosylmethionine-8-amino-7-oxononanoate aminotransferase	1345	TTGAGTACGCCAGCCACCGACGACTGGGTCGCGCGCAGCCTGCGCGCGGTCTGGCACCCCTGCACCCAGATGAAGCATCACGAGCGCCTGCCGCTCGTCCCCGTCGCGCGCGGCGCGGGCGTGTGGCTGTACGACCGTGACGGCCGCCGCTACTTCGACGCGATCAGCTCGTGGTGGGTCAACCTGTTCGGCCATGCGAACCCGGACATCAACGCGGCGCTGAAGGACCAGCTCGACACGCTCGAGCATGCGATGCTCGCCGGCTGCACGCACGCGCCCGCGATCGAGCTCGCCGAACGGCTGCACGCGCTCACCGGGCGCACGCTCGGCCATGCGTTCTTCGCGTCGGACGGCGCGTCGGCCGTCGAGATCGCGCTGAAGATGAGCTTCCACGCGTGG…
group_2177		hypothetical protein	992	ATGAAACTTGCTTCGCTGAAGGACGGCACGCGCGACGGCCAGCTGATCGTCGTGTCGCGCGACCTGCACACCGCGGCGATTGCCGATGCGATCGCGCCGACGCTGCAGCGCGTCCTCGACGACTGGGCGTTCTACGCGCCGCAACTGCGCGACCTGTACGACGCGCTGAACCACGGCCGCGCGCGCAACGCGTTCGCGTTCGACCCGGCCAACTGCATGGCGCCGCTGCCGCGCGCGTTCCAGTGGGCCGACGGCTCCGCGTACGTGAATCACGTCGAGCTCGTGCGCCGTGCGCGCGGCGCCGAGATGCCGCCCGAGTTCTGGACCGATCCGCTGATGTACCAGGGCGGCAGCGACGATTTCCTGGGCGCGCGCGACGACGTCGTGTGCCCGTCCGAG…
group_2178		Ferredoxin, 2Fe-2S	317	ATGGATTCCTACTACCAGCACCACGTCTTCTTCTGCCTGAACCAGCGCGACCCGGGCGCCGAACGTCCGAGCTGCGCGCAATGCGATGCACAGACCATGCAGGAATACGCGAAAAAGCGCGTGAAGGAACTCGGCCTCGCAGGGCCGGGCAAGGTCCGCATCAACAAGGCCGGCTGCCTCGACCGCTGCGAGGAAGGGCCGGTGATGGTCGTGTATCCGGAGGGGACGTGGTACACGTACGTCGATCAGGCCGACATCGACGAGATCGTCGAATCGCACCTGCGCGACGGCAAGGTCGTCGATCGCCTGAAGATCTGA
nagA		N-acetylglucosamine-6-phosphate deacetylase	1089	ATGCTGACTGGAAACATCCTCACCCCCGACGGCTGGATTCACGGTTCGCTCGATAGCGAGAACGGCCGCATCACCACGCTCGACGGCGCGCCCGTCGATCCCGCGAAGAACGACGCGCCGTACATCCTGCCCGGCTTCATCGACCTGCACGTGCATGGCGGCGGCGGCGCCGACGTGATGGAAGGCGGCGACGCGATCGAAACGATCGTCCGCACGCATGCGCAATTCGGCACGACGAGCCTGCTCGCGACGACGATGACCGCGCCGCGCGACGAACTGATGGAAGTCGTCGCGAATCTCGGCACCGCCGCGCGGGCCCGCACGCCGGGCGGTGCCCGCGTGCTCGGCGTGCATCTCGAAGGGCCGTACATCAACCCCGGCAAGCTCGGCGCGCAGCCC…
queF		NADPH-dependent 7-cyano-7-deazaguanine reductase	829	ATGAATCCCGAACAATCCCCGCTCGGCAAGGCCACCGTCTACGCGGCGCAGTACGATGCGTCGCTGCTGTTCCCGATCCCGCGCGCCGGCGCGCGCGAGCAGCTCGGCATCACGTCGGCGCTGCCGTTCTTCGGCACCGACATCTGGAACGCGTACGAACTGTCGTGGCTCAACGCGCGCGGCAAGCCGCAGGTCGCGATCGCGACGTTCTACGTGCCGGCCGAATCGCCGAACATCGTCGAATCGAAGTCGTTCAAGCTGTATCTCGGCTCGTTCGCACAGTCGAAGTTCGACTCGGTCGACGCGGTGCGCGACGTGCTGAAGCGCGACGTGTCGGCCGCGTGCGGCGCGAGCGTGTCGGTCCAGCTGGTGTCGGCGCACGATTTCCGCAAGCTGGAG…
group_2205		AP-4-A phosphorylase	443	ATGGAATGCGTGTTTTGCCGTGAAGACGGCGGCGAGGTGCTCTGGCAGGACGATGCGCTGCGCGTCGTGCTTGCCACCGGCGAGCACGAGTATCCGGGCTTCTGCCGGGTCATCTGGGGCGCGCACGTGGCCGAGTTCTCCGATCTCGGCGAGCCCGAGCGGGCACATCTGATGCGCGTGGTCTACGCGGTCGAGCGGGCCGTGCGCCGCGTGATGCAGCCGAACAAGGTGAATCTCGCGAGCCTCGGCAACATGGTGCCGCACGTGCACTGGCACGTGATTCCGCGCTTTTCCAACGACGCCCATTTTCCGCAGCCCGTGTGGGCGCCGCGCCAGCGCAGCGTGTCCGAGGCGCTGCTGCGTTCGCGCGCGGCGCAGGCCTCGCTGCTGCACAATGCG…
lptD		LPS-assembly protein LptD	2360	ATGCCGCCCAAACCGCTATTCCCGAATGTTTTCCCCGGTGACGGGGCGCCGCGCAAACGGCGGCTCGCGCTCGCGCTCCTGGCCGTGCCCGGCCTCGTGCCGGCCGTGTCGTACGCGCAGCTGTCGGGCGCGGCTGCGCAGCCGCAGCCGCTCGACTCGCCATGGGATCTGCGTCTCGCACCCCAGCTCGAGGATCATCCGCTGAAGGACGGCGCGAAGCCGGCCGCCTTCGTGATCGCCGACCACACGAGCGGCACCGCCGAGCAGGATCTCGCCGCGAAGGGCTCTGCCGAGCTGCGGCGCGGCGACGCCGTCGTGAAGGCCGACGCGATCCACTACGATCAGGATACCGACATGGCCGATGCGTACGGCCAGGTCAAGGTGGTCAATGGCGGGATG…
surA		Chaperone SurA	1358	ATGAAGAAAACCCTTCGTTTCGCGGCAGTCGTGTCCAGCCTTGCCGCGTCCGCCGCGCTGCTCGCCGCCGCGCCGGCCGCGGCGCAGGCGCTCGGTTCGCAAGGTGCGCAGCTCGCCGACGAAGTCGTCGCGGTCGTCAACAACGACGTGATCACGGGCCGTGAACTCGACCAGCGTGTCGGCTTGATCGCGCGCCGGCTGCAGCAGCAGAACGCGCCGGTGCCGCCGGCCGACCAGTTGCGCGGGCAGGTGCTGAACCAGATGGTGCTCGAACGTATCCAGGTGCAGAAGGCCAAGGATGACGGGATCCGTGTCGACGACGCGACCGTGCAGGCCACGCTGCAGCGTCTCGCGCAGGCGAACGGGATGACGCTCGACCAGTACCGCGCGCGTCTCGAG…
tctD_1		Transcriptional regulatory protein tctD	835	ATGCAGACACTGTATAAAAAAACAGTGTTTTGTGCAAGCCCGCAATGCAGCGCGTTGTGCACGAATAACTTCGGAGACAGCCGCGCCGGCGCGAACGCCCTGCCGGCATCGGTCAGCAACATGCGAATTCTCATCGCCGAAGACGACAGCATACTCGCGGACGGCCTCACCCGGTCACTCCGCCAATCGGGCTATGCCGTCGATCACGTGAAGAGCGGCGTCGACGCCGACACCGCGCTGTCGATGCAGACTTTCGACCTGCTGATCCTCGATCTCGGGCTGCCGAAAATGTCCGGGCTCGACGTGCTCAAGCGCCTGCGCGCGCGCAATTCCAATCTTCCCGTGCTGATCCTGACCGCCGCCGACAGCGTCGACGAACGCGTGAAGGGACTCGACCTC…
group_2212		hypothetical protein	327	ATGAGCGCGACCGAGATCTGGATCGTCATCGTCGGGATGACGATCGTCACGGCGGTCACGCGCGCGCTGTTCCTGATCGGCGGCGAGCGCACCGTGCTGCCCGAACGCGCGCAGCGCGCGCTGCGCTACGCGCCGGCCGCCGCGCTGGTCGCCGTCGTGCTGCCCGACGTGCTCGAAACGCCGGCCGGCCTGTCGTTCGCGCTGTCCAACCATCCGTTCTACGCGGCGCTCGCCGGCCTCGGCTGGTTTTTGTGGCGGCGCAGCATGCTCGGTACGATCGTCGTCGGAATGCTCGTCTTCACCGCGTTGCGCCTGATCTTCTGA
ywlC		Threonylcarbamoyl-AMP synthase	1028	ATGTCCAGCGATCTCCCGAAGCACGTGACGCCCGCGCAGATCGACGCGGCCGCCGCGTTGCTCGACGCGGGCCAGCTCGTCGCGTTTCCGACCGAAACCGTCTACGGGCTCGGCGGCGATGCGGCGAACCCCGAGGCCGTCGCACGCATCTACGCGGCGAAGGGGCGGCCAGCGAACCATCCGGTGATCGTGCATCTGCCGCCGGGCGGCGATCCCGGTTACTGGGCCGACGACTTGCCGGCCGACGCGCACGCGCTGATCGACGCGTTCTGGCCGGGCCCGCTGACGCTGATCCTGAAGCGCCACGCGCGCATTCCGGATGCCGTGAGCGGCGGGCAGGATTCGGTCGGGCTGCGCTGCCCGTCGCATCCGGTCGCGCAGGCGCTGCTGGCCGCGTTC…
kynA		Tryptophan 2,3-dioxygenase	945	GTGAATTCTGGTCATATGCAGCCCCCCGGCGGCGACGCGCCGGCAGGCTGCCCGTTCTCGGGCGCACGCGCCGCACAACCGGCGCAAGCCGCGCACGAAGCCCCGCACGTGCCGGGCGAGGCCGACGCTCAAGCCGGCTGGCACAACGCGCAGCTCGATTTCTCGAAGTCGATGAGCTATGGCGACTACCTGTCGCTGAATTCGATCCTCGACGCGCAGCATCCGCTGTCGCCCGATCACAACGAGATGCTGTTCATCATTCAGCATCAGACGAGCGAGCTGTGGATGAAGCTTGCGCTGTTCGAATTGCGCGGCGCGCTCGATGCAGTGCGCACGGACGCGCTGCCGCCCGCGTTCAAGATGCTCGCGCGCGTGTCGCGCATCCTCGAGCAGCTGGTA…
cmaA1		putative fatty acid methyltransferase	1199	ATGTTCTGGGAAAAGAAGCTGGCACAGTGGGCGGATGAAGTACGGGCAAAAGCGAACATACCGGCGCGCCTCGTGCTGTGGAACGGCGATCAACTCGATTTCGGCACCTTCAGCGCACCGCAGGTCACGCTGAAGGTGAACAGCGCGTCGGCATTGCCGCTGCTGCTCGAACCGAGCCTCGACAATCTCGGCGAGGCGTACGTGAAAGGCAAGATCGACATCGAAGGCAAGCTGTCGGACATCATCAACATCGGCTACTCGCTCGCGCGCAGCACCGTGACCAGCGCAAGCAAGCTCGCCCGCGTGAAGCGCTACTTCAATCACACGAAGAGCACCGACAAGAAGGCGATCCAGTACCACTACGACGTCTCGAACGAGTTCTACCAGCTGTGGCTCGAC…
plsY		putative glycerol-3-phosphate acyltransferase	637	ATGCAGATCCTGCTCGCCGCCCTCGTTGCCTACCTGATCGGTTCGGTGTCGTTCGCCGTCGTCGTCAGTTCCGTGATGGGCCTGGCCGACCCGCGTTCGTACGGATCCAAGAATCCCGGCGCGACCAACGTGCTGCGCAGCGGCAACAAGAAGGCCGCGATCCTGACGCTCGTCGGCGACGCGTTCAAGGGCTGGATCGCCGTCTGGCTCGCCCGTCACTTCGGCCTGCCCGACGTCGCGGTCGCGTGGGTCGCGATCGCTGTGTTCCTCGGCCACCTGTACCCGGTGTTCTTCCGCTTCCAGGGCGGCAAGGGCGTGGCGACCGCGGCCGGCGTGCTGCTCGCCGTGCACCCGGTGCTCGGGCTCGCGACCGCGCTGACCTGGCTGATCGTCGCGTTC…
group_2233		hypothetical protein	499	GTGCACTTCTCCCTGCGCCCGTCGCTCGGCCGCCTTGCGCGTGCCGCCGTGTTTCCCGCCGCGCTCGCCGTCCTCGCGCTCGGCATGCAGGCCGCCGGCGCGCAAGTGCCGCCCGGCGCCAAGCAGCCGAGCGAGTTCCCGCGCGTGAAGCTGCGCGCCGGCATGTACGTGATCGACGCCGCCGTCGCCGCGAACGACGCCGACCGCGAACAGGGGCTGATGTACCGTTCGCAGCTCGCGCCGAACGAAGGCATGCTGTTCGTCTTCAACGAGAACGCCGTGCACTGCTTCTGGATGAAGAACACGCTGATTCCGCTGTCGATCGCGTTCATCCGCGCCGACGGCACGATCACCGACATCGACGAGATGCGCGCGGAAACCACCGACAACCACTGCCCG…
dut		Deoxyuridine 5'-triphosphate nucleotidohydrolase	446	ATGAAACTCGACCTGAAGATCCTCGACGCGCGCATGCGCGACTACCTGCCCGCCTACGCGACCACCGGCAGCGCGGGCCTCGACCTGCGCGCGTGCCTCGACGCACCGGTCACGCTGCAGCCGGGCGAGACCACGCTCGTGCCGACGGGCCTCGCGATCCACCTTGCGGACCCCGGCTATGCGGCGCTGATCCTGCCGCGCTCGGGCCTCGGCCACAAGCACGGGATCGTGCTCGGCAACCTCGTCGGCCTGATCGACTCCGACTACCAGGGCCAGTTGATGGTCTCGACATGGAACCGCGGTCAGACCGAGTTCGTGCTGAACCCGTTCGAACGCCTCGCGCAGCTCGTGATCGTGCCGGTCGTGCAGGCGCAGTTCAATATCGTCGACGAATTCACC…
lspA		Lipoprotein signal peptidase	500	ATGGCGAAGACCCTGTCGAAACCGGCCAGCGGCGCGCTCGCGCCCTGGCTCGGCATTTCGCTGATCGTGATCCTGTTCGACCAGCTGTCGAAGATCGCGATCCTGAAAACGTTCGCGTACGGCGCGCAGCATGCGCTGACGTCGTTCTTCAACCTCGTGCTGGTGTACAACCGCGGCGCCGCGTTCGGCTTCCTGTCGACCGCGAGCGGCTGGCAGCGCTGGGCGTTCACCGCGCTCGGCGTCGGCGCGACGCTCGTGATCTGCTTCCTGCTGAAGCGCCACGGCCACCAGCGGCTGTTCAGCGTGTCGCTCGCGCTGATCCTCGGCGGCGCGCTCGGCAACGTGATCGACCGGCTGGTCTACGGTCACGTGATCGACTTCCTCGATTTCCATCTCGGC…
purN_2		Phosphoribosylglycinamide formyltransferase	662	ATGAAAAAACTCGTGATCCTGATTTCCGGTCGCGGCAGCAACATGGAGGCCATCGTCCGCGCGTGCGCGCAGGAACGCTGGCCGGCCGAGATTGCCGCCGTGATCGCCAACCGGCCCGATGCGGCCGGACTGGCTTTTGCCGCGTCGCACGGGGTGGCGACGGCGGTGGTCGACCACCGGTCGTTCGACGGCCGCGACAGCTTCGACGCGGCGCTCGCCGCCGAGATCGACCGCTTCTCGCCCGATCTCGTCGTCCTCGCCGGCTTCATGCGCATCCTCACGCCCGCATTCGTCAGACGATACGAGGGCCGGCTGCTGAACATCCATCCGTCGCTGCTGCCGAGCTTCAAGGGCATCCACACGCACCAGCAGGCGCTCGACGCCGGGGTCGCGCTGCAT…
cysN		Sulfate adenylyltransferase subunit 1	1316	ATGAGCATCATCGAGAACACCGAAGACCTCGGCGTGTTGCGCTTCATCACCGCGGGCAGCGTCGACGACGGCAAGAGCACGCTGATCGGCCGCCTGCTGTACGACAGCAAGGCCGTGCTGTCCGATCAGCTGTCCGCGCTGTCGCGCGCGAAGAACAAGCGCACGGTCGGCGACGAACTGGACCTCGCGCTGCTGACGGACGGTCTGGAAGCCGAGCGCGAGCAGGGCATCACGATCGACGTCGCGTACCGCTACTTCGCGACCGCGAAGCGCAAGTTCATCATCGCCGACACGCCGGGCCACGAGCAGTACACGCGCAACATGGTGACGGGCGCGTCGACCGCGCACGCGGCGATCATCCTGGTCGACGCGACGCGCATCACGGTCGAGAACGGCGTC…
lgt		Prolipoprotein diacylglyceryl transferase	893	ATGATCATTCACCCGAATTTCGACCCCGTTGCGATCCATCTCGGGCCGCTGGCCGTGCGCTGGTACGGCCTCATGTATCTCGTCGGCTTCATCGCGGCGATCGTCGTCGGCCGGATCCGCCTGAAGCTGCCGTACGTCGCGGCGCAGGGCTGGACCGCGAAGGACATCGACGACATGATGTTCTACGGCGTGCTGGGCACCGTGCTCGGCGGCCGGCTCGGCTACGTGCTGTTCTACAAGGCCGATTTCTACTTCTCGCACCCGCTCGACGTGTTCAAGGTGTGGGAAGGCGGCATGTCGTTTCACGGCGGCTTCCTCGGCGTGACGCTCGCGATGATGCTGTTCGCGTGGCAGCGCAAGCGGCACTGGCTGCAGGTCACCGATTTCGTCGCGCCGATG…
metG		Methionine--tRNA ligase	2155	ATGTCCGCATCCGACCTCACTTCCGTGCAGGCTGCGGCGCCGCAAGGCAGCCGCCAGATCCTCGTTACGTCCGCACTGCCCTATGCCAACGGGCAGATCCACATCGGCCACCTGGTCGAGTACATCCAGACCGACATCTGGGTGCGGGCGCTGCGAATGCATGGCCATGAGGTCTACTACATCGGCGCCGACGATACGCACGGCACGCCGATCATGCTGCGCGCGGAGAAGGAAGGCCTGACCCCGAAGCAGCTGATCGACCGCGTGTGGACCGAGCACAAGCGCGACTTCGACAGCTTCGGCGTGTCGTTCGACAACTTCTACTCGACCGATTCGGACGAGAACCGCGTGCTGAGCGAGAAGATCTATCTCGCGCTGCAGGAAGCCGGCCTGATCGCC…
qacA		Antiseptic resistance protein	1374	ATGAACGCCGATACCGGCCTGCCGCTTCCGCAACGCTACTGGGCGATCGTCTGCGTCGCCCTGGGCATCACGCTCGCCGTGCTCGACGGCGCCATCGCGAACGTCGCATTGCCGACCATCGCGCGCGACCTGCACGCATCCGACGCCGCGTCGATCTGGATCGTCAACGCATACCAGCTCGCGGTCACGATCACGCTGCTGCCGCTCGCGTCGCTCGGCGAGCGCATCGGCTACCGCCGCATCTACATCGCCGGGCTCGCGCTGTTCACCGCGGCGTCGCTCGGCTGCGCGCTGGCCGGCTCGCTGCCTATGCTGGCCGTGATGCGCGTGATCCAGGGGTTCGGCGCGGCCGGCATCATGAGCGTCAACGCGGCGCTCGTGCGGATGATCTACCCGTCG…
lysN_1		2-aminoadipate transaminase	1448	ATGTCCACCGTCCCACTCGCCCAGATTCCCGCGCCGCACGACACGGCCACGCTCACGCTCGTCGACCAGCTGGTCCAGTGGGCGCGGCGGCGTATCGACGAACGCGTGTTCCGTCCCGGCATGCGCATGCCGTCGATCCGCAAGCTCGCGCTCGACAAGAGCGTGTCGCGCTTCACCGTCGTCGAGGCCTACGAGCGCCTCGTCGCGCAGGGTTACCTCGACTCGCGGCGCGGCTCCGGCTTCTACGTGCGCGAGCGCACGGGCGCCGGCCCGCAGCCGGCCGACAGCGTCGCGCGGGTGGCCGAGGCCGCGCCCGTGCACAACACGATCGACGTCGTCTGGCTGCTGCGCAACATGCTGCATACCGTCAGCCCGGAGAAGGGTCCCGGCCTCGGCTAC…
group_2260		hypothetical protein	928	ATGACCGCCACCGTCCGCCCATCGTCCGCGGCCCTGCAGGGCGCGCTCTACGTCGCGTTGTCCGCCGCCGCGTTCGGCGCGATGGCGATTTTCGGCCGCTATGCGTATGCGGCCGGCGTCGACGTGCTCGGGCTGCTGATCGTGCGCTTCGCGATCGGCGGCGCGGTGCTCGCCGCGATCGCACGGCAGCGCCGCGTCGCGTGGCCGCGCGGGCGCTCGCTCGCGCCGCTGGTGACGATGGGCGCGCTCGGCTACGTCGGGCAGTCGTTCTGCTATTTCAGCGCGCTGCAGCACGCGCAGGCGAGCCTCGTCGCGCTGCTGCTGTACCTCTATCCGGCGTTCGTCACGCTGCTGGCCGCGTGGTGGCTCGGCGAGCGCCTGACGCGCGCGAAGGCCGTC…
purT		Phosphoribosylglycinamide formyltransferase 2	1214	ATGCAGATCGGTCAGCGGCTCGGTACGCCGCTTTCACCCTCGGCCACGCGCGTCATGCTGCTCGGCGCCGGCGAACTCGGCAAGGAAGTCATCATCGCGTTGCAGCGCCTCGGCGTCGAAGTCGTCGCGGTCGATCGTTATCAGGATGCGCCGGGCCACCAGGTCGCCCATCGCGCGCACGTGATCGACATGACGGACCCGGCCGCGCTGCGGGCGATCGTCGAGGCCGAGCGCCCGCATTTGATCGTGCCCGAGATCGAGGCGATCGCCACCGACGCGCTCGCGGCGATCGAGGCGGCCGGCCTCGCCGAGGTGATCCCGACCGCGCGCGCGACGCAGCTCACGATGAATCGCGAAGGGATCCGCCGGCTCGCGGCCGAGGAACTCGGCCTGCCGACG…
group_2265		hypothetical protein	605	ATGATCGAAGCCATTTCGCTCGGCGCGGGGCTCGCGTGGGCGAGCGGCCTGCGCCTGTACCTGACGGTCCTGATCGCCGGCGTGCTGGCGCGGTTCGGCTGGCTCCATCTACCCGACACGCTGGCCGTGCTGATGTCGCCGTGGGTGATCGGCGCCGCGGCCGTGCTCACCGTGACCGAGTTCCTTGCCGACAAGATCCCCGCGTTCGACTCGCTGTGGGATGCCGTGCATACCTTCATCCGCATCCCGGCCGGGGCCGTGCTCGCGGCCGGCGCGCTCGGCCATGCCGACCCGACCATGCTGGCGGTCGCGGGGCTCGCCGGCGGCTCGCTCGCCGGCGCCGCGCACGTGGCGAAGGCCGGCACGCGCGCGCTGATCAACCTGTCTCCCGAACCGATT…
ttgR_2		HTH-type transcriptional regulator TtgR	757	ATGGAAGCGAAACCTCCCCGCCGCACCCGCGAACGGATTCTCGAGTTGTCGTTGAAACTCTTCAACGAGATCGGCGAGCCGAACGTCACCACCACGACGATCGCCGAGGAAATGGAAATCAGTCCAGGCAACCTGTACTACCATTTCCGCAACAAGGACGACATCATCAACAGCATCTTCGCGCAGTTCGAGCAGCAGATCGAACGGCGGCTGCGCTTCCCCGAAGATCACCGTCCGACGATCGACGAAACCTGGTCGTACCTGCAGTACATGGCCGATTTCATGTGGACCTACCGGTTCCTGTATCGCGACCTCAACGACCTGCTCGCACGCAACCGCACGCTCGAGACACACTTCAAGCAGATCATCAGCCACAAGGTGCGCTTCGCACACGACATG…
dauA		C4-dicarboxylic acid transporter DauA	1550	ATGAAACTGAACGAGCGCCTGTCCACCCTGCCGCGCGACATCGTCGCCGGCATCGTCGTTTTCCTCGTTGCGCTACCGCTCTGTCTCGGTATCGCCAACGCCTCCGGCGTCGAGCCGTTCGCCGGGCTCGTGTCGGGCATCGTCGGCGGCATCGTCGTCGCGCTGCTGAGCGGCTCGTCGCTGTCCGTCAGCGGACCGGCCGCCGGCCTCGTCGTGATCGTCGTCGAAGGGATCGCGCAACTCGGCAGCTTCTCCGCGTTCCTGCTCGCGGTGCTGCTGTCCGGCGTGCTGCAGTTCGGCTTCGGCATGCTGCGCGCCGGCCGCTTCGCCGCGTACGTGCCGTCGCCCGTCATCAAGGGCATGCTCGCCGCGATCGGCCTGCTACTGATCGTGAAGCAG…
act		Methanol dehydrogenase activator	590	ATGGCCGAACTACCCAATCACGACGCCGCACTGACCGAAACCTGCCTCGAGAGCGAGGCAATCTTCGACGGCGCGTTCCTCAAGCTCAAGCGCGATACCGTCCGTCTCCCGGACGGCAAGAAGGCCACGCGCGAGTACGTGCAGCACCCGGGCGCGGTGATGGTGATCCCGCTGTTCGACGACGGCCGCGTATTGATGGAAAGCCAGTATCGCTATCCGATCGGCAAGGTGATGGCCGAATTCCCGGCCGGCAAGCTCGACCCGAACGAAGGTGCGCTCGCGTGCGCGGTGCGCGAACTGCGCGAGGAAACCGGCTACACGGCACGCGAATACGTGTTCCTCGCCCGCATTCACCCGATCATTTCCTATTCGACCGAATTCATCGACCTGTACCTCGCG…
yfcG_1		Disulfide-bond oxidoreductase YfcG	692	ATGATCGACGTCTATAGCTGGGCGACCCCGAATGGCCACAAGGTGCACATCATGCTCGAGGAAACGGGCCTCGCATATCGTGCCCATCCGATCGATATCGGCGCGGGCGACCAGTTCGAGCCCGCGTTCCTGAAGATCAGCCCGAACAACAAGATCCCCGCGATCGTCGATCCGGACGGCCCCGGCGGCCAACCGATCTCGCTGTTCGAATCGGGCGCGATCCTGATCTACCTCGCGGAGAAGACCGGCAAGTTCCTGCCGACCGATCCGGCCGCACGCTATGCGACGCTCGAGTGGCTGATGTTCCAGATGGGCGGTGTCGGCCCGATGCTCGGGCAGGCGCACCACTTCCGCCTGTATGCGCCGGAGAAGATCGAGTATGCGGTCAACCGCTACACG…
group_2276		hypothetical protein	1219	ATGCGCCAGCGAATCGCCAAACGCCTCCCCCCCGATGCCGACAAACTGGTCGGTCTGTCGCTTGCGCTCTTCGCGTCGGGCAGCCGCATCGAGGATCGCTTCTGGGAAGCGAAGCTCGACGCGCTGCTCGCCAAGATCGTCCGCAACGGCAATCAGACCACGCTCGACGCCGCGCTCGACCATCTTCAGCAGAATCATCCCGACGCCTACGGCGCGCTCGCCGACATGGCCGAGACACACAGCGAGTCGATGGTGATCGACCACGACGGCCAACCGTACGATGCGCTGCTGGTCGCCGTCCCGGTGCTCGCCTGGACGCGCTACATGATTCCGTCGGGCCCGCTGAAGGGCGACGTTGCCGACGCGCTGCGCACGCACCTGCAGGCGCACGTGCTCGCA…
cinA		CinA-like protein	814	ATGAGCATCGGCATCATCATCATCGGCGACGAAATCCTTTCGGGCCGCCGGCAGGACAAGCATCTGGCGAAGGTCATCGAGTTGCTCGGCGCGCGCGGCCTCGCGCTCGACTGGGCGGAATACGTCGGCGACGATCCGGCGCGCATCACCGCGACGCTCGCGCGCGCGATCGCGTCGGGCGACATCGTGTTCTCGACGGGCGGCATCGGCGCGACGCCGGACGACCATACGCGCCAGTGCGCGGCCGCCGCGCTCGGCGTGCCGCTCGCGCTGCATCCGGAAGCGAAGGAGCTGATTTCGGAGCGGATTCGCGAAACGCACACCGATCCGGCCACGCCGGTCGACTTCGAGTCGCCGGAGAACCAGCATCGCTTCAACATGGGCGTGTTCCCGGCGGGC…
cysS		Cysteine--tRNA ligase	1397	ATGGAATCACTGCGCATCTACAACACGCTCGCGCGTGACAAGCAAGTTTTCGTGCCGCGCCAGTCCGGCGAAGTGCGGATGTACGTATGCGGGATCACCGTCTACGACTATTGTCACGTGGGCCACGCGCGCATGCTGGTCGTGTTCGACCTCGTCCAGCGCTGGTTGCGTGCGATCGGCTATCGGGTCACGTATGTGCGCAACATCACCGACATCGACGACAAGATCATCCGCCGCGCGGTCGAGAACGGCGAGACGATCAAGTCGCTGACCGACCGCTTCATCGGCGCGATGCACGAGGACGAAAGCGCGCTGGGCATCCAGCGGCCCGACATCGAGCCGCGCGCGACGCAGTTCATCCCGCAGATGCTCGGCATGATCGAGACGCTCGAGACGAAC…
def_1		Peptide deformylase	533	ATGATTCGCGAGATCCTGAAGATGGGCGATCCGCGCCTGCTCGAAGTCGCCAAACCGGTCGAGCGGTTCGATACACCCGAGCTGCACGAGATCGTCGCGGACATGTTCGAGACGATGCACCACGCGAACGGCGCCGGGCTGGCCGCGCCGCAGATCGGCATCGGGCTGCAGATCATCATCTTCGGCTTCGGCAACAACAACCGCTACCCGGATGCGCCGCCGGTGCCCGAAACCGTGCTGATCAACCCGAAGATCGAGTACATGCCGCCGGACATGGAAGAGGGCTGGGAAGGCTGCCTGTCGGTGCCGGGGATGCGCGGCGTCGTCAGCCGCTACGCGAAGGTGCGCTACAGCGGCTTCGACCAGTTCGGCCAGAAGATCGATCGTGTCGCCGAGGGG…
lpxB		Lipid-A-disaccharide synthase	1169	ATGCCGCTCCCGACCAATCAGCTCCGGCTCGCGATGGTGGCTGGCGAGCCGTCGGGCGACCTGCTCGCGGCGTCGCTGCTCGGCGGGCTGCACGAGCGGCTGCCCGAATCGGCCCAGTATTACGGGATCGGCGGGCAGCGCATGATCGCGCAGGGCTTCGACTCGCACTGGCAGATGGACAAGCTGACCGTGCGCGGCTATGTCGAGGCGCTGGGCCAGATTCCCGAGATCCTGCGGATTCGCGGCGAACTCAAGCGCCAGCTGCTCGCCGAGCGGCCGGACGCGTTCATCGGCGTCGACGCCCCCGATTTCAACTTCAGCGTCGAACAGGCCGCGCGCGACGCGGGCATCCCGTCGATCCACTTCGTGTGCCCGTCGATCTGGGCGTGGCGCGGCGGC…
pasT		Persistence and stress-resistance toxin PasT	418	ATGGCAGATGTCCAGAAAACCGTATTGATCCGCCACTCGGCGGAACAGATGTTCGACCTCGTCACCGACGTGGCCGACTACCCCAATTTCCTGCCCTGGTGCGGCGGTGTCGAGATTCGCCGTCAGGACGAGAGCGGGATGGAAGCGCGCATCGACATCAACTTCAAGGGCATCAAGCAGCATTTCGCGACGCGCAACACGCAGCAGCGTCCGACCCGGATCGACATGGAGTTCGCGGACGGGCCGTTCAAGAAGTTCACGGGCTCATGGCGCTTCATCCCGCTGCGTGCCGATGCGTGCAAGATCGAATTCGCGCTGCACTACGAGTTTTCGAGCATCCTGCTCGAGAAAATCATCGGGCCGGTGTTCAGCCACATCGCGAACACGTTCGTCGATTCG…
lolD_1		Lipoprotein-releasing system ATP-binding protein LolD	697	ATGTTCAAGATTACCGATCCGATCATCGAAGTCCATGACGTGTGCAAGCGGGTTGCCGATGCAACGGGCGAGCTGACGATCCTCGACGGCATCACGCTCGCCGTGCAACCGGGCAGCAGCCTCGCGATCGTCGGCGCATCGGGGTCGGGCAAATCGACGCTGCTCGGCCTGCTTGCGGGGTTGGACAGCGCGACGAGCGGCACGGTTCGCCTGCTCGGCCGCGCGCTCGACCAGCTCGACGAGGACGAACGCGCGGCGCTGCGCAACGGCGCGGTCGGATTCGTGTTCCAGTCGTTCCAGTTGATGCCGCACCTGACGGCGCTCGAGAACGTGATGCTGCCGCTCGAACTGCAGGGTGGCATCAGCGCGCGCGAGGCGGCCGAGCGTGCCCGGGCGCTG…
msrB_1		Peptide methionine sulfoxide reductase MsrB	431	ATGTCCCACGATTCCGACGACAAGACCTTCCCGTACCAGAAAGACGACGCCGAGCTGCGCCGCCGGCTCACGCCGATGCAGTACGAGGTCACGCAGCACGCGGCGACCGAGCGCGCGTTCACCGGCGAATACACCGACACCGAGGATGCCGGCATCTACAAGTGCGTCGTCTGCAGCACGCCGCTGTTCGAATCCGGCGCCAAGTTCCACTCGGGCTGCGGCTGGCCCAGCTACTTCAAGCCGCTCAACGGCGAGGTGATCGACGAGAAGATCGACTACTCGCACGGAATGGTGCGCGTCGAGGTGCGCTGCAACCACTGCGGCGCGCATCTGGGCCACGTCTTCGAGGACGGCCCGCGCGACAAGACCGGTTTGCGGTACTGCATCAATTCGGCTGCG…
dmdB		3-methylmercaptopropionyl-CoA ligase	1643	ATGGGTAAGCCGTTGCTGGGCCAGATGATGGATGTGCCGTTGCTCGTGTCGTCGCTGATTTCGCATGCCGCGCGGCACGCCGGCGACACGGAGATCGTGTCGAAGCGCGTGGAAGGCGACCTGCATCGCTACACGTACCGCGATTGCGAACGCCGCGCGAAGCAGCTGGCGCAGGCGCTGGCGCGGCTCGGCGTCGAAACCGGCGACCGCGTCGGCACGCTGGCGTGGAACGGCTACCGGCATCTGGAAGCGTACTACGGGATCGGCGGGATGGGCGCCGTGTGCCATACGATCAATCCGCGCCTGTTTCCCGAACAGATCGCGTACATCGTCAATCACGCGGAAGACCGCTACGTGCTGTTCGACATCAATTTCGCGCCGCTGGTCGACGCGATCGCG…
group_2307		hypothetical protein	1052	ATGCGGCCTGGGCAGCCGGTGAAGCGAACGGTGTGCTCATGGAATGAGGGAACAGTCAACCCTGACTTTGACGAAGGCGAGCAAGTATTATATGGGTCTTACCTGAGTCACGTTTCCATGTCCCTACTGAAGAAATGCGCCGCGACGATCGTGGCGCTGGCCGTCGTTGTGGCCGCTGCCGGCGCGGGCGGCGGGTATTACTGGGCGACCCGGCCGCTGTTGCTGGGCTCGGCATCGCTCGACGTCACGATCAAGCCGCGCAGCAGCGTGAAGAGCGTCGCGCTGCAGCTCAAGCGCGGCGGCGTGCCGGTCGAGCCGTTCGCCTTCGTCGCGATGACGCGCTTGCTCGGGCTGTCGAGCCGGCTCAAATCGGGCAATTACGAATTCAAGACCGGCATC…
holB		DNA polymerase III subunit delta'	1028	ATGATCTATCCGTGGCAAACCGACGACTGGAACCGCCTGCAGCAACTGCGCGCGCAATGGCCGCATGCGTTGCTGCTGCACGGTCAGGCCGGGATCGGCAAGCTGCAGTTCGCGCAGCATCTCGCGCAGGGTTTCCTGTGCGAATCGCCGCAGCCGAACGGCGAGCCGTGCGGCGCCTGCGCGGCCTGCAACTGGTTCTCGCAGGGCAACCACCCGGACTACCGGATCGTGCTGCCCGAGGCGCTGGCGGGCGAGGCGCCGGGCGCCGCGGACGACGCGAAGCCGGCCGACGCGGACGAAGGCGGCAAGAAGACCCGGGCGCCGAGCAAGGAAATCAAGATCGAGCAGGTGCGCGCGCTGCTCGACTTCTGCGGGGTCGGCTCGCACCGCGGCGGCGCG…
ycfH		putative deoxyribonuclease YcfH	779	ATGTTCGTCGACTCTCACTGCCACATCAACTTCAAGGGCCTGGCCGACCGCCTGCCGGCCGTTCTCGAGAACATGCGCGAGCACGACGTCACCCACGCGCTGTGCGTGTCGGTCGATTTGGAGACGCTGCCCGACGTGCTCGCGATCGCCGAAGCGCACGACAACGTGTACGCGTCGGTCGGCGTGCATCCCGATCACGAGGACATGCGCGAGCCGGCGCTCGCGGAGCTCGTCGAGCTGGCCGCGCACCCGAAGGTCGTCGCGATCGGCGAAACCGGCCTCGACTACTACCGTCTCGAAGGCCGCTCGATCGCCGACATGGAATGGCAGCGCGACCGCTTTCGCACGCACATCCGCGCGGCGACCGCGACGATGAAGCCGCTAATCATCCATACGCGT…
group_2310		hypothetical protein	587	ATGCAAAAACGGAATCTTGTGCTGAAAGCCGCCGCTGCGCTCATCGTCGGTAGCCTCGCGCTCACCGGTTGCACCACCACCCCGGACAAGCCGGACAACGCCGCGACCAACGCGTCGAAGCGTCAGTCGATCGACGCGAGCGTCGACGCGACGCTGTCGCGCATGTACTCCACGGTCAAGGGCTCGCGCGAGCTCGTCGCGAAATCGCGCGGCGTGCTGGTGTTCCCCGAAGTGATCCAGGCCGGCTTCATCGTCGGCGGCCAGTCCGGCAATGGCGCGCTGCGCGTCGGCGGCAGCACGGTCGGCTACTACAACACGTCGTCGCTGTCGGTCGGCCTGCAGGCCGGCGCGCAGTCGAAGGCGATCGTGTTCCTGTTCATGACGCAGCAGGCGCTCGAC…
group_2312		PhoH-like protein	1787	ATGCCTTTGCCTACTCCCCCCAGCAAGCTCGGCAGCCTGCTGCCGCCCGACGAATACAAGGCGAAAGCGCGGCCCGCGAAAGCCGCGAAGAAATCCGCCGAAGGGGACGCATCCACAGCCGGTGACTATGGTCCGGCCAGCGTGGCCCAACCGATGATCGAAGCCGCGAACACGGCCGCGCCGCTGCGTGCCGTCGCGTCTTCGGCGCCCGACGCCGCGAGCGCACCCGCGCGCGGCCGCAAGACCAAACAGACGGCCGCGCTGCTGCAGCCGCTGCCGGCGCCCGCCGAACCCGCGGCGCCGGTCGTGGCACGCCACGACAAGCCGGCCGCCGGGAAACCGGCCACGGCGCCCGCGCGCGATGCCGGCGCCGCGACGAAGTCGCGCAGCCGCAAGCCC…
arnD		putative 4-deoxy-4-formamido-L-arabinose-phosphoundecaprenol deformylase ArnD	897	TTGGCTCGTATCGTCCTCAAGATCGACGTCGACACGCTGCGCGGCACGCGCGAAGGCGTGCCGAACCTCGCGCGCATCTTCGACCGCTTCAATGCGCGCGCGACCTTCCTCTTCAGCCTCGGGCCGGATCACACCGGCTGGGCGTTGCGGCGCGTGTTCCGCCCGGGCTTCCTGAAGAAGGTGTCGCGCACGTCGGTGGTCGAGCACTACGGCGTGAAGCAGCTGATGTACGGCGTGCTGCTGCCCGGCCCGGACATCGGCCGCCGTGCGATCGCCGACATGCGCGCGATTCACGAGGCCGGCTTCGAATGCGGGATCCACACGTGGGATCACGTGTACTGGCAGGACAACGTGCGCGTCCGCGATCGCGACTGGACCGCGCGTGAAATGCAGAAGAGT…
moaE_1		Molybdopterin synthase catalytic subunit	477	ATGGCAACGGTACGAGTCCAGACCGACGATTTCGATCTGAATGCCGAAGTGGCGGCATTGCGGGCGCGCAACCCGAAGATCGGTGCGGTCGCGTGCTTCGTCGGCACGGTGCGCGACCTGAACGAAGGCGAGTCGGTCGCCGCGATGGAGCTCGAGCACTATCCCGGAATGACCGAGAAGGCGCTCGAGAAGATCGCGGCCGAGGCCGGCCGGCGCTGGCCGGGCATCGACGTCGCGATCGTGCATCGCGTCGGCAGGCTGTTGCCGCTCGACCAGATCGTGATGGTCGCGACGGTCGCGTCGCACCGCGGCGATGCGTTTGCATCGTGCGAATTCGTGATGGATTACCTGAAGACCGAAGCGCCGTTCTGGAAGAAGGAAACGACGCCGGACGGCGAG…
acoB		Acetoin:2,6-dichlorophenolindophenol oxidoreductase subunit beta	1004	ATGGCAAGGAAGATCACTTATTCGCAGGCGATCAACGAGGCGCTCGCGCAGGAAATGGCGCGCGACGACAGCGTGATCGTGATGGGCGAGGACAACGCGGGCGGCGCGGGCGCGCCGGGCGAGGACGACGCATGGGGCGGCGTGCTCGGCGTGACGAAGGGGCTGTTCCACAAGTTTCCGGGCCGCGTGCTCGATACGCCGCTGTCGGAGGGCGGCTACATCGGTGCGGCGGTCGGCGCGGCCGCGTGCGGGATGCGGCCGGTCGCGGAACTGATGTTCATCGATTTCATGGGTGTGTGCTTCGACCAGATCTTCAACCAGGCCGCGAAATTCCGCTACATGTTCGGCGGCAAGGCCGTGACGCCGGTCGTGATTCGCGCGATGTACGGCGCCGGCCTG…
kup		Low affinity potassium transport system protein kup	1981	ATGCGCGGCGTGGATCACGTGGTTCCACGGCAACACGGCAGGACGGCGTTTCACGGGGGCGCGAGTAGAATAGCGCTCGTTTTGTCCGACCCGGACCCGATTATTACGCTTCATATGAACGACACGACTCACGCGACCGACGCCGCACACGCGCCGCATTCGACGCAACAACACTCGATGCGGGCGCTAGCGATAGCAGCCATCGGCGTCGTGTTCGGCGACATCGGCACCAGCCCGCTGTATTCGCTCAAGGAGGCGTTCAGCCCCGCGCACGGCATTCCGCTGACCGAAGGCTCGATTCTCGGCGTGATCTCGCTGCTGTTCTGGGCGATCATCCTGGTGGTCGGCGTCAAGTACCTGCTGTTCGTGATGCGGGCGGACAACAACGGCGAGGGCGGC…
zapA		Cell division protein ZapA	429	ATGAGCACCAAGCAGATCGAAGTCTCGATTCTCGGTCAGCCCTATCGGCTCGCCTGTTCGGCCGAGACCGAAGCGGCGCTGCTCGAAGCGGTCGCGCGCGTCGACGCCGAAATGTCGAAAATCCGCTCGAACAGCTCGGTACGCGGCACCGATCGCATCGCGGTGATGGCGGCGCTGTCGCTCGCATCGGAATTGCTGCGGCTGCAAACGAGCGTGCGGCATGGTGAAGCATTTCCGGCGGAGGAAATCCGTCGTACAATGCACCAGATGAACGAACAACTCGGTGCGGTGCTCGCACAGCACGAGACGCAGTAA
phhA		Phenylalanine-4-hydroxylase	937	ATGGTCCCAACCCACAGCGTGCAGAGCCTGATCATGTCCACCGTCGTCACCGCGAAACTGCAGGAGCAGTTCGATGCGGGCCTCGAAACCCGCGCCGATTTCACCATCGACCAGCCGCTGCACCGCTACGGCCAGGTCGACCACGCGGTGTGGAAGCAGCTCTATGCGCGCCAGTCGGCCTTGCTGCGCGGCCGCGCGTGCGACGCGTTCGTCGCCGGACTGGGCAAGATCGAGCTGCCGGCCGATCGCGTGCCGTCGTTCGCCGACGTGAATCGCCAGCTGAAGCCCACGACCGGCTGGGAAATCGTCGCGGTACCGGGCCTCGTGCCCGACCGCGTGTTCTTCGAGCACCTCGCGAACCGGCGTTTCCCCGTCACCTGGTGGATGCGTCGCCCCGAC…
cobO		Cob(I)yrinic acid a,c-diamide adenosyltransferase	587	ATGAAGACCGATTCCGAATCCCATCAGCGGATGGCCGAACGCCGCCGCGCCGGCCACGAGAAAAAGCAGGCGGCCGCCACCCAGGAGAAAGGCCTGCTGATCGTCCACACCGGCAACGGCAAGGGCAAGAGCACGGCCGCGTTCGGGATGGCCGTGCGCGTGCTCGGCCACGGCATGCGGCTCGGTGTCGTGCAGTTCATCAAGGGGGCGCTGCATACGTCCGAGCGCGACTTCCTCGGCGCGGTCGCGGAATGCGATTTCGTGACGATGGGCGACGGCTATACGTGGAACACGCAGAACCGCGACGCCGACATCGCGACCGCGCGCAAGGGCTGGGACGAGGCGCGCCGGATGATCGAAAGCGGCGACTACCGGATGGTGATCCTCGACGAGCTGAAC…
rpiA		Ribose-5-phosphate isomerase A	694	ATGACTCAAGACGAACTCAAACGCCTCGTCGGCCAGGCCGCCGCCGATTACGTGATCCAGAACGTGCCGGAAGGCGCCGTGATCGGCGTCGGCACCGGCTCGACCGCCAACTGCTTCATCGACGCACTCGCCGCCGTCAAGTCGCGCTATCGCGGCGCCGTGTCGAGCTCGGTCGCCACGACCGAACGCCTGAAATCGCACGGCATCAAGGTGTTCGACCTGAACGAGATCGACGCGCTGCAGGTGTACGTCGACGGCGCCGACGAGATCGACGCCGGCGGCGCGATGATCAAGGGCGGCGGCGGCGCGCTCACGCGCGAGAAGATCGTCGCGTCGGTGGCCGACACGTTCGTCTGCATCGCGGACGGCAGCAAGCGCGTGCCGGTGCTCGGCGCGTTC…
group_2365		Putative conjugal transfer protein	1355	ATGGCACACGACATTCAATTTGCCGACGGCGCAGCGCCGTTCTCCCAGACGCAGCAATTCCACGACATCAAGAATGCCGCGCACGAACATTTGTTGACGCGCATCGAAGAATTGGGCGCCGAATTCGGCAGATGGTCCCGCCAGGCGATCAACCAGTTCGTCGATCTCGAGATCGACAGCTTCGTGCGTCTGCGTCGCATTCCGCTCAACGAGAACGAAGTACGGACGATCGCGGAGGCGCTGACGAAGGAACTCGCGGGTTTCGGACCGATCGAGGATCTGCTCGCGGACCCGGCGGTCGAGGACATCCTGATCAACGGCTACAACGACGTGTACGTGTCGCGTCACGGGATCCTTGCCAAGCTGCCGGTACGCTTCACCGATAACGCGCACCTGTTG…
group_2366		hypothetical protein	274	ATGAAGAAGACGTCCCTGGCTATCCTGGTAGCGATGTCGGCGCTGACTGGCGCAGCGTATGCGCAAGAGAGCACGCAGATCCAGACCATCACCGATCCGGCCAAGATCGCCGAGATCGAGCAGCGTGCACAAGCGCTGCAACAGCAGCAAGCGGCCGAAGCGGCTCAGCCGGCGGCGCAGGAAGAGCATCACCACGGCAAGAAGGCTGCGCATCACAAGGCAGCTGCGAAGAAGGCCGGCAAGAAGGCAAAGGCTGCAGACGCTGCCAGCCAGTAA
ttrR		Tetrathionate response regulatory protein TtrR	549	ATGCCCGATCTCGATTACCAGACCGCCTTCCATCTCGCGCCGCTCGGCCTCGTGCTGTCGCGCGACCGCGTGATCGAGGACTGCAACGACGCGCTCGCGTCGATCTTCCGCTGTGCGCGGGCCGACCTGATCGGAAAATCGTACGCGGTGCTCTACCCGTCGACGGACGAATTCCAGCGGATCGGCGAGCGCATCGCACGCGTGATGGTCGCGAACGGCATCTACTCGGATGACAGAATCATGAAACGCGCGGACGGCGAGCTGTTCTGGTGCCACGTGACGGGCCGCGCGCTCGACCGCACCGCACCGCTTGCGGCCGGCGTCTGGACCTTCGAGGATTTGAGCGCGACGCGCCGCGTCGCGGTCGAGCTGACCCCGCGCGAGCGCGAGATCGCCGCG…
ppk		Polyphosphate kinase	2064	ATGTCCGTCCGTTACCCGCTTCTCAATCGTGAACTCGGCATCCTCGGTTTCAACGAGCGCGTGCTGGCCCAGGCGGCCGATCCGCAAGTCCCGTTGCTCGAGCGCCTGCGCTTCATCTGCATCACCAGCAGCAACCTCGACGAATTCTTCGAAGTCCGGATGGCCGGCCTGCAGGAGCAGATCCGCGACAATCCCGGCGCGCTGACGCCCGACGGCATGTCGTTACAGCACGCTTACGATCTCGTCGTCGAACGCGCGCAGCGGCTCGTCCATCGACAGTACACGATGCTGCACGAAACCGTGCTGCCCGCGCTCGAACAGGAAGGCATCTACTTCCACGCGAGCGACACGTGGAACGACGAGCAGCTCGAATGGGCGCGACACTACTTCCTCGACGAG…
pstC		Phosphate transport system permease protein PstC	985	ATGTCTGATATTTCATACACGTCCTCCCGATCGCCCGACAGTGCGCAGCAGCGCGCGCCGAGCCGTCTCGGGGATGTCCTGTTCGGCGGCCTCGCACGGCTCGCCGCGATCGTGACCCTGCTGCTGCTGGGCGGGATCATCGTTTCCCTGATCATTGCGTCGATGCCGACCATCCAGAAGTTCGGCATCGGCTTCCTGTGGCAATCCGAGTGGGATCCGAACTCGGATGTGTACGGCGCACTCGTGCCGATCTACGGCACCATCGTGACGTCGATCATTGCACTCGTCATCGCGGTGCCGGTCAGTTTCGGCATCGCACTGTTCCTCACCGAGCTGGCGCCCGTGTGGCTGCGCCGTCCGCTCGGCATCGCGATCGAGCTGCTCGCCGCGATCCCGTCG…
group_2416		hypothetical protein	754	ATGGACTACCTGCTGACGCTTGCCACCGACCCCGCCGTCTGGGCCGCGCTCCTGACGCTCGTCGTGATGGAAGTCGTGCTCGGCATCGACAACCTGATCTTCATCTCGATCCTCAGCAACAAGCTGCCCGAAGCGCAGCGCGCACGCACGCAGCGCCTCGGCATCGGGCTCGCGCTCGTGATGCGCCTGGCGCTGCTGGGCAGCGTCGCGTGGATCGCGAGCCTGACCGAACCCGTGTTCACGCTGTTCGACCATGCGTTCTCGTGGCGCGACATGATCCTGCTGTCGGGCGGCCTGTTCCTCGTGTGGAAGGCGACCACCGAAATCCATCACCACGTGTCGCACGACGGCGACGCCGCGGGCGGGGCGGCCGGCGCGGCCGGCCTGACGGTGTGGGCC…
aphA		Acetylpolyamine aminohydrolase	1022	ATGAAAACCTATTTCCATCCCGAACAACTGCTGCACCATCCGCGCAGCTACTTGTCGCGCGGCCAGATGCGCGAACCGCAGGAAGTGCCCGAGCGCGCGGCGCGGCTCGTCGCGGCCGTCCGGTCGCTCGACTTCGACGTGCGCGAGCCGGCCGACCGCGGCACCGCGCCGATCGCGGCCGTGCACGACATGAACTACCTGCGCTTTCTCGAGGACGCGCACCGCGACTGGAAGCAGATGCCCGACGACTGGGGCGACGAAGTGATGTCGAACGTGTTCGTGCGCGATCCGAACCCGCTGCGCGGCGTGCTCGCGAAAGCCGCGCGTTATCTCGCCGACGGCAGTTGCCCGGTGGGCGCGAACACGTGGCGCGCGGCGTACTGGTCCGCGCAGGGCGCG…
proP_3		Proline/betaine transporter	1309	ATGACCCAGTCCCTTCCTTCCGCCCGCCAGCCGGGACGCGCCGCGACGGCCGCGTTCATCGGCACGATGATCGAGTGGTACGACTTCTACATCTACGCGACCGCCGCCGCGCTCGTGTTCGGCGAACTGTATTTCCCGTCGCATGACCGCTTCGTCAGCACGATGGCGTCGTTCGCGACGTTCGCGGTCGGTTTCTTCGCGCGTCCGCTCGGCGGCGTGATCTTCGGCCATCTCGGCGACCGCATCGGCCGCAAGAAGGCGCTGATGACGACGCTGATGATGATGGGCGTCGCGACCGTGTGCGTCGGGCTGCTGCCCGATTATTCGAAGGTCGGCATCCTCGCGCCGGTGTTGCTCGTCGCGCTGCGCGTCGTGCAGGGGATCGCGGTCGGCGGCGAA…
amtB_1		Ammonia channel	1193	ATGGATGGTCTGAAATCCGGCGTCGACACCCTGTTCCTGTTGATCGGCGCCGTCATGGTGCTCGCGATGCATGCGGGCTTCGCATTTCTCGAACTCGGCACGGTCCGCAAGAAGAACCAGGTCAACGCGCTCGTGAAGATCCTGGTCGACTTCTCGGTGTCGACACTCGCGTATTTCTTCATCGGCTACACGATCGCGTACGGCGTCGAATTCTTCGACGACATCGGCACGCTGTCGCAGCACAACGGCTACGCGCTCGTGCGCTTCTTCTTCCTGCTGACGTTCGCCGCGGCGATCCCGGCGATCGTGTCCGGCGGCATCGCGGAGCGCGCGAAGTTCAACCCGCAGCTCGTCGCGACGCTGATCATCGTCGGCTTCATCTATCCGTTCTTCGAAGGG…
cph2_3		Phytochrome-like protein cph2	1834	ATGGAAGCCAACAGGAAACAGACGTCACGCAAGGGCTCCTGGCGCAGCGCCTTGCATACGCTGCGCCGCTTCGCTCGGTCGGGCGGCGCGCTGATGCCCGCGCGCGCCGTCGCGCCGCGCCGCGACGATTCCGTGCGCAACTGGCTGGAACAGACGGTCGGCACGGTGGATTTCCTCGCCCATGTCGACCGCGAGCTGCGCTTTCTGTATGTGTCCGACGCCAGCCTGCGCTTCATCGGCTACCACCGCGACTACCTGCACACGCTGACGCTGCGCGACCTGATCGCCGAACAGGATACCCCGGCGCTCGAAGGGCTGCTTGCACGCGCCGCCCGTTCCGGCCAGGTCGAGAAGGCGACGATGTGCATCGTCAAGTCGCTCACCTACCCGCTGGACGTC…
luxA_1		Alkanal monooxygenase alpha chain	998	ATGACACCGTTTTCCGTACTCGATCTCGCCCCCATTCCGGCCGGCGCCGACGCCTCGCAGGCGTTCCGCAACACCGTCGATCTCGCGCAGCACGCGGAACGCTGGGGCTACCGGCGCTACTGGCTGGCCGAGCATCACAACATGCCGGGGATCGCGAGTGCGGCCACCGCCGTCGTGATCGGCCACGTCGCGGGCGCGACGCGGACGATCCGGGTCGGCTCGGGCGGCATCATGCTGCCGAACCACGCGCCGCTCGTGATCGCCGAACAGTTCGGCACGCTCGCGTCGCTGTATCCGGGGCGCATCGATCTCGGCCTGGGCCGCGCGCCCGGCACCGACCAGACCACGTCGCGCGCGCTGCGCCGCGACCTGATCGGCAGTGCGGACTCGTTTCCGGAC…
dmlR_5		HTH-type transcriptional regulator DmlR	917	ATGAACGATAAAGCGCGGGATCTGAACGATCTCTATTACTTCGTGCAGGTCGTCGAACACGGCGGCTTCGCGCCGGCCGGGCGCGCGCTGGACATGCCGAAATCGAAGCTGAGCCGGCGCATCGCGCTGCTCGAGGCGCGGCTCGGGATGCGGCTGATTCAGCGTTCGACGCGCCGCTTCACGGTCACCGACGTCGGCCAGACCTATTACGCGCATTGCCGCGCGATGCTCGTCGAGGCCGACGCCGCCGACGAGGCGATCGCGCTGCTGCACGAGGAGCCGCGCGGCATCGTGCGTGTCAGTTGCCCGATCGTGCTGCTCGATTCGCTGGTCGGCACGATGATCGCCGCGTTCATGGCCGCGTGCCCGCGCGTCGAGATCCACCTGGAAGCGACCAAC…
gltC_2		HTH-type transcriptional regulator GltC	878	ATGGATCTGAATCTCCGCGACATTCGCGCGTTCGTCACCGTCGCGCACGCCGGCAACTTCACGCGCGCCGCCGCGCGGCTGCATCTGTCGCAGCCGGCGCTGACCGTGCAGATCCGCCGGCTCGAGGACATCGTCGGCGCGCGCCTGTTCGACCGCAACAGCCGCAGCGTCGCGCTCACGCAGACCGGGCGCGAGTTGCTGCCGCTGTTGCAGCGCTCGCTCGACGACATGGAACGCGTGCTGCGCGATGCGCGCGCGCTTGGCGAAGGCACGAGCGGCACGGTGCGGCTCGCGTGCCTGCCGACCTTCGCGTCCAGCGTGCTGCCGGAGTTGATCCAGTCGTTCCGGCGCGACGTGCCGCGCGCGGGCTTCGAGATCCGCGACGGCGTCGCGAGCCTC…
sppA		Putative signal peptide peptidase SppA	980	ATGGCCGACCAACCGAATTCCCCGGATTCCTCCTCCCGTCCCGACAGCCGTGAACCGGCCTGGGAGCGCGCAGCGCTCGAGCGGATCGCGCTCGCGGCCGTCAAGGAGCAGCGCGCCGCACGGCGCTGGAAGATCTTCTTCCGCTTCGCGTTTCTCGGCGTGTTCGTGCTGCTCGCGTTCGCGCTGATCGATTTCTCGAGCGATTCGAAGTTCTCGTCGAGCGGGCGGCATACGGCGCTCGTGACGATCGACGGCGAGATCGCGGCAGGCGTCAACGCGAACGCCGACGACATCAACACCGCGCTCGACGCTGCGTTCGACGACGACGGCACGGTCGGCGTCGTGCTGCGGATCAACAGCCCGGGCGGCAGCCCGGTGCAGGCCGGCATGGTCTACGAC…
lrp_4		Leucine-responsive regulatory protein	512	ATGGTATTGTCGAATGTGCAGTTTTTGTTATCGTATTTTTTCGGTTTTCAGCATAAACAAATGAGAACGCAACGTCAGCCCGTACGCTCGCTCGACAAGCTCGACCGACGCATCCTGAAACTGCTCCAGGACGACGGCCGGATGGCGATGAAAGACCTTGCGGAACAGGTCGGCCTGACCGTCACGCCGTGTATCGAGCGTGTGCGGCGCATGGAGCGCGACGGCGTGATCACCGGTTATCACGCGCGGGTCGACCCGGGCCAGCTGGGCGCCGCGCTGCTGGTGTTCGTCGAGATCACGCTCGGCCACAAGGGCGGCAACATGTTCGAGCAATTCCGCCGGGAAGTGATGAAGATCGACGAGGTGCTCGAATGCCATCTCGTCTCCGGCGATTTCGAC…
lapB		Lipopolysaccharide assembly protein B	1172	ATGGATCTGGATTTCTGGTGGTTGCTCGCGATTCCGGTCGCGTTCGCGCTCGGGTGGGCGGCGTCACGCTATGACCTGAAGAATCTCCTGTCGGAGAGTGCCAACCTGCCGCGCTCGTATTTTCGCGGCCTGAATTTTCTGTTGAACGAACAACCCGACAAGGCGATCGATGCGTTCATCGAGGTGGCCAAGCTCGATCCCGAAACGGTCGAGTTGCACTTCGCGCTGGGCAACCTGTTTCGCCGTCGCGGCGAGACCGATCGCGCGATCCGCGTGCACCAGAACCTGCTGAGCCGCACCGATCTGCCGGTCAACGAGCGCGACCACGCGCTGTACGAGCTCGGCCAGGATTTCCTGAAAGCCGGCCTGCTCGATCGCGCCGAAGAGGCGTTCCACAAG…
hndC		NADP-reducing hydrogenase subunit HndC	1577	ATGACGACCCGCATCTACGTTCCGCGCGATTCGTCCGCGCTCGCGCTCGGCGCCGACGCGCTCGCCGCCGCGATCGTGGCCGAAGCCGAACGGCGCGGCGTCGCGATCGAACTGGTTCGCAACGGTTCGCGCGGGCTGCTGTGGCTCGAACCGCTCGTCGAGGTCGGGACGGCCGCGGGCCGCGTCGGCTATGCGAACCTGTCGGCCGCCGACGTGCCGGCCCTGTTCGACGCCAACTGGCTCGACGGCGGCACGCATCCGAGCGGTGTCGGCCTCGTAGACGCACTGCCCTACCTCGCCCGTCAGCAGCGACTCACGTTCGCGCGCATCGGCCTGACCGATCCGCTGTCGATCGACGACTATCTGCAACACGGCGGCCTCGCCGGCCTGAAGAACGCA…
fdsA		Putative formate dehydrogenase	2950	ATGTCCCTCGACACGAACAACGTCCGCCAAGGCGGCTGCGGCTCGGGCCAATGCGCGTGCAAGAGCGCCGCGCAGGCGCGCGCATTCGACCCATTCGACGAAACCGACTACGGCACGCCGCAACGGCATGCCGACACCGACGTCACGCTCGAAATCGACGGCCAGCCGGTCACGGTGCCGGCCGGCACGTCGGTGATGCGGGCGGCGATCGAAGCCGGCGTCAACGTCCCGAAGCTCTGCGCGACCGATTCGCTCGAACCGTTCGGCTCGTGCCGGCTGTGCCTCGTCGAGATCGAAGGCCGGCGCGGCTATCCGGCGTCGTGCACGACGCCCGCCGAGGCCGGCATGAAGGTGCGCACGCAGTCGGACCGGCTGCAGTCGCTGCGCCGCAACGTGATG…
guaD		Guanine deaminase	1319	ATGACGCAAACCGCTTTCCGTTCCCAGCTGCTGACCTTCAACGGCGACCCGGCGCAATCGAGCCAGGCCGCGAACCACGAGACCGACGGGCTCCTGATCGTCGACGACGGCAAGGTCGTCGCGATCGGCCCGTATGCGGCGCTCGCCGCGACGCTCGCGCGCGATGCGGTAGTCCACGACCTGCGCGACAAGCTGATCGTGCCCGGCTTCATCGACACGCACATCCACTATCCGCAGACGGACATGATCGCGTCGCCGGCGCCGGGCCTGTTGCCGTGGCTCGACAAGTACACGTTCCCGACCGAGCGCCAGTTCGGCGACCCCGAGCATGCGCGCGAAGTCGCCGACTTCTTCGTCGACGAACTGCTTGCGTGCGGCACGACGAGCGCACTCGTCTAC…
pepN_2		Aminopeptidase N	2693	ATGTCCGACAACGCCTCCTCCACCGTGATCCGCCGCGCCGACTACACGCCGCCGGCCTTCCTCATCGATTCCGTCGCACTCGAATTCGATCTCGCGCCGGCCCGCACGATCGTCAGGAATACGATGCGCGTGCGCCGCAATCCGGATGCCGCGCCCGCGCCACACCTGGAACTGATGGGCGAGGCGCTCGAATTCCTCGGCGCGCGGCTGGATGGCGCACCGCACGGCGCGGTGCGCGCGCACGAGCACGGGCTGACGATCGAGAACGTGCCCGAGGCATTCGAGCTGACGCTCGAAAGCGCGTGCGCCCCCGACCAGAATACGACGCTGTCGGGCCTCTACGTGTCGAGCGGCAACTTCTTCACGCAGTGCGAAGCCGAAGGCTTTCGCCGCATCACC…
gmk		Guanylate kinase	682	ATGACCGACCTTAACCGCGACGGCCACGCGTCGCATTCGCTGCATGGCGGCGTCTATCCCGGCAACCTGTTCATGGTCGTCGCGCCGTCGGGCGCCGGCAAGTCGACGCTCGTGAACGCGCTGCTGTCGAAGGACAGCGACATCTGCCTGTCGATCTCGTACACGACGCGCAAGCCGCGCCCGGGCGAGCAGGACGGCCAGCACTACCACTTCACGACCGTCGAGGATTTCCGCGCGCGTCACGCGGCGCACGAATTCCTCGAGAGCGCGGAAGTGCACGGCAACTACTACGGCACGTCGCGCGTCTGGATCGAAGAGCAGATGAAGAACGGTCACGACGTGCTGCTCGAAATCGACTGGCAGGGCGCGTTGCAGGTGAAGAAGCAGTTCCGCAACGCG…
zwf_1		Glucose-6-phosphate 1-dehydrogenase	1469	ATGCATACCGATTCCAGCTTTACCTTCGTACTTTTCGGCGGCACCGGCGATTTGTCGATGCGCAAGATCCTGCCCGCGCTGTTCGAAGCGCACCGCGCGAACATGCTGGCGGACGGCGGCCGGATCGTGGCCGTCGCGCGGCACGAATCGGATCGGGCAGGCTATCTCGAATGGGTCGATACGCACGTGAAGCCGCATGCGGCGAAGGCGGCCGGCAACGCGTTCGACGACGCGGCATGGAAGTCGTTTCTCGAGCGCATCGAATACGTGAAGCTCGATCTCGGCCGTGCGGAGGACTACGTCGTGCTGCGCGACGCGATCGCATCGCTGCCCGGCATCCGCGTGTTCTATCTCGCGACCGGCCCGTCGCTGTTCGTGCCGATCTGCAAGGCGCTCGCG…
group_2490		hypothetical protein	452	ATGACCGCTTTCCTGCTGATCTGGAGCCCCAAGAAATGGCCGTGGCCCGAGTTGCCCGACGTCGCCGCGCGCGTGAAGGCCGGCGAGGCCGTGCATGACGTGTGGGGTTGCGGCTTCGCGCGCGGCATCCTGCCGGGCGACCGCGTGTTCCTGCACCGCGTCGCGAAGGAGCCCAAGGGTGTATTCGGCTCCGGCTACGTGACCCGCGCGCCGTACGAGGTGCCCGATCCGTCGACCAAGCGCGGCTACCGGCTGTGCATCGACTTCGTGTACGACTGGCTGGTCGATGCGCACCAGGACGTCGTGATCGCGCGCGACGCGCTGCGCGTTCACCCGTATTCGGTACAGACCTGGGATGCACAGACGTCCGGCACGTCGATCAAGCCGATGGTCGAAGGT…
livH_3		High-affinity branched-chain amino acid transport system permease protein LivH	1619	ATGCCAACACGCTTTCGCCGAGCCGCCCGCGCGATCGCGGCATGCGCCGCCCTCGCGGGCCTGCTGCCGCACGCCGCGTTCGCGCTGACGGCGGCCGATACCGCCGCGCTCGCCGGCGACGACTTCGACGCGAAGGCGGCCGCGATCGAACGGCTCGCCGCCGACCCCGATCCGCGCGCCGTTGCGGTGCTCAATGCGCTGTCGAGCGGCGATGCGCTCGCGACCGGCGACGGCCGCCTGCTGATCCAGGCCGGTGACTCCGCGCACGACGCGCTCACGCAGGCCGCGACGCCGTCCGGCGACGCGCAGCCGGTGATGCTGAACAACCTGCTGCGCACGAAGATCGCCGGCGCGCTGTCGGGTCTCGCGCTCGCGTCGCCGGACGTGGCCGCGCGCCGC…
group_2502		hypothetical protein	1103	ATGACCGCGCCGGCCCGGGCCGGCCGCTACGCCGAGCTCGATTTCTTCCGCGGCCTCGTGCTGCTCGTCATCGTCGTCGACCACATCGGCGGCAGCATCCTGTCGCGCGTCACGCTGCACGCGTACGCGCTGTGCGACGCGGCCGAGGTGTTCGTGTTCCTCGGCGGCTTCGCGACCGCCATTGCGTACAACTCGCTCGCCGAGCGGCACGACGAGGCCGCCGCGCGCCAGCGCTTCATCCGGCGGGCGTTCGAGATCTACCGCGCGTTCCTCGTGACGGCCGGCCTGATGCTGCTGATTACCGCCGCGCTGAATGCGTTCGCGATCGACGGCCCGAACATGCCGACCAACGATCTCGACGGGCTGCTGCACAAGCCGCTCGCCGCGCTGCGCGACATC…
naiP_2		Putative niacin/nicotinamide transporter NaiP	1400	ATGAGCACTTTCGACAACGTCGTGGCCGGCAGGGCCACGATGGAAGCTGCCGCCTCCACGCCCGGCGCGATCATCGCGCGGCTCGAGCGGCTTCCGGCCAACTCGATGCAGATCCGCGCACGCGTGCTGATCGGCACCGCGACGTTCTTCGACGGCTTCGACGTGATCACGATCGCGGCGACGCTGCCGTTGCTGATTCACAAATGGGGGCTGTCGCCGACGCAGATCGGCATGCTGATCGCGTCCGGCGCGATCGGCCAGCTGATCGGCGCGTTCCTGTTTCCCGCGCTCGCGGAAAAGCACGGCCGCGTGAAGGCGATCGCGTGGAGTTCGGCCGTGATCGGCATCACGAGTATCGCGTGCGGCTTCGCGCCGACCTTCGAGGTGTTCGTGCTGCTG…
ilvB		Acetolactate synthase isozyme 1 large subunit	1667	ATGTCTAAAAAAACCACGGTTGGCGAGCTGATTGCCGCCTTTCTCGAGCAGTGCGGCGTGAAAACCGCATTCGGTGTCATCTCGATCCACAACATGCCGATCCTCGACGCGATCAATTCGCGCGGCAACATCCGGTATGTCGGTGCGCGCGGCGAAGCGGGTGCGCTGAACATGGCCGACGGGCTGGCCCGCGTGTCGGGCGGCCTCGGCGTCGCATTCACGAGCACGGGCACGGCGGCCGGCAACGCGGCCGGCGCGATGGTCGAGGCGCTGACGGCCGGCACCGCGCTGCTGCACGTGACCGGGCAGATCGAGACACCGTATCTCGACCAGGATCTCGCGTACATCCACGAAGCGCCCGACCAGTTGTCGATGCTCGACTCGATCTCGAAGGCCGCG…
group_2519		hypothetical protein	134	ATGACGCGTACGATTGCTGCAATGCTGCTGGTGGTGACGGCGGCGCTCGCCGGGTGCAATACGGTCGCCGGCGTGGGCCAGGACATTTCGAAGGGCGGCCAGGCGATCAGCGATTCGGCTGAAAAGGCCAAGTAA
group_2522		D-arabitol-phosphate dehydrogenase	1088	ATGACGACACCCGAAGCCCAGCCGCGCATGACCGCGGTCGTCTGCCACGGCCCCGAGGACTATCGCGTCGAACAGGTCGCGAAGCCGAATCCCGGCGTGAACGAGCTCGTGATCCGCATCGCCGCGTGCGGGATCTGCGCGAGCGACTGCAAGTGCTACACCGGCGCCAAGATGTTCTGGGGCGACCCCAGCCCGTGGGTGAAGGCGCCGGTGATTCCCGGCCATGAATTCTTCGGCTACGTCGAAGCGCTCGGCGACGGCGCGGCCGAGCATTTCGGCGTCGCGCTGGGCGACCGCGTGATCGCCGAGCAGATCGTGCCGTGCGGCAAGTGCCGCTACTGCAAGTCGGGCCAGTACTGGATGTGCGAAGTGCACAACATCTTCGGCTTTCAGCGCGAG…
fliR_2		hypothetical protein	809	ATGCTAGACCAGGCCGCGGGCTTCAACGACGTCGCCGGCATGCTGCGGCCGCTGCTCTACGTGATGCCGCGCCTGTTGCCGGTCATGCTGATCGTGCCGGTGTTCAACGAGCAGATCATCACGGGCCTCGTGCGCAACGGGATCGCGGTCGTGATCGCCGCGTTCGTCGCGCCGACGATCGATGCCGCGCAGGTGGCCGCGCTGCCGTTCCTGATGTGGTGCCTGCTGGTCGCGAAGGAGGCGATGGTCGGCATGCTGCTCGCGGGCGCGTTCAGCGCGGTGCTGTTCGCGATCCAGGGCGTCGGCTACCTGATCGATTTCCAGACCGGCAGCGGCAGCGCCGCGTTCTTCGATCCGATGGGTGGCCACGAGGGCGGCCCGACTTCCGGATTCCTGAAT…
sutR_6		HTH-type transcriptional regulator SutR	557	ATGAACGAACAGGAAGAGATAGAAAGTCTGGCGATCCTGATCCGCGACCTGCGCAAGCATCGCAAGGTCACGCTGAACGATCTCGCCGAACGGATCGGCCGCTCGGTCGGCTTTCTGTCGCAGGTCGAGCGCGGGCTGTCGCGTCCGACGGTCGCGGATCTCACCGCGATCGGCGAGGCGCTCGGCGTGCCGACCACCTATTTCTACAGCCTGAGCAAGCCGCGCAGCGTGCCGTGGGTCACGCGGCCCGACGAACGCCGCACCGTGTATTACGCGGCCGGCATTACCGACATCCTCGTGTCGCCGAACATGCGGTCGCGTTTCTCGATTCTCGAAAGCCATCTCGGGCCGGGCGCGAGCAGCGGCGAGCGGCCGGTCGACGACAGCGACGAGCAGGGC…
crt_3		Short-chain-enoyl-CoA hydratase	791	ATGATCGAACTCGACTACGTCGACGACGGCGCGATCGCGTGCGCGACGCTCAAGCGTCCGCCCGCGAACGCCTTTACCGCCGACGGGCTGCAGCAATTGCAGCAAACCGTCGCCGAACTGAATGCGAACCCGCGCGTGCGCGCGCTGGTGATCACCGGCGACGGCCCGAAGTTCTTCAGCGCGGGCGCCGATCTCAACACGTTCGCCGACGGCGATCGCGCGGTCGCGCGCACGATGGCGGCGCGCTTCGGCGCGGCGTTCGAGGCGCTGCACGACGCGCGCGTCGTGACGATCGCGGCGATCAACGGCTATGCGATGGGCGGTGGCCTCGAATGCGCGCTCGCATGCGACCTGCGGATCGCGGAGACGCATGCGCAGATGGCGCTGCCCGAACCGTCG…
acsA_2		Acetyl-coenzyme A synthetase	1706	ATGACGGTACAGGCATTCCTGGACGCACGCGACTTTCTGCTGCGCCATCGCACCGACTACGACACCGCGTACCGCGATTTCGAATGGCCGGTGCTCGATGCGTTCAACTGGGCGCTCGACTACTTCGACCCGATGGCGCGCGGCAACGACCAGCCCGCGCTGTGGATCGTCGACGCGGCGACCGGCACGGGCGATCCGTATTCGTTCGCACAGATGTCCGAGCGTTCGTCGCGGATCGCGAACTGGCTGCGCGCGATCGGCGTCGTGCGCGGCGACCGCATCCTGCTGATGCTGCCGAACCGGGTCGAGCTGTGGGACGCGATGCTGGCCGCGATGAAGCTCGGCGCGATCGTGCTGCCCGCCACCACGCAACTGTCGCCCGACGACGTGCGCGACCGC…
group_2547		hypothetical protein	407	ATGTTCGATACCAAAGTAGCGCTGATCGTGCGCGACGATCTAGCGGCGTGGCAGAAACTCAACGTGGTCGCGTTTCTCGCGACGGGTGTCGCGGCCGGTGCGCCGGACGCCCTCGGCGAGCCTTACGAGGATGCGGCCGGGCGCCGTTACAGCCGGATGCTGGGCCAGCCGATGCTGGTGTTCGCGGCCGACCTGAACGGCTTGCAGGCCGCGCACCGGCAGGCGCTGTCGCGCGAACTGACGATCGTGCCCTACGTGCGCGCGATGTTTTCGACCGGGCACGACGCGGCCAACCGCGCGGCGTTTCGCGCCGAGGATGCGGACAATCCCGATCTGGTCGGCCTGGCGTTGCACGGGCCGAAGAAGGCCGTCGACAAGGCGGTGAAGGGGCTGGCGCTG…
lptB_6		Lipopolysaccharide export system ATP-binding protein LptB	773	ATGAGCGCGAATGCAGAACTGTTGAAGGTCGCCGGGCTGCAGATGCGCTTCGGCGGGTTGCTCGCGGTGGACGGCATCGATTTCGACGTGCGCCGCGACGAGGTGTTCGCGATCATCGGGCCGAACGGCGCGGGCAAGACCACGGTGTTCAACTGCGTCGGCGGCTTCTACAAGCCGACCGGCGGCGACGTGGTGCTCGACGGCCACGCGATTGGCGGGCTGCCGAGCCACAAGATCGCGTTGAAGGGTCTGGTGCGGACGTTCCAGAACATCCGGCTGTTCAAGTCGCTGACCGTCGTCGAGAACCTGCTCGTCGCGCAGCATCGCAAGGTGAAGGCCGGGCTGCTGCACGGCCTGTTCGCGACGCCCGCGTATCGTCATGCCGAGCAGGCAGCGCTC…
group_255		hypothetical protein	299	ATGGACAAGATCAAGACGCGGCCGTGGGATTCGGCCGAACACCTGAAAACCGAAGACGACATGGCCGACTACTTCGACGCATGCCTGCAGGAGGCCGGCGACGATCCGGCCTTCATCGCGCATGCGCTCGGCGTGATCGCCCGCGCACGCGGCATGTCGCAGGTCGCACGCGATGCGGGCCTGTCGCGCGAAGGGCTGTACAAGGCGCTGTCGCACGACGGCAATCCGAGCTTCGGCACGATCCTGAAAGTCATCAAGGCGCTCGGCCTGCAATTGCACGCCGCCAAGGCTGCCGCGTGA
rbsC_8		Ribose transport system permease protein RbsC	1037	ATGTCCAACGATACGCATCCCGTTCCGTCCCTGGCCACCGGCGACACGCCGGCCGCCGCAGCGAGCCTGAAATCGCGCTTCTTCAACCCGGCCGCGCGGCAGAAGCTGCTCGCGTTCGCGAGCCTCGTGCTGCTGATCGTGTTCTTCAGCTTCGCGTCGTCGAACTTTCTCGAAGTCGACAACCTCGTGTCGATCCTGCAGGCCACCGCCGTGAACGGCGTGCTGGCCGTCGCCTGTACGTACGTGATCATCACGTCCGGCATCGACCTGTCGGTCGGCACGCTGATGACGTTCTGCGCGGTGATGGCCGGCGTCGTGCTGACGAAATGGGGCATGCCGCTGCCGCTCGGGATTCTGGCGGCGCTGGGCTTCGGCGCGCTGTCGGGCTGCGTGTCGGGC…
group_2552		L-fuconate dehydratase	1277	ATGCCAATCATTCGATCGATGCGCGTCCTCGACGTGCGCTTTCCGACCTCGCGCCAGCTCGACGGCTCCGACGCGATGAATCCGGACCCCGATTATTCGGCGGCCTACGTCGTGCTCGAAACCGACCACGACGGGCTCGAAGGTCACGGGCTCACGTTCACCATCGGGCGCGGCAACGAAATCTGCTGTGCGGCGATCGACGCGATGCGTCACCTCGTCGTCGGCCTGGACCTCGACTGGATCCGCGAGGACATGGGCCGTTTCTGGCGGCACGTCACGTCGGACAGCCAGTTGCGCTGGATCGGCCCCGACAAGGGCGCGATCCACCTGGCGACGGGCGCCGTCGTCAATGCGGTGTGGGATTTGTGGGCGAAGGCCGTCGGCAAGCCGCTGTGGCGG…
betC_2		Choline-sulfatase	1537	ATGACGAACCCGACACCCAACATCCTGATCCTGATGGCCGACCAGCTCACGCCGTTCGCGCTGCCGGCCTACGGCAACCGCGTCGCCCGCACGCCGACGCTCGACCGGCTCGCCGCCGAAGGCGTGGTGTTCGACGCCGCTTACTGCGCGAGCCCGCTGTGCGCGCCGTCGCGCTTCTCGCTGCTGACCGGCAAGCTGCCGTCGGGGATCGGCGCCTACGATAACGCCGCCGAATTGCCGGCGCAAACGCTGACGTTCGCGCACTACCTGCGCGCGGGCGGCTACCGGACGATGCTGTCCGGCAAGATGCATTTCTGCGGACCCGACCAGTTGCACGGCTTCGAGGAACGCCTCACGACCGACATCTATCCGGCCGATTTCGGCTGGGTGCCCGACTGG…
purU_2		Formyltetrahydrofolate deformylase	884	ATGACCGCCGAGCACCGCCCCGATCAATTCGTCCTGACACTGTCGTGCCCGAGCGCGGCCGGCCAGGTCGCCGCCGTCGTCGGCTTTCTCGATCGCCATCGCTGCTATGTCGATGCGCTGAACGTGTTCGACGACGATCTCAGCAACCGCTTCTTCGTGCGCTGCGTCTTTCATCCGACGGATGAAACGCTGCAGATCGACGCGCTGCGCCAGGAATTCGCCCCGATCGCGGCCGGACTCGGCGGCCACGCGGGCGACATGCAATGGGCGATCCATGACGTCAATGCGCGGCCGAAGGTGCTGATCATGGTGTCGAAGCTCGAGCACTGCCTCGCGGACCTGCTGTTCCGCTGGCGGATGGGCGAGCTGAAGATGGACATCGTCGGCATCGTGTCGAAC…
group_2560		hypothetical protein	1655	ATGAGTCAGGCAGGACTGCGTGCGAACCGCACCAGTGATGTTGGAACACCCATCTCACATGATTCGACGGGCCACACGCTGCATCGTGGCCTGACCTGGAAAGACGCTTTTTGGGTGACGAGCGGCGTGCCGGCAGGCGTGCTGTTCACGATCGGCGGCGTATGCGCGACGATCGGCCAGCCCGCGTGGGCGATCTGGATCGCCGCGATCACGATGGGGCTGATTCAAAGCGCGACTTATGCGGAAATATCGGGGCTATTTCCCCATAAATCGGGCGGCGCGTCGGTGTACGGCGCGATTGGCTGGGTCCGTTACAGCAAGCTGATTGCCCCGGTGTCCGTGTGGTGCAACTGGCTCGCGTGGTCGCCGATGCTTGCGCTCGGTTGCGGCCTCGCGGCG…
betI_6		HTH-type transcriptional regulator BetI	585	ATGCCGAAAGTCGGAATGCGGGAGATACGCCGCGCACAGTTGATCGACGCCACGCTGCGCTCGATCGACGAAGCGGGCCTGCCCGGCACGACGCTCGCATCGGTCGCGCAACGCGCGAACATCTCGACGGGCATCGTCAGCCATTACTTCGGCGACAAGGACGGCCTGCTCGAAGCGACGATGCGACACGTGCTGCGCGACCTGTGGTTGGCCACCACGCGTCGCCGCGTCGCCGCACGCAAGGACCCGCGTTCGCGGTTGCGCGCGGTCGTCGCCGCGAACTTCGACGACACGCAGGTCAGCGCGCCGGTGATGAAGACGTGGCTCGCATTCTGGTCGCAGAGCATGCACGACCCGATGCTCAAGCGCCTGCAGCACGTGAACACGCGGCGCCTTCAT…
ompW_4		Outer membrane protein W	824	ATGAAGAAGCTGATTGTCGCGGGTGTCGTCGCAGGCGTATCGACGCTCGCATCGGCCCAGCAGGCGGGCGACAACGTCGCAACGCTGGGCTGGCTGCACATCATGCCGCAGGATTCGACCAACGGGCTGACGACGAATCTCGCGAACATGCCGATCAACGGACCGTTGCGCCTGCCCGGTTCGTTCACGTCGCCGGGCACGAGCCTGACGGTCAACAACGCCGATACGGTCGGCCTCACGCTCACGCACTTCTTCACCGATCACATCGCGGTGACGTCGGTGCTCGGCGTGCCGCCGGAATTCACGCTGACCGGACACGGGGTGATCAAGCCGCCTGGCCCGGCCGGCGCGCTCGGTTCGGTCAACATGGACAATCCGGCGAACCAGCCGGCCGTGAAG…
nicT_4		Putative metabolite transport protein NicT	1325	ATGACTGCTCTCGACGCGGCCGCAAGCCGCTCGCCCGCCGCGGCCGCCCAATCGGGCGAACTCGACCGCACCTACAAGAAAGTGTTCTGGCGCATCGTGCCGTTCCTGATGCTCTGCTACGTGGTCGCGTATCTCGACCGCGTGAACGTCGGCTTCGCCAAGCTGCAGATGTCGCAGGATCTCGCATTCAGCGAAACCGTGTTCGGGCTCGGCGCCGGGATTTTCTTCCTCGGCTACTTCCTGTTCGAACTGCCGAGCAACATGCTGATGCACCGCATCGGCGCGCGCATCTGGATCGCGCGGATCATGATCACGTGGGGGCTGCTGTCCGCGCTGTTCGCGTTCGTGAAGACGCCCACGCAGTTCTACGTGCTGCGCTTCCTGCTCGGCCTCGCGGAA…
opuAC_3		Glycine betaine-binding protein OpuAC	947	ATGAAGCGCCTATTGATCGCAGCGGTGTGCGGGATCGGGGTGGCCGCGCCGATGTCGGCCGTTTATGCGGCCGATCCGCCCGTATGCAAGAACGTGCGCTTCGCCGATGTCGGCTGGTCCGACATCGCGGCGACCACGGGCCTCGCGTCGACGATGCTGCAGGGGCTCGGCTACAACCCGACGAAGACGATCGCGTCGGTGCCGATCACGTTCGCCGGGATCAAGAGCAAGCAGATCGACGTGTTCCTCGGCTACTGGTCGCCGACGATGGACCCGATCATCCAGCCGTTCACGAAGGCCGGCACGATCAAGGTGCTCGCGACGCCCAACCTGACCGGCGCGAAATACACGCTCGCGGTGCCCGACTACGTGTACCAGGGCGGCCTGAAGTCGTTCGCG…
menB_2		1,4-dihydroxy-2-naphthoyl-CoA synthase	785	ATGCGATACGAAACGATCAAGGTAAGCGAAGCCGGCCGCGTGGCGACCGTCACGCTCGCGCGTCCCGACGTGCGCAATGCGTTCAACGAGACGACGATCGCCGAGCTGACCACCGCGTTCGAATGGCTCGACGCGCACGAAGGCGTGCGCGCGGTCGTGCTCGCCGCGGAAGGTGCGGCATTCTGCGCGGGCGCGGACCTGAACTGGATGAAGAAGATGGCCGGTTACTCGGACGACGAGAACCGCGCCGATGCGCGCAAGCTCGCGCGGATGCTCGAAGCGATCCATCGCTGCGGCAAGCCGGTGATCGCGCGCGTGCATGGCGATGCGTATGCGGGCGGCGTGGGCCTCGTCGCGGCGGCCGACATCGCGATCGCCGCCGACGGCGTGAAGTTCTGC…
livK_1		Leucine-specific-binding protein	1173	ATGCCGGCGGCGGCCCAACCACGCCATCAAGGGGAAGTGAAAGTGAAGCTGAAGGTATCGCACGTCGCGCTGGCCGCCGCCTGCGCACTGTCGGGCGCGCACGCCATCGCCGCCGACGTCGTCAAGATCGGTTTCGCCGCACCACTGACCGGCCCGCAGTCGAATTACGGCACGGACATGCAGAAGGGCGTGCAGCTCGCGATCGCCGATTTCAACGCGACGCATCCGACGATCGGCGGCAAGCCCGTCACGTTCCAGCTCGACTCGCAGGACGACCAGGCCGACCCGCGCACCGGCACCACCGTCGCGCAGCGGCTGATCGACGACAACGTCCGCGGGATCATCGGACACTTCAACTCGGGCACCAGCATTCCGGCGTCCGACCTGTACGATCGCGCG…
group_2586		putative 5-dehydro-4-deoxyglucarate dehydratase	914	ATGACTTCACCGCAAGAACTCAAACAGATCATCTCCCACGGCCTGCTGTCGTTTCCGCTGACGGATTTCGACGTCGACGGCAGCTTCCGTCCGAGCACCTATGCCGAGCGCCTGGAATGGCTGGCGCCGTACGGCGCGAGCGCGCTGTTCGCGGCCGGCGGCACCGGCGAATTCTTCTCGCTCACGCAGCGCGAGTACTCGGACGTGATCCGCGTCGCGACGGAAACCTGCAAGGGCAAGGTGCCGATCCTCGCCGGCGCGGGCGGCGCGACGCGCGTCGCGATCGAATATGCGCAGGAGGCCGAGCGCCTCGGCGCGAGCGGCGTGCTGCTGATGCCGCACTACCTGACCGAAGCGAGCCAGGAAGGGATCGCCGACCACGTCGAGCAGGTGTGCCGC…
metP		Methionine import system permease protein MetP	652	ATGTTTGACCTCTGGTGGCCCGAACTGCTTGACGCGATCCGCGACACGCTGTCGATGGTCGCCGCATCGGCGGCGATCGCGGCGCTGATCGGCATTCCGCTCGCGGTGATCCTCGTGACCACCGCGCCCGGCGGCATCTATGCGCGGCGCGGCGTGAACGCGGTGCTCGGCGCGCTCGTCAACGTGTTCCGCTCGACGCCGTTCACCATCCTGCTGGTCGCGCTGCTGCCGTTCACGCGCGTGCTGATCGGCACGACGATCGGCGTGTGGGCGGCCGTCGTGCCGCTGTCGATCGCCGCGATCCCGTTCTTCGCGCGAATCGCCGAAGTGAGCCTGCGCGAAGTCGATCGCGGGCTGATCGAGGCCGCGCTCGCGATGGGCGCGAAGCGCCGCCACATC…
ghxP		Guanine/hypoxanthine permease GhxP	1388	ATGAGTGATACCCCGGTGCAGCCGACGGTCGGCGTCGGCGCGGAAGAAACTGACTTTGGCACCAAGGGAGTCATCGACCGCTACTTCGGCATTGCGTCGCGCGGCAGCACGCAGCGCCGCGAGATCATTGCCGGCGTGACCACCTTCCTCGCGATGGTCTATTCCGTGTTCGTCGTGCCCGGCATGTTCGGCAAGGCCGGCTTCGACACGAGCGCCGTGTTCGTCGCGGTGTGTCTCACCACCGCGTTCGGCTCGCTGCTGATGGGTCTGTGGGCGAAGCTGCCGATCGCGATCGGCTGCGCGATCTCGCTGACCGCGTTCACCGCGTTCGGCCTCGTGCTCGGCAAAGGGCTGCCTCCGACGGTCGCGCTCGGCGCCGTGTTCCTGATGGGCCTCGTG…
argP		putative HTH-type transcriptional regulator	890	ATGTCGATGACGATCGATCCGAAGCAGGCCGCCGCGCTGCTGGCCGTCGCCGACACCGGCAGCTTCGAGCAGGCGGCCGTGCGCCTGCACGTGACCGCGTCCGCCGTCACGCAGCGGGTCCGCGCGCTGGAAGCGAGCCTCGGCACGCCGCTCGTGCTGCGCACGCGGCCGTGCCGCCCGACGGTGGCCGGACAGCGCGTGCTGCAGCACCTGCGCCGCGTCGCGCTGCTGCAGGCCGACCTGCAGAGCACGCTCGCGACCGAACGCGAATCGCCGATCTCCGTGACGATCGCGCTGAACGCCGACAGCCTCGGCACCTGGTTCCTGCCCGCGCTGACGTCCGTGCTCGCCGGCGAACGGATCCTGTTCGAGCTGATCGTCGAGGATCAGGATCACACG…
group_2622		2-methyl-aconitate isomerase	1190	ATGGCTCATATTCCTCAAATCAGGATTCCCGCGACCTACATGCGCGGCGGCACCAGCAAGGGCGTGTTCTTCCGGCTGCAAGATCTGCCGGACGCCGCGCAGACGCCGGGCGCCGCGCGCGACGCGCTGCTGCTGCGCGTGATCGGCAGCCCCGATCCGTACGGCAAGCAGATCGACGGGATGGGCGGCGCGACGTCGTCCACCAGCAAGACGGTGATCGTGTCGAAGAGCACGCGGCCGGGGCACGACGTCGACTACCTGTTCGGTCAGGTCGCGATCGACCGCGCGTTCGTCGACTGGACCGGCAACTGCGGCAACCTGTCGGCGGCGGTCGGCCCGTTCGCGATCAGCGGCGGGCTGGTGGATCCGGCGCGCGTGCCGCGCGATGGCGTCGCGACC…
mlaC_2		putative phospholipid-binding protein MlaC	596	ATGAAACGTCATCTGTTTGCTTTCGTCGCGGCGGCCGCCGTGTCGGTTTCCGCTTTCGCGCAGAGCGCGCCGGTCGATATCGTCCGCACGGCGGTCGAGGGCACCGTCAACGCGATGAAGGCCGATCCGGCCGCGCGCGGCGGTGACATGGCGAAGGTCACGCAGGTCGTCGAGCAGCGCTTCCTGCCCGCGACCAACTTCGAGCGCACGACCCGCATCGCGGTCGGCGACGCGTGGAAGCAGGCCACGCCGCAACAGCAGCAGGAGCTGTACAAGCAGTTCCGGTTGCTGATGACGCGCACCTATGCCGCGTCGCTCGCGCAGCTCGGCGGCCAGGACGCGAAGTTCTCCTTCAAGGCCGGCGGCGCGTCGGGCGCCGATGCGCTGGTGCAGTCGACG…
group_2637		hypothetical protein	2577	ATGGTGACATCTCTCATCGTCCGACTCGTTGCGTGGTCGGTGCGCCGCCCCGTCTGGGTCGTCGTCCTGTCGCTCGTCATCGCCGCCTTCAGCGGCGTCTACGTCGCGCAGCATTTCAAGATCAACACCGACATCAGCAAGCTCGTCGATGCGGAGCCGCAATGGGCCGCGCTCGGGCAAGCCGTCGACAAGGCGTTCCCACAACGCAACGGCACGATCCTCGCGGTCGTCGAGGCGCCCGCGCCCGAATTCGCGACGGCCGCCGCGCACGCGCTGACCGAAGCGCTGCAGAAGGACGCCACCGCCGGCCGCATCGGCCCCGTCGCCGAGCCGGGCGGCGGACCGTTCTTCGAGCACAACGGGCTGCTGTTCCTGTCGCCGCAGGACGTCACCGATACG…
dmlA_1		D-malate dehydrogenase [decarboxylating]	1085	ATGACCGACAGGACTTACAGGATTGCCGTGATCCCCGGCGACGGCATCGGCCGCGAAGTGATGCCCGAGGGGCTGCGCGTGCTCGCCGCCGTGACCGCGCGCTTCGGCGTGCGCTTCGACTTCGTCGAGATCGACTGGGCGAGCTGCGACTACTACGCGCGGCACGGCAAGATGATGCCGGACGACTGGAAAGCGCAGCTGTCGGACATGGATGCGATCCTGTTCGGCGCGGTCGGCTGGCCGGCGACCGTGCCCGATCACATTTCGCTGTGGGGCTCGCTGCTGAAATTCCGCCGCGAATTCGACCAGTACATCAACCTGCGGCCCGCGCGCCTGTTCGACGGCGTGCCGTCGCCGCTCGCCGGCCGCCGCGCCGGCGACATCGACTTCATGATCGTG…
folE		GTP cyclohydrolase 1	634	ATGGGTAAGGGAAAGAAATCCGCGCGGCCCGAGGCGGTCGCCTCCCGGCCGAGCCGTGAAGAAGCCGAAGACGCCGTCCGCGTGCTGTTGCGCTGGGCCGGCGACGATCCCGCGCGCGAAGGCCTGCTGGACACACCCGCACGCGTCGTGCGCGCGTACGAGCAGTTCTTCGCCGGCTATGCGCTCGACCCGCGCGACATCCTCGCGCGCACGTTCAGCGAAGTCGACGGCTACGACGAGATGATCGTGCTGAAGGACATCCGCTTCGAGAGCTACTGCGAGCACCACATGGTGCCGATCATCGGCCGCGCGCACGTCGCGTATCTGCCGAACCATCGCGTCGTCGGCATCTCGAAGCTCGCGCGCCTCGTCGATGCGTTCGCGAAGCGCCTGCAGATC…
dbpA		ATP-dependent RNA helicase DbpA	1389	TTGACCCAACCGACCGCCACGCCGTTCAGCGCGCTGCCGCTGACGCCCGCCACGCTCGCGAACCTCGCGCAGCTCGGCTATGTCGACATGACGCCGATCCAGGCCGCGAGCCTGCCGATCGCGCTGGCCGGCCAGGACCTGATCGCGCAGGCGAAGACGGGCAGCGGCAAGACCGCCGCGTTCTCGCTCGCGCTGCTCGCGCGCCTCGATGCGCGCAGCTTCGACGTGCAGGCGATGATCCTGTGCCCGACCCGCGAGCTCGCCGACCAGGTCGCGCAGGAAGTGCGCCGCCTCGCGCGCGCCGAGGAAAACGTGAAGGTGCTGACGCTGTGCGGCGGCACGCCGATGCGTCCGCAGGCGCAGAGCCTCGAGCACGGCGCGCATATCGTCGTCGGCACG…
ygaZ_2		hypothetical protein	734	ATGAGCAGTAGCGTTTCAACGTCGTCCGGGCTTCGCAACAAGCCCGCCTATGTCGCCGAGATGGGTCGCGGTTTGCGCGCGGCGCTGCCCGTCATGCTCGGTTTCGTGCCGTTCGCGCTGGTGCTGGGCGCGCAGGCCGCGCAGAAAGGACTGAGCCTGTTCGAGGTGCCGATGATGACGGGCCTGAACTTCGGCGGCGGCTCCGAATTCGCGGCGATCCATCTGTGGACGTCGCCGCCGCACATCGCGCTGATCGTCGCGATGTCGTTCCTCGTGAATTCGCGCCACATCCTGATGGGCGCCGCGTTCGAGCCGTATATCCGGCGCCTGCCGCGCCGCCGCGCGTTCGTCGCGCTGTTCTTCATGTGCGACGAGAGCTGGGCGATGTCGCTCGCCGAT…
mdeA		Methionine gamma-lyase	1295	ATGACCGATCAGGCCAAGCCGAACTGGCGCCTCGAAACCATCGCCGTGCATGGCGGTTATCGTCCCGACCCGACCACGCGCGCGGTCGCCGTCCCGATCTACCAGACCGTTGCGTACGCATTCGACGACACGCAGCACGGCGCCGACCTGTTCGACCTGAAGGTCCAGGGCAACATCTACACGCGGATCATGAACCCGACGACGGACGTGCTCGAGCAGCGGATCGCCGCGCTCGAGGGCGGCATCGGCGCGCTCGCGCTCGCGTCGGGGCAAGCCGCCGTCACGTACGCGATCCAGACGATCGCCGAAGCCAGCGACAACATCGTGTCCGCGAGTTCGCTGTATGGCGGCACCTACAACCTGTTCGCGCACACGCTGCCGCAATACGGGATCGCCACG…
leuE_5		Leucine efflux protein	626	ATGTTCGACCTGACCACGCTGACCACCTTCACGGCCGTCGTTCTGGGCCTGTTCCTGATCCCCGGCCCCGCCGTGCTGCTCGTGCTGAGCCGCACCGTGCAGGGCGGCCGCAAGACCGGCATCCTGACCGGCCTGGGCGTCGCGAGCGGCGACTTCGTGCATACGCTGTTCGCGGCCGTCGGGCTGTCCGCGCTGCTGATGACGTCGGCGCTCGCGTTCAACGTCGTGAAGCTGGTCGGCGCCGCGTACCTGATCTACCTCGGCGTGCGCGCGCTGCTGGAGAAACCGTCCGATCCGTCGCTGCCGCAGGTGTCACCCGTCACGCCGCTCAAGGCGTACCTGCAGGCGATTCCCGCCGAAGTGCTGAATCCGAAAACCGCGCTGTTCTTTCTCGCGTTC…
hisQ_3		Histidine transport system permease protein HisQ	705	ATGATCTTCCAAGGATTTGGCCCGCTGCTGTGGGCCGGCACGGTCGAGACCGTGAAGCTCGCGGTGCTGTCGCTCGCCGCGTCGCTGATACTGGGCCTCGCGGGCGCGGCCGCGAAACTGTCGGCCAACCGCGTGCTCAAGTCGGTCGGCACGTTCTATACGACGCTGATCCGCGCGGTGCCCGATCTCGTGCTGATGCTGCTGCTGTTCTACGGGATCCAGATCCTGCTGAACGACGTGACCGACCTGCTCGGCTGGGACCAGATCGACATCGACCCGTTCGTGGCCGGCGTCGTGACGCTCGGCTTCATCTACGGCGCGTACTTCACCGAGACGTTCCGCGGCGCGTTCCTCGCGGTGCCGCGCGGCCAGCTCGAAGCCGGCTTCGCGTACGGGATG…
fadH_2		2,4-dienoyl-CoA reductase [NADPH]	2033	ATGACGACACCCTTTCCCCACCTGCTCGCCCCGCTCGATCTCGGCTTCACGACGCTGAAGAATCGCGTGCTGATGGGCTCGATGCATACCGGCCTCGAGGACAGCCGCAAGACGCTGCCGCGCCTCGCCGAATATTTCGCCGAACGCGCGCGCGGCGGGGTCGGCCTGATCGTGACGGGCGGCTTCGCGCCGAACGTGGCCGGCTGGACCAAGCCGTTCGGCGGCACGCTGATGACGTCGGCCGCCGCGCGCCGGCATCGCGAGATCACCGGCGCCGTGCACGCGGAGGACGGCAAGATCGCGCTGCAGATCCTGCATACGGGCCGCTACGGTTATCACCCGTTCGCGGTCGCGCCGTCGAAGATCAAGTCGCCGATCTCGCCGTTCGCGCCGCACGAA…
andAb_1		Anthranilate 1,2-dioxygenase ferredoxin subunit	326	ATGACTGAAGCAACGCTCGCCCAATGGCATCCGCTGGGCGCTTTCGACGAATTCTCCGAAGACGAACCGGCGGCGCGCGTCGCCGGCCAGAAGCCGATCGCGGTGTTCCGGATCGGCGACGAACTGTTCGCGATGCATGACCTCTGCACGCACGGCCATGCGCGGCTGTCCGAAGGCTATGTGGAGGATGGCTGCGTCGAGTGCCCGCTGCATCAGGGGCTGATCGACATTCGCACCGGCGCGCCGAAATGCGCGCCGATCACCGAGCCGGTGCAGACCTATCCGATCCGGATCGTCGACGGGCAGGTGGAAGTCAATGTCGGCTGA
ohrA		Organic hydroperoxide resistance protein OhrA	419	ATGAACATTCTGTACAAGACCAGCGCCACGAGCACGGGCGGCCGCGACGGCCGCGCGGTATCCGCCGACCACAAGCTGGAAGTGAAGCTGGCCGCGCCGCGCGAACTCGGCGGCACGGGCGCGGAAGGCACGAATCCGGAGCAACTGTTTGCCGCAGGTTACTCGGCCTGTTTCCTCAGTGCGATGAAATTCGTCGCGGGCCAGAACAAGCAGACGCTGCCGGCCGATACGCAGGTCACGGCGGAAGTGGGCATCGGCCCGAACGACGCTGGCGGCTTCGGGCTCGACATCGAACTGCGCGTGTCGCTGCCGGGGCTCGACAAGGCCGACGCGCAGGCGCTGGTCGACAAGGCGCACCACGTGTGCCCGTACTCGAACGCCACGCGCAACAACGTGCCG…
polA		DNA polymerase I	2753	ATGCCTGAAGAACGAAATCTGGAAGGTAAGACCCTGCTATTGGTTGACGGTTCGAGCTATCTGTATCGGGCTTACCATGCGATGCCTGATTTGCGTGGCCCTGGCGGGGAGCCGACCGGAGCGCTCTACGGAATCATCAACATGCTGCGCCGTATGCGCAAGGAAGTCAGTGCAGAGTATAGCGCTTGCGTGTTCGATGCAAAGGGCAAGACGTTCCGCGACGACCTTTATGCCGACTATAAGGCAAACCGTCCGTCGATGCCGCCCGATCTCGCATTGCAGGTCGAGCCGATCCACGGCGCCGTGCGCGCGCTCGGCTGGCCGCTGCTGATGGTCGAAGGCGTGGAGGCCGACGACGTGATCGGCACGCTCGCGCGCGAAGCCGAACGGCACGGGATG…
sdhC		Succinate dehydrogenase cytochrome b556 subunit	416	ATGACTGACGCAGTAAGAAAGCCGAGGCCGGAATACCGGAACATCGGATTCGGCGATATCACGATGAAATATCGCATGCCGCTGGCGGCGATATTGTCGATTCTCCATCGAGTCAGCGGCGCGCTGCTGTTCTTGTTCCTGCCGTTCCTGCTGTTCCTCTTCGACCAGAGCCTGACGTCCGAGCTCAGCTTCGAAGTCTTCAAGGCCTTCCTCTCCAACATCGTCGTCAAGCTGATCGTCCTCGCGTTGTCGTGGGCCTTCTTCCACCATTTCTGCGCCGGCATTCGCCACCTGCTGATGGACGTCAACCACGACGCCGTCACGAAGGAAGGCGGCAAGCGGACGGCCGTCGTCGTCTTTGTCGTCTCGATCGCGCTGACGATCGCCATGGCACTCAAA…
xanP		Xanthine permease XanP	1387	ATGCAACCCGCCTCCTCCGCCCAATCCGCCTCCCATGGCGCCGACGCCGCAGAATCGGCCCGCGACCTCGTCTACGGCCCGAACGACCGGCCGGCGCCGATGGTCGCCTTCGTCGCCGCGCTGCAGCACCTGCTGGCGATCATCGTGCCGATCGTCACGCCGGGCCTGCTGATCTGCCAGGCGCTCGGCGTGTCCAGCCGCGATACGACCCTGATCGTGTCGATGTCGCTCGTCATTTCCGGCATCGCCACCTTCGTCCAGTGCAAGCGCTTCGGCCCGCTGGGCGCCGGCCTGCTGATCGTCCAGGGCACCAGCTTCAACTTCGTCGGCCCGCTGATCGCCGGCGGCAGCCTGATGGTCAAGCAAGGCACGCCGGTCGAGACCGTGATGGCCGCGATC…
gsiC_1		Glutathione transport system permease protein GsiC	920	ATGCTGAATTTCCTCGTCAAACGCCTGTTCGGCCTGCTGCCCACGCTCGCGATCGTCGCGGTGCTGGTGTTCCTGTTCGTGCATTTGCTGCCGGGCGACCCGGCGCGGCTCGCGGCCGGCCCCGAAGCCGACGACGCGACGGTCGCGCTGGTGCGCGCCGATCTCGGGCTCGACCGGCCGCTGCCCGCGCAGTTCGCGAACTTCTTCACGAAGATCGCGCACGGCGATTTCGGCATGTCGACGCGCAGCAAGCGGCCGGTCTCGACCGAGATCGGCGAACGCTTCATGCCGACGCTGATGCTGACGCTCGTCAGCATGGTGTGGTCGACGCTGCTCGGCATGGCGATCGGGATCGCGTCGGCGGTCTGGCGCAATCGCTGGCCCGATCGCCTCGGGATG…
group_2828		putative oxidoreductase	2324	ATGAAAAAGAAATCCGCCACCGCGCGCATCGAACCGTACACCCACCCGGCCGCCGGCTGGGGCGCGCTGAAAGCCGTCACGATCAACCTGATCAAGGAAAAGGTCGCCGGCGGCAACTACCGCACGCTGCTGCGCCAGAACCAGCCGGACGGCTTCGACTGCCCGGGCTGCGCGTGGCCCGACCGCCAGCACGCGTCGACGTTCGAATTCTGCGAGAACGGCGTGAAGGCCGTGGCCGCGGAAGCGACGAGCAAGCGCGTGACGCCCGACTTCTTCGCCGCGCACACCGTGACCGAACTGCTCGAACAGTCGGATTTCGAGCTCGAACAGCACGGCCGGCTCACCGAGCCGATGGTGTACGACGCGCGGACCGACCGCTACGTGCCGATCGCATGGGAC…
glnE		Glutamate-ammonia-ligase adenylyltransferase	2813	ATGACCGACGCTTCCGCCCTGATCAGCACGTCCTATTCCCGATACCTTGCCCGCGCCGCTGCCGCGCGGCCCGCGCTGGCCGAGCAGATCGCCGCGTGGGCGGCCGCGCCGCTCGGCCGCGCGCAGCTCGACGCGCGCCTCACCGAGCTGCTCGCGACACCCGCCGGCACGGCGGCGCCGGGCGAGGAGCAACTGAAGCGCGCGCTGCGGCAGTTGCGCGCCGAGGCGTTCGGCGCGGTCGTGGAGCGCGACCTGCGCGGGCTGGCCGACGTCGCCGAGGTGACGGGCGCGATGACCGACCTCGCCGAAGTGGCCGTGCAGCGCTCGCTCGCGCTGCTGTCGGCCGAACTCGAGGCGCTGTACGGCGAGCCGCGCGGCGCCGACGGCCAGCGCGTCGTG…
ndh_2		NADH dehydrogenase	1334	ATGCATCGGATCATCATCGTAGGCGGAGGTGCCGGCGGCCTGGAACTGGCGACGCGGCTCGGCGACCGTTACGGCGCGCGCGGCAATCGTCCCGCGCGTGCGCTCGTCACGCTCGTCGACCGCAATCCGACGCACATCTGGAAACCGCTGCTGCACGAAGTCGCGGCCGGCAGCATGGACCCGTTCACGCAGGAGCTCGAATATGCGGCGCAGGCGCGCTGGCACGGCTTCGAGTTCCAGCAGGGCGAGCTGACCGGGCTCGACCGCGCGGCGAAGCGCGTTACGCTGTCGCCGATCAACGACAGCGACGGCGCGGAACTGTTGCCGGCACGCGAGCTGGAATACGACACGCTCGTGATCGCGATCGGCAGCACGACCCACTTCTTCGGCGTGCAGGGC…
mog		Molybdopterin adenylyltransferase	608	ATGACGACGAAGCGTAACCACCCGGACGAACTCGTGGTCGGCCTCGTGTCGATCAGCGACCGCGCGAGTACGGGCGTCTACGAAGACAAGGGCATTCCGGCGCTGCAGGAATGGCTCGCCGGCGCGCTGGTTTCGCCGTGGCGCGCCGAAACGCGCCTGATCCAGGACGATGCGCCGACGATCTCGGCCACGCTGACCGAGCTCGTCGACGTCGCCGGCTGCGACCTCGTGCTGACGACGGGCGGCACCGGCCCCGCGCGCCGCGACGTGACGCCGGAAGCCACGCTGGCCGTGGCGACGAAGGAAATGCCGGGATTCGGCGAACAGATGCGGCAGATCAGCCTGAATTTCGTGCCGACCGCGATCCTGTCGCGGCAGGTCGCGGTGATCCGAGAAACG…
group_2940		Putative multidrug export ATP-binding/permease protein	1870	TTGGAATCTCTCACCCCCGCCCAGCGCAACGCCTACAACGCGAAGCTGTCGAGCTACGCGCATCGGCCGATCGCGTTCCTGTTCCGCTACATCCGCCGCCACCCGGTCGCGCACCTGGTCGTGCTCTGCAGCGTGCTGGCCGCCGTCGGCTGCGCGCTCGGCTCGCAATACGCGATCAAGCACCTGATCGACGTGCTGGCGACCGGGCGCCATCATCCGGGCCCGCTGTGGAGCGCGTTCGCGCTGCTCGTCGGGCTGATCGCGGCCGACAACCTGCTGTGGCGCGTCGGCGGCTGGGTCGCCGCGCATACGTTCGTCGCGGTCACCGGCGACCTGCGGCGCGACCTGTTCCAGTACCTGATCGGCCATTCGCCGACGTATTACTCGGAGAAGCAGCCG…
oppA		Periplasmic oligopeptide-binding protein	1597	ATGTCGGCCGTGCTGGCCGCGCTCGCCCTGACGGCGCCCGTCGCCCACGCCGTGACCGTTCCGTCCAACGTCACGCTCGCTCCGCAACAGGACCTGACGCGACAGGTGCCCGCCGAAGTCGAGTCGCTCGACCCCGCGCACATCGAATCGTGGACCGGCAACACGATCGGCCTCGACCTGTTCGAAGGGCTCGCGCGCATCGATGCGGCCGGCCAGGTCGTGCCGGGCGTCGCGCTGTCGTGGGAACGCAAGACGCCGCAGACGTGGATCTTCAAGCTTCGCCACGACGCGAAGTGGAGCAACGGCCAGCCGGTGACGGCCGCCGATTTCGTCTATTCGTGGCAGCGCCTCGTCGATCCGAAGACGGGCTCGAAATACACGATCCTCGTCGAGTTCATC…
yxeP_2		putative hydrolase YxeP	1192	ATGACCACCGATACCCGCTTCACCGAAGTCGAGGATCTGATGCCCGCCGCCGGCGGGCTGCGCGAGATCCGTCACCACATCCATCACCACCCCGAACTCGCGTACGAAGAGCACGACACGGCCGCGCTCGTCGCGGACAAGCTCGAGCAATGGGGCTGGCAGGTGACGCGCGGCGTCGGCAAGACGGGTGTCGTCGGCACGCTGAGGGTGGGCGACGGCACGCGCAGCATCGGCATTCGCGCGGACATGGACGCGCTGCCGATCGTCGAGGCGACCGGCCTGCCGTATGCGAGCGGCACGCACGGCAAGATGCACGCATGCGGCCACGACGGCCACACCACGATGCTGCTCGGCGCCGCCCAGCATCTCGCGAAGACGCGCCACTTCTCGGGCACCGTG…
comEA_2		hypothetical protein	610	ATGCTGAAAAAGCTGCTGATGCTGTTCGTCGCGCTATCGCTGTCGCTCGCCGCCGGCCTTGCCGCGGCCGTCGAAGTCAACACGGCTGACCAGGCCGCGCTCGAATCCGTGAAGGGGCTCGGGCCCGTGAAGTCGAAGGCGATCATCGACGAACGCACCAAGAACGGCCCGTTCAAGGACGCCGACGATCTCGCGAACCGCGTGAAGGGCCTCGGCACGAAGTCGGTCGGGCATCTCGAGGAAAACGGCCTGACGATCGGCGGCGCATCGACGCCGCCGAAGGGCGTGAAGCTGTCGAAGCCGGCCGCGACGACGTCCGCGACCACGTCGACCACGACGTCGGCAGGCACCGCGTCGACGTCCACGACGGCGACGGCCGGCACGACGACCGCGGCGCCC…
epsL		Type II secretion system protein L	1205	GTGAGCACGTTGATTGTTTCTTTGCCGCCGCGCGAGCCTGCCGTGCCGTTGCAGGAATGGCAGTGGCCCGAGCTGCCGTTCACGCTCGTCGACAAGGCCGGCCAGGTGCAGCGCGCGGGCCGCGCCGCGCTCGCGCTGCTGCCGCGCGCGAACGCGACGGTGCTGATCGTCGCCGCGCGCGACGTGCTGCTGCTGGCCGCGACCGTGCCGCCGCTGAAGGGGCCGAAGCTGCGCCAGGCGCTGCCCAACATCGTCGAGGATCAGCTGATCCAGGACCCGCTCGGCTGCCACATCGCGCTCGATCCGGCCGCGCTGCCCGACGGGCGCCGCGTGCTGGCCGTCGTCGATCGCGCGTGGTTCCGCACGATCTGCGACGCGTTCACCGCGGCCGGTCACCGG…
yidC		Membrane protein insertase YidC	1660	ATGGATATCAAACGCACCGTCCTATGGGTGATCTTCTTCATGTCAGCTGTCATGCTGTACGACAACTGGCAGCGGGACCATGGACGCCCGTCGATGTTCTTCCCGAGCGCCACGCACACGGCTCCGGCGGCTGCCGGCGGCGCGTCGGGCACGGGCGCGACGACGACCACAGGTGACGTGCCTGCCGCCGCAGCTGGCGCCGCACCGTCGACGACGGCCCCGGCCGCGCAGGCGCAGCTCGTGAAGTTCTCGACCGACGTGTACGACGGCGAAATCGACACGCGCGGCGGCACGCTCGCGAAGCTGACGCTGAAGAAGCAGGGCGACGGCAAGCAGCCCGACCTGTACATCACGCTGTTCGACCACACGGCCGGCCACACGTATCTCGCACGCACGGGC…
dnaG		DNA primase	1859	GTGATTCCGCATTCGTTCCTGCAGGATTTGCTGAACCGCGTCGATATCGTCGACGTGGTGGGTCGGTACGTGCAGCTCAAGAAGGGCGGCGCCAACTTCATGGGGTTGTGCCCGTTCCATAACGAGAAGAGCCCGTCGTTTACCGTCAGTCCGACCAAGCAGTTCTATCACTGCTTCGGTTGCGGCGCGCACGGCACGGCGATCGGCTTCCTGATGGAACATGCGGGGCTCACGTTCCCGGAGGCCGTGCAGGAACTCGCACAGTCCGTCGGCCTGACCGTGCCGCACGAGCCGTCGATGCGCGGCGGCGGTGGGGGTGGCGGCGGTGGCGGCGACTATCCGGCGCCCGTGTCGAAATCGGTGGCGACCGCGCTGTCCGACGCGATGACGGCGGCGTGC…
accB_1		Biotin carboxyl carrier protein of acetyl-CoA carboxylase	464	ATGGATCTTCGTAAGCTGAAAACTCTGATCGACCTCGTTTCCGAATCCGGCATCTCCGAGCTGGAAGTGACGGAAGGCGAAGGCAAGGTGCGTATCGTCAAGAACGCGCCGCCGGTCTACGTGCAGCCGACGGCTGGGTATGCCCCGCAAGTCAGCGCGCCCGCTCCGTCGGTCGCGCTGCCGACCGAAGGCGCTGCCGCGCCGGCCGCCGGCGCCGCCGCCGCACCGGCCGCTCCGCAGGGCCACGTCGTGACGTCGCCGATGGTCGGCACGTTCTATCGCGCGCCGTCGCCGGGCGCCGACCCGTTCGTGCAGGCCGGCGACACGGTCAAGGAAGGCCAGACGATCTGCATCATCGAAGCGATGAAGCTGCTCAACGAGATCGAGTCGGACAAGGCC…
group_3209		putative ABC transporter ATP-binding protein	910	ATGAACGCATCGAACGAAACGACCGCGCATGCCGCGGCCATCGGCGCCGGGTCGGTCGGCACCCGGCCCGACGTGGCCGGCGATGCCGGCGACCTCGTGATCGAGGTGCGCAACCTGACCAAGCGCTACGGGCGCAACATCATTCACCAGAAGCTCGACTTCGACGTGCGGCGCGGCGAGATCGTGTCGATCGTCGGCGGCTCGGGCTCCGGCAAGACGACGCTCGTGCGCCAGATCCTCGGCCTGGAGCGGCCGACGTCGGGCACGATCAAGGTGTTCGGCGAGGATACGGCGACGATCGACGACGCCAGCGCGCGGATGATGCGCACGCGCTCGGGGATGCTGTTCCAGCAGGGCGCGCTGTTCTCGTCGATGACGGTGTTCGACAACGTCGCGCAG…
group_3237		hypothetical protein	884	ATGAGCGAATCCCAGATCATCGAAGTCCCGTCCGCCGACTGGAGCGGACACAACCTGTCGGCGCCGCGCGAGCAGTTGCTGGCCGCGGTCGAGGAAGGCAAGGTGCTGTATTTCCCGCACCTGCGCTTCGCGATCGAAGGCGGCGAGGAAGCGCTGCTCGATCCGGCGCTCGCCGATCCGAAACGCAAGAACATCAGCCTCGCGCCGAACGGCGGCGCGCTCGCCGGCGTGATCGGCGACAGCGTCACGCAGTCGGCCGTGCGCGCGCTCGTCGCGCGCTTCCAGCAGCAGGCCGGCACGCTCGTCGACGGCCTCTTTCCCGAATACCGCGGCAAGCTGCGCGTCGCGCCGACGAGCCTGCGGCTGATGCAGGTCGAAACGCGCCAGACGTCGTGGCGC…
algC		Phosphomannomutase/phosphoglucomutase	1394	ATGATCTCCCAATCCATCTTCAAGGCATATGACATTCGTGGCGTGGTCGGCAAGACCCTCGACGTCGACACGGCGCGCGGGATCGGCCGGGCATTCGGCAGCGAAGTGCGTGCGCAGGGCGGCGATGCGGTCGTCGTCGCGCGCGACGGCCGCCTGTCCGGACCGGAGCTGGTCGGCGCGCTGGCCGACGGCCTGCGTGCGGCCGGGGTCGACGTCGTCGACGTCGGCATGGTGCCGACGCCGGTCGGTTATTTCGCGGCGAACGTGCCGCTCGCGCTGAAGGGCGGCGAGCGCCGCGTCGATTCGTGCATCGTCGTCACGGGCAGCCACAACCCGCCCGACTACAACGGCTTCAAGATGGTGCTGCGCGGCGCCGCGATCTACGGCGAGCAGATCCAG…
lnpD		UDP-glucose 4-epimerase	1022	ATGACCGCTAAAGGCACCATCCTCGTCACCGGCGGAGCCGGCTATATCGGCTCGCACACGACCGTCGAGCTGCTCGACAACGGCTACGACGTCGTGATCGTCGACAACCTCGTCAACAGCAAGGCCGAATCGGTGCGCCGGATCGAGCGGATCACGGGCAAGACGCCCGCGTTCCACCAGGTCGACGTGTGCGACGAAGCCGCGCTCGCGAAAGTGTTCGACGCGCATCCGATCACCGGCACGATTCATTTCGCGGCGCTCAAGGCTGTCGGCGAATCGGTCGAGAAGCCGCTCGAGTACTACCAGAACAACATCGGCGGGCTGCTCGCCGTGCTCAAGGTCATGCGCGAGCGCAACGTCAGGCAGTTCGTGTTCAGCTCGTCCGCGACCGTGTACGGC…
group_3247		hypothetical protein	1214	ATGTCAACCGATTCCGCCACACCGCCGCGCAGCGGGCTCGCGGTCACGCTGCAAATCGTGTCCGTCGTCTGCTTCACGTTCATCTGCTACCTGACCATCGGCCTGCCGCTCGCGGTGCTGCCGGGCTTCGTCCACGACGACCTCGGCTTTTCCGCGATCGTCGCGGGCGGCGCGATCAGCGTCCAGTACTTCGCGACGCTCGCGTCGCGGCCGCTCGCCGGGCGCCTCGCCGATACGCTCGGGCCGAAGCAGACGGTGCTGCGCGGGCTGATCGGCTGCGGCGTGTCGGGCGTGCTGCTGCTCGTCGCGCTGCTGCTCGCGCACTGGCCGGTCGCGAGCCTCGTGCTGCTGGTCGCGAGCCGGCTCGTGCTGGGCGTCGGCGAAAGCCTGTGCGGCACC…
group_3253		hypothetical protein	803	ATGATTCCGCCTACCATCCCCGAGCTGGTCAGCCGTGCCGGGCAACTGCCGTATCTGCGGGAACACCTCGCGCTAGCCGAAGGCGGCACCGCGTGCGCGAATCTGCCCGAGCGCACGCTCGCCAGTGCGTACGAGCCGATCTACGACGTGACGATGCCCGGCGCGCCGCAATCGACGTCGTTCGCCGACGCGATCGAGCGCTACGGCGACGAGCTCGGCTTCCAGGCCGTCACACTGGTCACGGGGGCGCAGCACGATCCGGTCGACGCGGCCGTCGACGACCAGACGCTGGTCGCGATCGACCGCCTGTCGCGCGCGCTGCATGCGATCAATTTCTTCGGCGCGCAACGCCACGGGCTGCTGTTCCTGCGCGTGCACGAGCGGCTGCTCAAGAGCGTG…
bamD_1		Outer membrane protein assembly factor BamD	749	ATGACGCACCGTTTAACCTGGCTGCGCGTTGCCGCAGCATTCTGCGTCGCCGGCGCGGCGTGGTCGGCCGCGCCGGCGCACGCCGGCATGTTCGACGACAACGAAGCGCGCCGTGCCGTGCTCGATCTGCGCAACAAGAGCGACAACCTGTCGAGCCAGTTGTCGGCCGCCCAGCGTACGATCCTCGATCAATCCGGCCGTATCGACCAGCTGAACCAGCAGGTCGCGACGCTGCGCGGCGAGAACGAGGATCTGACGAACCGGCTGACGACGCTCGAGCGGCAGCAGAAGGAGTACTACCAGGATCTCGACACGCGGCTCAAGAAGTTCGAGCCGCAGCAGGCGACGATCGATGGTGTCGAAGGCACCGTGCAGCCGGGTGAAACGGATGCGCTCAGC…
hda		DnaA regulatory inactivator Hda	769	GTGTCCCGTCAACTGACGCTCGATCTCGGCACGCCGCCGCCCGCCACGTTCGACAACTTCATCATGAACGAGGAGAACGACGAGCTCGTCTCGCGCCTGCAGAAGCTCGATCTCGCGCTCGCGGCCGGCCCCGTGCCGGACCGGTCGTTCTATATCTGGGGCGAGCCCGGCAGCGGCCGCACCCACCTGCTGCAGGCGCTCGTGAGCGACGCGTCGTACGGCTATGCGCGCTACCTGACGCCGCAGAGCCCGCTCGGCGCGTTCACGTTCGACCCGCGCATCGGCATCTATGCGATCGACGACTGCGACCGGATGAGCGACACGCAGCAGGTCGCGCTGTTCAACCTGTTCAACGAAGTGCGCGCGCACCCGTCGAGCGCGTTCGTCGCCGCGGGCCCG…
dgk		Deoxyguanosine kinase	686	ATGAACGCCACTCCGCTGACCGTCACCGCGCCCGACCTGCGCGCCCCGCACCGCTATCTCGTGATCGAAGGCCCGATCGGTGTCGGCAAGACGACGCTCGCGCGCCTGCTCGGCGAGCGCTGGTCGATGCAGACGCTGCTCGAGCGCCCGCAGGACAACCCTTTCCTCGAACGCTTCTACCGCGACACCGCGCGCTACGCGCTGCCGGTCCAGCTGTCGTTCGCGCTGCAGCGCGCGCAGCAGGCGCGCGAGCTGATCGGCGCGCTCGACACGGGCCGCCCCGTCATCGCCGATTTCATGCCGCAGAAGAACGACATCTTCGCGCGGCTGAACCTGCCGGAAGACGAGTGGCAACTGTATCGCTCGGTCGCCACGCACGTCGACGTGCCGCAGGCGCCG…
panB_1		3-methyl-2-oxobutanoate hydroxymethyltransferase	815	ATGACCTATCTCCAGGAATCGAGCCGGCCTGCCGTGACGGTACCCAAGCTGCAGGCAATGCGCGACGCCGGCGAGAAGATCGCGATGCTCACCTGCTACGACGCGAGCTTCTCTGCGCTGCTCGATCGCGCCGGCACCGACGTGCTGCTGATCGGCGATTCGCTCGGCAACGTGCTGCAGGGCCACACGACCACGCTGCCGGTGTCGCTCGACGACATCGCGTACCACACCGCGTGCGTCGCGCGGGCCCAGCCGCGCGCGCTCGTCGTCGCCGATCTGCCGTTCGGCACGTACGGCACGCCGGCCGAGGCGTTCGCGAATGCAGTCAAGCTGATGCGCGCCGGCGCGCAGATGGTCAAGCTCGAAGGCGGCGAATGGCTCGCCGATACGATCCGCTTC…
group_3263		putative FAD-linked oxidoreductase	1409	GTGAATCACCCTGCCCCGCCGGCCGCCACGCGCCGCCCGCTGCCCCCCGCCATGCTCGATGCACTGCGCGCCGCCTTCGGCGAGCGCGTGTCGACCGCCGACGCGGTCCGCGCCCATCACGGCCGCGACGAATCCCCGTTCGATCCGCAACTGCCCGACGCCGTCGTGTTCGCGCACAGCACCGACGACGTGCGCGAGGTCGTGTCGCTGTGCTCGCTCTACAGCGTGCCGCTGATTCCGTACGGCGCCGGCTCGTCGCTCGAAGGCCACCTGCTCGCGGTGCGCGGCGGCGTGTCGCTCGACCTGTCCGAAATGAACCGCGTGCTGTCGATCAACGCCGAAGACCTGACCGTGACGGTCGAGCCGGGCATCACGCGCAAGGCGCTCAACGAAGCGCTG…
lutA_1		Lactate utilization protein A	1226	ATGCAAACGAATCTCGCCGATTTCATCCGCAATACGCCCGACGGCGACGAGGCCGACGCGATCCTGCGCAAGTGCGTGCACTGCGGGTTCTGCACCGCGACCTGCCCGACCTATCAACTGCTCGGCGACGAACTCGACGGCCCGCGCGGCCGCATCTACCTGATCAAGCAGATGGTCGAAGGCGCGGCCGTCACGCGCAGCACGCAACAGCATCTCGACCGCTGCCTCACCTGCCGCAGTTGCGAGACGACCTGCCCGTCCGGCGTCCAGTACGGCCGGCTCGTCGAGATCGGCCGCAAGCACGTCGAGGCGCAGGTGGAGCGCCCCGCGCAGCAGCGGCTGATGCGCCGCGTGCTCGCGAGCGTCGTGCCGAACGCCGCGCTGTTCTCGCCGATGATG…
purH		Bifunctional purine biosynthesis protein PurH	1565	ATGATCAAGCAAGCGCTCATTTCCGTTTCCGACAAGACCGGCATCGTCGACTTCGCGAAGTCGCTGTCCGACCTCGGCGTCAAGCTGCTGTCGACGGGCGGCACCGCGAAACTCCTCGCCGACGCGGGCCTGCCCGTGACCGAAGTGGCCGATTACACGGGCTTCCCGGAAATGCTCGATGGGCGCGTGAAGACGCTCCACCCGAAGGTGCACGGCGGCATCCTCGCGCGCCGCGACCTGCCCGAGCACATGCAGGCGCTCGAACAGCACGGCATCCCGACGATCGACCTGCTCGTCGTGAACCTGTATCCGTTCGTCGCGACGATCGCGAAGGACGACTGCACGCTCGCCGACGCGATCGAGAACATCGACATCGGCGGCCCGACGATGCTGCGCTCG…
gntT		High-affinity gluconate transporter	1361	ATGGGGGCCGTCCAAGGCAGCATGCTGCTCGTATTCACGCTGATCGCGATTGCCGCGCTGATCCTGATGATCGCGCGCTACAAGATCTACCCGTTCCTGGTGCTGATCATCGTCTCGCTCGGCCTCGGTCTCGTCGTCGGCATGCCGATGGACAAGATCGTCAAGTCGTTCGAAACGGGCACCGGCGGCACGCTCGGCCACATTGCGATCGTCGTCGGCCTCGGCACGATGCTCGGCAAGATGATGGCCGAATCGGGCGGCGCCGAACGGATCGCGACCACGCTGATCGACTGGTTCGGTGAAAAGAACATCCACTGGGCGATGATGTTCGTCGCGATCATCGTCGGCCTGCCGGTGTTCTTCGAAGTCGGCTTCGTGCTGCTGATCCCGATCGCGTTC…
leuS		Leucine--tRNA ligase	2594	ATGCACGAGAGATACGTACCCGCCGACGTCGAAGCCGCCGCCCAGGGCGACTGGCGCGCAGCCGATGCCTACAAGACGAAGGAAGATTCGCAGAAGCCGAAGTTCTACTGCGTATCGATGCTGCCGTACCCGTCCGGCAAGCTGCACATGGGTCACGTGCGCAACTACACGATCAACGACGTGATGTACCGCTATCTGCGGATGAACGGCTACAACACGCTGATGCCGATGGGCTGGGACGCGTTCGGGATGCCGGCCGAGAACGCCGCGATGGCGAACGGCGTGCCGCCCGCGAAGTGGACCTACGACAACATCGACTACATGAAGGGCCAGATGCAGTCGATGGGTCTCGCGATCGACTGGTCGCGCGAAATCGCGACGTGCAAGCCCGACTACTAC…
mgtA		GDP-mannose-dependent alpha-mannosyltransferase	1051	ATGAAGATCATGATCGTCACCGACGCGTGGGAACCGCAGGTCAACGGCGTCGTGCGTACGCTGAAGAGCACATCGCGCGAACTCACGGCGCTCGGCCACCGCGTCGAGCTGCTGACGCCGCTGGAATTCCGCACGGTGCCCTGCCCGACCTACCCCGAGATCCGCCTGTCGATCCTGCCGTACCGCAAGCTGCGCGCACGGATCGATGCGTTCGCACCCGACGCGCTGCACATCGCGACCGAAGGCCCGCTCGGCCTCGCCGCACGGCGCTATGCGCGCGCCCGCAAGCTGCCGTACACGACCGCGTATCACACGCGCTTTCCGGAATACGTGCAGGCGCGCTTCGGCATCCCGCTCGCGGCGACCTACCGCTTCCTGCACTGGTTCCACGGCCCGTCG…
slyB		Outer membrane lipoprotein SlyB	471	ATGTTGACGAAAAAAACCCTCACGCTCGCGGCCATGCTGACGGCCACGCTGACCCTCGCCGGCTGCTTCACGGCACCCGGCTCGGCGGATGTCTATAGCGTCGGCCAGGCGCAGCGCGAACAGACGGTCCGCATGGGCACGGTCGAAAGCGTCCGCGCGGTGCGCATCCAGTCCGACGGCGGCGGCAGCGCGATCGGCACGCTCGGCGGCGGCGCCCTCGGCGCGGTCGCGGGCAGCGCGATCGGCGGCGGCAAAGGCTCGATCCTGACGGCGATCGCCGGCGGCCTCGTCGGTGCGGTCGCGGGTAACGCAGTCGGCGAAAACCTCAGCACCGCGAACGGTGTCGAAATCACCGTGCGCCTCGACAACGGCGATCTGCGCTCGATCACGCAGGCGGCA…
proS		Proline--tRNA ligase	1736	ATGAAAGCTTCCCGTTTCTTTATCGGCACCCTGAAAGAGGCACCCGCCGACGCAGAGATCGTCAGCCACAAGCTGATGGTCCGCGCCGGCATGATCCGTCGCGTCGCCGGCGGCATCTACAACTACCTGCCGGTCGGCCTGCGTTCGATTCGCAAGGTCGAGGCGATCGTGCGCGAGGAAATGAACCGGGCGGGCGCCATCGAGCTGCTGATGCCGGCCGTGCAACCGGCCGAGCTGTGGCAGGAGTCGGGCCGCTGGGAGCAGTACGGCCCCGAGCTGCTGCGCTTCAAGGACCGCAAGGACAACGATTTCGTGATCGGGCCGACGCACGAGGAAGTCGTCACCGACATCGCGCGCAACCAGATCAAGAGCTACCGGCAGATGCCGGTGAACTTCTAC…
group_3293		hypothetical protein	869	ATGGACAAGCTTGAACAGTTTCTGACGCGCGCGGAAGCGCTGCTCGGCCGTCTCGAAGGGATGCTGCCGCCCGCACCGGCGGCCATCGACTGGAACGCGGCGCATGCGTTCCGCTGGCGCAAGCGCCAGGGGCGCGGTTACCTGCAGCCGGTACCGGCCGTGTCATCGATCACGCTCGGCGACCTGCACAACATCGACCGCCAGAAGGCGCTGATCGACCAGAACACGCGGCAGTTCGTGCAGCGCAAGCCGGCCAACAACGTGCTGCTGACCGGCGCACGCGGTACCGGCAAGTCGTCGCTGATCAAGGCGTGCCTGAATGCGTACGCGAACGACGGGCTGCGCCTGATCGAAGTCGACAAGGACGACCTGCACGATCTCGGCGACATCGTCGACCTG…
lpxC_1		UDP-3-O-[3-hydroxymyristoyl] N-acetylglucosamine deacetylase	917	ATGTTGAAGCAGCGCACCATCAAATCCATCGTGAAGACCGTGGGTATCGGTGTCCACTCGGGCCGCAAGATCGAGTTGACGCTCCGTCCCGCCGCGCCCGGCACGGGCATCGTCTTTTCACGCGTCGACCTGCCCACGCCGGTCGACATTCCCGCATCGGCGATGTCGATCGGCGACACGCGGCTTGCGTCGGTGTTGCAGAAGGATGGCGTGCGTGTGTCGACGGTCGAGCACCTGATGTCCGCGTGTGCGGGTCTCGGCATCGACAACCTGTATGTCGATGTGACGGCCGAGGAAATCCCGATCATGGACGGCAGCGCCGCCACGTTCGTGTTCCTGATCCAGTCCGCCGGCATCGAGGAGCAGAACGCGCCGAAGCGTTTCATCAAGGTGAAGAAG…
murG		UDP-N-acetylglucosamine--N-acetylmuramyl-(pentapeptide) pyrophosphoryl-undecaprenol N-acetylglucosamine transferase	1102	ATGACCGCGTCGCAACGCACGCTGATGGTGATGGCAGGCGGCACCGGGGGCCACGTGTTCCCGGGGCTCGCGGTCGCGCACCGGATGGAAGCGGCGGGCTGGCGCGTCGTATGGCTTGGCAATCCGGCCGGGATGGAAGCGACGCTCGTGCCGAAGCACGGTATTCCGATGGAGTACGTGCGGTTCGGCGGGCTGCGCGGCAAGGGCCTGAAGACCAAGCTGACGCTGCCGGTCAACCTGCTGCGCGCATGCTGGCAGAGCCTCGGCGCGCTGCGCCGCGTGCGGCCCGACGTCGTGCTCGGGATGGGCGGCTACATCACGTTTCCGGCGGGCGTGATGACCGCGCTGTCGGGGCGTCCGCTCGTGCTGCATGAACAGAATTCGATCGCGGGCCTCACG…
fadD_1		Long-chain-fatty-acid--CoA ligase	1673	ATGGACAAAATTTGGCTGAAATCGTACCCACCCGGCGTTCCAGCCGAAATTGACTCCTCTGCTTATCCGTCCGTCCCGGACCTGCTCGACGAGAGCTTCCGGCAGTATCGCGACCGTACCGCGTTCGTCTGCATGGGCAAGGGCATCACGTATGGCGAACTGGACAAGCTGTCGCGCCAGTTCGGCGCGTGGCTGCAATCCCGCGGCCTGGCGCGCGGGGCGCGCGTCGCGATCATGATGCCGAACGTGCTGCAGTACCCGGTGACGATCGCCGCGGTGCTGCGCGCCGGCTACACCGTCGTCAACGTCAACCCGCTCTATACGCCGCGCGAGCTCGAGCATCAACTGAAGGACAGCGGTGCGGAGGCGATCGTCATCCTGGAGAATTTCGCGTCGACA…
paaK_1		Phenylacetate-coenzyme A ligase	1298	ATGACTACCCCGCTACCGCTCGAGCCGATCGAGACCGCCTCACGCGACGAGCTGACCGCGCTGCAGCTCGAGCGCCTCAAGTGGTCGCTCCGGCATGCGTATGATCACTCGCCCGTCTATCGCCGCAAGTTCGACGAAGCCGGCGTGCATCCGGACGACCTGAAGACGCTCGCCGACCTGTCGCGCTTCCCGTTCACGACCAAGGGCGACCTGCGCGACAGCTATCCGTTCGGGATGTTCGCGGTGCCGCAGGACCGGATCTCGCGCATCCACGCGTCGTCGGGCACGACCGGCAAGCCGACGGTCGTCGGCTATACGGCTGCCGACATCGATACGTGGGCGAATCTCGTCGCCCGCTCGATCCGCGCCGCCGGCGCACGCCGCGGCGACAAGGTGCAC…
apaG		Protein ApaG	389	ATGAGTCAGTATCAGTTCACCGTTTCGGTGAAAACCAGCTACTTGCCGGAACAATCCGACCCCGATCACCGTCAATACGCATTCGCGTACACGCTGACGATCCGCAATACCGGACAGGTCGCGGCGCAACTGATCGCCCGTCACTGGATCATCACGGACAGCGAGAGCCACGTGCAGGAAGTGAAGGGACTCGGCGTCGTCGGGCACCAGCCGCTGCTGCAGCCGGGCGAGCATTTCGAATACACGAGCTGGGCCGTGATCGCGACGCCGGTCGGCACGATGCGCGGTGCGTACTTCTGCGTGGCGGAAGACGGCGAGCGTTTCGAGGCGCCGGTCGACGAGTTCGCCCTGCACATGCCGCGCACGCTGCATTGA
trpC		Indole-3-glycerol phosphate synthase	785	ATGAGCGACATTCTCGACCGAATCATCGCCGTCAAACGCGAAGAAGTCGCGGCGGCCATGCGCAGCACGCCCCTCGAGGCACTGAAACTCGACGCATCGGCGCGCGACCTGCGCGACTTCGTCGGCGCGCTGCGGGCGAAGCACGCGGCCGGCAACGCCGCCGTGATCGCCGAAATCAAGAAGGCGAGCCCGTCGAAAGGCGTGCTGCGCGAGCATTTCGTGCCGGCCGACATCGCGCGTTCGTATGCGGCGCACGGCGCCGCGTGCCTGTCGGTGCTGACCGACGAGCAGTTCTTCCAGGGCGGCGTGCGCTATCTCGAGGAAGCGCGCGCGGCCTGCTCGCTGCCGGTGCTGCGCAAGGACTTCATCGTCGACGCATACCAGATCGTCGAAGCCCGC…
ubiI		2-octaprenylphenol hydroxylase	1176	ATGCCCGCCATGACTGCCCACCACTCCTTCGACGTCGCCGTGGTCGGCGGCGGGCTCGTCGGCAAGACGGCCGCGCTCGCGCTGACCCAATCCGGCTACAAGACCGCGTTGCTCGCCCAGCCGACCACGCCGCGCGCCGCGGATCTCGCGTTCGACACGCGCGTCTACGCGCTGTCGTCCAGCTCGCAGGCGTTGCTCGAGCGGCTGCGGGTCTGGCAGGCGCTCGACCACAGCCGGCTCGCGCCCGTCTACGACATGCGCGTGTATGGCGATGCGCATGCCGAACTGCATTTCTCCGCGTATCAGGCGTCCGTGCCGCAGCTCGCATGGATCGCCGAATCGTCGCTGGTCGAGGCGTCGCTCGACGCCGCGCTGCGCTTCCAGCCGAACCTGACGTGG…
bauD		putative GABA permease	1391	ATGAGTGGAAGCAACACAGGCCTCGGCACCGGCCTGAAGCAGCGTCACGTGACGATGATGTCGATTGCCGGCGTCATCGGCGCGGGCTTGTTCGTCGGCTCCGGCCACGCGATCGCGGAAGCCGGGCCGGCATCGATACTCGCGTATGCGATCGCGGGCGTGCTGGTCGTGCTGGTGATGCGCATGCTCGGCGAAATGGCCGTCGCGCATCCGGACAGCGGGTCGTTCTCGACCTATGCCGATCGCGCGATCGGCCACTGGGCCGGCTTCACGATCGGCTGGCTGTACTGGTGGTTCTGGGTGCTGGTGATCCCGATCGAGGCGACCGCCGCCGCGACCATTCTCAATGCGTGGTTCCCGGGCATCGCGACGTGGATCTTCGCGCTCGGCATCACGCTG…
nox		NADH dehydrogenase	605	ATGTCCGTCAAACCTGCTCCCACCACTGTTTCGATTCACGATCTGATCGCGGGCCGCTGGAGCCCGCGCGCGTATTCGGATGAGCCCGTCAGCGCCGGCGATCTCCACGCGGTGCTCGAAGCGGCACGCTGGGCCCCGTCCGCGTACAACGCGCAACCGTGGCGTTTCATCGTATTCGATCGCACCCAGGACGAAGACGCGTTCAAGCGCGCATTCGCGACGCTGGTGCCGTTCAACCAGGGCTGGAATGCACCGGCGCCGGTGCTGATCGCGGTCACCGCGCACACGCTCACGCCGAAGGGCGAGCCGGCGCCGACCGCGCTGTACGACGCCGGCGCCGCCGCGATGTCGCTGGTGCTGCAGGCGCACGCGCTGGGCCTCGCCGCGCACCAGATGAGC…
zntB		Zinc transport protein ZntB	1028	ATGGACCTGATCGTACAGACTTACGGCGCCGATACCTCCGGCATGGTGTGCGGATTCCGCTTCGATCCGGGCGGCGCCGGCGCGCTGCTCGATGCCGACGCGGCCGCCGCATGGCTGCGCACGTGCCGCGAGCACGGCGCGGCCGCATCGGGCGATTTCGTCTGGCTGCATTTCAATCTGGCGCACGGCGCGAGCGAGCGCTGGATGCGCACGCATCTCGGGTTGCCCGACAGCTTCTTCGAATTCCTGCACGAAGGCTCGCGCTCGACGCGCATCGAGCAGGAAGACGGCGCGTTGCGCGCGATCGTCAACGACGTGATGTTCAACCTCGAACTGACGCCGTCGGAGATCGCGACGCTGTTCGTCCACGTCGAGCGGCGCATCATGGTGACCGCGCGG…
fliY_1		L-cystine-binding protein FliY	800	ATGAAACGTTCGAAGTTCCTGCTGTCGGGCCTCCTGCTCGCGTCCGCCCTCGGCTTCACGGCCGTCACCGCGCACGCGGACGACCTGCTCGATTCCGTGAAGAAAGCCGGCGTGCTGCGCGTCGGCCTCGAAGGCACGTATCCGCCGTTCAACTCGCGCGGCACGTCCGGCCAGCTCGAGGGCTTCGACGTCGACGTCGCGAACGCCGTTGCCGGCAAGCTCGGCGTGAAGACGCAGTTCATCCCGACCGAATGGAGCGGCATCATCGCCGGGCTGCAGGCCGGCAAGTTCGACGTGATCGTCAACCAGGTCACGATCACGCCGCAGCGCAAGGAAGCGCTCGACTTCAGCGTGCCGTACACGTACTCGGCCGCGCAACTGATTCAGCGCAAGGACGAC…
ybgI		hypothetical protein	746	ATGGATCGGATCGAACTTGAATTGTACTTGAACAATACCCTTGAAACCGCGCGCTTCAAGGACTATTGCCCGAACGGCCTGCAGGTCGAGGGGCGCCGCAAGATCGAGAAGATCGCCACCGGCGTGACGGCGTCGGTCGCCTTCCTCGAAGCCGCGCTCGAATGGGGTGCGGATGCCGTGCTGGTCCATCACGGCTATTTCTGGCGCAACGAGGCGCCGCAGATCACCGGCCGCAAGTATCAGCGCCTGAAGCTGCTGCTCGCGAACGACCTGAACCTGTTCGCGTTCCACCTGCCGCTCGACGCGCATCCCGAATTCGGCAACAACGCGCAGCTCGGCGAAAAGCTCGGCCTGATCGGCGAGCAGCGGTTCGGCGAAGGCGATCTCGGCTGGATGGCG…
dinB		DNA polymerase IV	1231	GTGTCGCTGCCCGTGCCCGGCCGGTACGATCCGCACAAACCGGGCCGGTACGGCGCAGCCGGTTGCGCATGGCCGGCTACGGGCGGCCGGCTTCGGCCGCACGCGGCAGTTGAAACCGGCACTGTGTTTTTGTACAGTATCGGCACCGTGAGCCCGACCACCATTCCGCCTGCCGATCCGCACGCGCCGCCGCCCGGCGACGCGCCGCCGCGCATGCGCAAGATCATTCATTGCGACTGCGACTGCTTCTACGCGTCGGTCGAGATGCGCGACGACCCGTCGCTGCGCAACCGGCCGCTCGCGGTCGGTGGCCGTCCCGACCAGCGCGGCGTGATTGCGACCTGCAACTACGAGGCGCGGCGCTACGGCGTGCATTCGGCGATGTCGTCGGCGCTGGCG…
hisE		Phosphoribosyl-ATP pyrophosphatase	365	ATGACGCAATCGACCGAAGACACGCTGCTGCGCCTCGCGGCCGTGATCGATAGCCGCAAGGGCGGCGACCCCGACCATTCGTACGTGTCGCGCCTGTTCCACAAGGGCGACGACGCGGTGCTGAAGAAGATCGGCGAAGAGGCGACGGAAGTCGTGCTGGCCGCGAAGGACGTGCGCCAGGGCGGCGCGCCGACCGCGCTCGTCGGCGAGGTGGCCGACCTGTGGTTCCACTGCCTCGTGATGCTGTCGCATTTCGACCTGAGCCCGGCCGACGTGATCGCCGAACTCGAGCGTCGCGAAGGCTTGTCGGGCATCGAGGAAAAGGCGCTGCGCAAGCGTCGCGAGCGCGAGGAAAACGGCGGGTGA
thiS		hypothetical protein	202	ATGGATATCCAGATCAATCAACAGACCCTGACGTTGCCCGACGGCGCGACGGTGGCCGACGCGCTCGCCGCGTACGGCGCGCGTCCGCCGTACGCGGTGGCGCTGAACGGCAATTTCGTCGCGCGTACGCAGCATGCGGCGCGCGCGCTCGCGGCGGGCGACCGGCTCGACGTCGTGCACCCCGTCGCGGGCGGCTGA
lrp_3		Leucine-responsive regulatory protein	524	ATGGCGCAAGCCGAATTGGATGCCATCGATCGGCGAATTCTCGCGATTCTTCAGGAGAACGGGCGCCTGTCGAACCAGGAGATCGCCGAGCGCGTGAACCTGTCGCCGAGCCCGTGCCTGCGGCGGATCCGGCGGCTCGAGGACATCGGCGTGATCACCGGCTACGTCGCACTGCTGAATCCGCAGAAGCTCGGGCTCGACCTGCTCGCGTACGTGAGCGTGCGGCTCGAAAAGCGTGGCGGCCTCGCGCCGGTCCGGGTCGACGAGACGTCGGCGCGCGCGGGCGCGACGCACGCGGAGCTGTTTCGCGCGGCCGTGCAGGCCTGGCCGGAAGTGGTCGCGTGCCACGCGATGACGGGCGACATGGATTACCTGCTGCGCGTGCAGGTCGAGGACATG…
yhdG_1		putative amino acid permease YhdG	1411	ATGAAAGCAGAGTCGAATGGCCGGCCCGCCGCCGGCGCCAAGCTGTCCGGCCAGCCCGCGCTGCAGCAGACGCTCGGGACCTGGCAACTGTGGGGCATCGCGGTCGGCCTCGTGATTTCCGGCGAATACTTCGGCTGGAGCTACGGCTGGGCGAGCGCCGGCACGCTGGGTTTCGTGATCACCGCGCTGTTCGTCGCGGCGATGTACACCACCTTCATCTTCAGTTTCACCGAGCTGACGACGTCGATTCCGCATGCGGGCGGCCCGTTCGCGTATGCGCGCCGCGCGTTCGGCCCGACCGGCGGCTATCTGGCCGGCGCCGCGACGCTCGTCGAGTTCGTGTTCGCGCCGCCCGCGATCGCGCTCGCGATCGGCGCGTACCTGCACGTGCAGTTTCCG…
group_3341		hypothetical protein	1463	ATGGATGCTTCCAGCTTCATCACGTCGCTGCAGACCACGCTAGGCGGATACCTGCCCAAGATCGCCGGCGCGATCGGCATCCTGGTGATCGGCTGGCTGATTGCCGTGGCGGTGCGGGCCGGCGCGTTGCGCCTGCTCAACGCGCTGAAGGTCGATCAGCGGATCACCGACAGCACCGGCCAGGGCGCGTGCGTCGAACGCATCATCGCCGGCGGCCTGTTCTGGCTCGTGCTGCTCGTCACCGCGGTGGGCATCTTCAACGTGCTCAACCTGTACGCGGTCTCCAATCCGTTCTCGCTGCTCGTCACGCACATCGTCAACTACCTGCCGAACCTGATCGGCGGCGCGGCGCTGACGCTGATCGCGTGGCTGATCGCATCGCTGCTGCGCAGCCTCGCG…
putA		Bifunctional protein PutA	3697	ATGGCAAGCACGACTCTCGGCGTCAAAGTCGACGACCTTCTCCGCTCGCGCCTCAAGGACGCCGCCGCGCGTCTCGAGCGCACTCCCCACTGGCTGATCAAGCAGGCGATCTTCGCGTATCTCGAGCGGATCGAGCACGGCCAGTTGCCGCCCGAGCTGTCGGGCCACAGCGGCGTGACGGAGCTCGCCGACGGTCAGGCCGCGGACGGCGACGACGACAACTCGCCGCATCCGTTTCTCGAGTTCGCGCAGAACGTGCAGCCGCAATCGGTGCTGCGCGCGGCGATCACGGCCGCGTACCGCCGTCCGGAACCGGAGTGCGTGCCGTTCCTGCTCGGCCAGGCGCGCTTGCCCGCGAACCTGCAGGCGGACGTGCAGGCGCTCGCGACGAAGCTGGTC…
livF_2		High-affinity branched-chain amino acid transport ATP-binding protein LivF	754	ATGACGGACACGACGATGCCGATTCTTGAAGTACGCGGATTGGCGGTGCGGTACGGAAAGGTGGAGGCGCTGCACGGCGCGGCCATCAAGGTCGGAGCGGGACAGATCGTCAGCGTGATCGGCCCGAACGGCGCCGGTAAGTCGACGCTGCTGAACGCGATCATGGGGGCGCTGCCGGTAACGGGGCACGCGTCCGGCGCGGTGGTGTATCGCGGCAACGACGTCGGCGCATTGCCCGTCGAGCAACGCGTCGCACGCGGGATGTGCCTCGTACCGGAGAAACGCGAGCTGTTCAGCACGATGACGGTCGAGGACAACCTCGTATTGGGCGCATATCGGCGCAAGCAGGCGGGAGAAGCGAACTTCCTCGATCAGCTCGATCACGTGTTCGCGCTGTTC…
livF_1		High-affinity branched-chain amino acid transport ATP-binding protein LivF	755	ATGAAGCACAGCGAACGGGAGGAACGCGAATTGAGCGGCGTCGAGAGCGGTACGCCTGCGCTGGAGATCACGGGCCTGGAGGCCTGGTACGGGGAATCCCACATCTTGCACGGTGTCGACCTGACGGTGCATCGCGGCGAGGTCGTCACGCTGCTCGGCCGCAACGGCGCGGGCCGCACGACGACGCTGCGCGCGATCATGGGCCTCACGGGCCGCCGCAGCGGGTCGATCAAGGTTGCCGGCCACGAGACGATCGGCCTCGCGACGCACCGCATCGCGCATTACGGCATCGGTTACTGCCCGGAGGAGCGCGGGATCTTCGCGAGCCTGTCGTGCGAGGAGAACCTGATGCTGCCGCCGCTGATCGGGCCGCGCGAACACGCGATGTCGCTCGACGAG…
emrB_2		Multidrug export protein EmrB	1559	ATGTCCGCCACCACGGCATCCGCCCCCTCCCCCGCCGCCGAACCCGCACCGCTGACCGGCGGCGCACTCGCGCTGCTGACCGTTGGGCTCGCGCTCGGCACCTTCATGGAAGTGCTCGACACGTCGATCGCGAACGTCGCGGTGCCGACCATCTCGGGTAGCCTCGGCGTCGCGACGAGCGAAGGCACGTGGGTGATTTCGTCGTACTCGGTCGCGTCCGCGATCGCGGTGCCGCTCACCGGCTGGCTCGCGCGCCGGGTCGGCGAGGTGCGCCTCTTCACGCTGTCGGTGCTCGCGTTCACGATCGCGTCGGCGCTCTGCGGCCTCGCGACCAACTTCGAGACGCTGATCGCGTTCCGGCTGCTGCAAGGCCTCGTGTCGGGGCCGATGGTGCCGCTG…
yohK_1		Inner membrane protein YohK	722	ATGCTCGCCGCGCTATCGAACCTGCCCGCCGACCGGGTGAATACCGCGATCTCCGTCGGCTGCTTCGTGCTGACCGTCGTGCTGTATTTCGCGTCGAAGCGGCTCTATGCGTACAAGAAGACGCTGCTGTTCTCGCCGCTCGTGTTCGTGCCGGGCGTGCTGGTGCTGCTCGTGCTGCTGACCGGCATCCCGTATTCGGTCTATTTCCGCGACACGCGCTGGCTGATGTGGCTGCTCGGCCCGGCGACGATCGCGTTCGCGGTGCCGATCTACGACTATCGCGACCTGATCCGTCGCCACTGGCTGTCGCTGTCGGTCGGCGTCGCGGTCGGGATCGCGGCGGGCGTATGCGGGTCGCTGCTGCTCGCGAAGCTGCTGCACCTGTCGCCCGAACTGCAG…
group_3355		hypothetical protein	2006	ATGCAGAAACTCGATGCGGCCAGCCCGCAGGCGATGTCGACGGATTTCACCGCCGACAACGTCGCGCGCCTGAAGGCGCTGTTCCCCGAACTCGTGACCGAAGGCCCGCACGGCGCGTCGGTCGACGTCGACGTGCTGAAGGCGCTGGTCGGCGAGCGCACGGTCGGCGACGCCGACGAGCGCTACGGCTTCCACTGGCACGGCAAGCGCGCCGCGCGCCAGGCCGCGCTCACGCCGTCGACGGGCACGCTGCGGCCCTGCCCCGACGACAGCGTCGCGTGGGACGACACGCGCCATCTGGTGATCGAGGGCGACAACCTCGACGTGATGAAGCTGCTGCACAAGAGCTACGCCGGCAAGGTGAAGCTCGTCTACATCGATCCGCCGTACAACACCGGC…
gatC		Glutamyl-tRNA(Gln) amidotransferase subunit C	299	ATGGCCCTGACCCTGACCGATGTGAAACGCATCGCGCACCTGGCGCGACTCGAAATGGCCGACGCCGACGCCGAGCACATGCTCGGCCAGCTCAATGAATTCTTCGGCCTCGTCGAGCAGATGCAGGCGGTCGACACCGCCGGCATCGCGCCGCTCGCCCACCCGATCGAACAGATCCAGGAAGTCGCGCAGCGCCTGCGCGACGACGCCGTGACGGAAGTCGTCGATCGCGACGACAACCAGCGTCCGGCGCCGGCCGTCCAGGACGGCCTCTATCTCGTGCCGAAGGTGATCGAGTAA
exoA		Exodeoxyribonuclease	773	ATGATGCGAGTGATCACCGCCAACCTGAACGGCATCCGCTCCGCCGCGAAGAAGGGCTTCTTCGACTGGCTCGGCGAACAGAACGCCGATTGCGTGTGCGTGCAGGAAATCAAGGTATCGGCCGACGACCTGCCGGCCGAATTCGTCGAGCCGCACGGCTTCAAGAGCTATTTCCACCACGCCGAGAAGAAGGGCTACAGCGGCGCGGGCGTGTACAGCCGCCGCGAGCCCGATGACGTGATCATCGGTTTCGGCAGCAGCGAATTCGATCCCGAGGGGCGTTACGTCGAGGCGCGCTACGGCAAGCTGTCGGTCGTGTCGGTGTACGTGCCGTCCGGCTCGAGCGGCGAGGAGCGCCAGCAGGCGAAGTACCGCTTCATGGCCGAATTCATGCCGCAC…
yjiA_1		putative GTP-binding protein YjiA	1173	ATGGGCGAGGGCTTGACAGGTATGTTTCAATGGATGGTTGTGCGCCCCGGCTCGCAGCGCGAGGGCGCGACGCACATCCTGGTTTTGACCCCGATTCACGAACCACAGGCGACCGACATGGCCACTCCCGTCACCATCCTTACCGGCTTCCTCGGCAGCGGCAAGACGACGCTGCTCAAGCGCATCCTGAACGAACAGCACGGCATGAAGATCGCCGTGATCGAGAACGAGTTCGGCGAAGAGAACATCGACAACGAAATCCTCGTGCAGGATTCGAACGAGCAGATCATCCAGATGAGCAACGGGTGCATCTGCTGCACGATCCGCGGCGACCTCGCCCGCGCGCTCGGCGATCTGGCCGCGAAGAAGCGCGAAGGCAAGCTCGACTTCGACCGCATC…
lpxL		Lipid A biosynthesis lauroyltransferase	884	ATGCTAGGCCGCCTCGGCACGCACCTCGCCATCGGCTTGCTGAAGCTGCTCGCCCTGCTGCCGTACGGTCTGACCGCACGGTTCGGCGATGGCCTCGGCTGGCTGCTGTATCAGATCCCCAGCCGGCGAAAGCGCATCGTACATACGAATCTGAAACTCTGCTTCCCGGACTGGAGCGACGAGCGGCGCGAGGAAGTGGCGGGCCAGCATTTCCGTCATGCGATCCGCAGCTACGTCGAGCGCAGCGTGCAGTGGTTCGGCTCGGAGAAGAAGCTCGCGAAGCTGATCCAGGTGGACAGCGCGGTCGATCTCACCGATCCCGACCTGCCGCCGACGCTGTTCCTCGGCCTGCACTTCGTCGGCATCGAGGCCGGTTCGATCTGGCTCAACCGTTCGCTG…
srkA_2		Stress response kinase A	1031	ATGCGGGGCATGACAGACGCCACCTCCGCTCCCGCTTCTCCCGCCAGCCCGCCGTTCGCCGGCCTCACGCCCGAATGCGTGCTCGACGCGCTCGACAGCGTGCTGATGCCGGCCGGCCTGCGCACCGACGGGCGTTTGCTTGCCCTCAACAGCTACGAAAACCGCGTCTACCAGGTCGGTATCGAAGACGGCCCGCCGGTCGTCGCGAAGTTCTATCGCCCGGCGCGCTGGTCGGACGACGCGATTCTCGAAGAGCATGCGTTCGTCGCCGAACTGGCCGCGCGCGAGATTCCGGCGGTGCCCGCGCGATCGTTCGACGGCCGCACGCTGCACGCGTTCGACGGTTTCCGCTTCTCGATCTTCGAGCGGCGCGGCGGGCGCGCACCCGATCTCGACCGC…
fliG		Flagellar motor switch protein FliG	995	ATGAACGCTGAAGGCTTGACCAAGAGCGCGCTGCTGCTGATGTCGATCGGCGAGGAAGAGGCCGCGCAGGTATTCAAGTTCCTCGCGCCGCGCGAGGTCCAGAAGATCGGCGCCGCGATGGCCGCGCTGAAGAACGTCACGCGCGAGCAGGTCGAGGACGTGCTGCAGGACTTCGTGAAGGAAGCCGAGCAGCACACCGCGCTGTCGCTCGATTCGAGCGAGTACATCCGCTCGGTGCTGACGAAGGCGCTCGGCGAGGACAAGGCCGGCGTGCTGATCGACCGCATCCTGCAGGGCAGCGACACGAGCGGCATCGAGGGCCTGAAGTGGATGGATTCGGGCGCGGTGGCCGAGCTGATCAAGAACGAGCATCCGCAGATCATCGCGACGATCCTCGTG…
pucA		putative xanthine dehydrogenase subunit A	1025	ATGGAAAGCGTCGATCTCGATGTACTGAAATCCAGCGCGCGCTGGCTCGAAGAAGGGCGCCGCGTGCTGCTCGTGACGGTCGTGAAGACGTGGGGCTCGTCGCCGCGCCCCGAAGGCGCGATGCTCGCGGTGCGCGAGGACGGCCTGGTGGTCGGCTCCGTGTCCGGCGGATGCATCGAGGACGACCTGATCGCCCGCGTGCATGCGAGCGGCATCGCGGCCGATGCGCGCCCGGAAGCGCTCAAGTACGGCGTGACCGCCGAGGAAGCGCACCGCTTCGGGCTGCCTTGCGGCGGCACGATCCAGCTGGTGCTCGAACCGCTCACGCGCGACAGCGGGATCGCCGCACTGTGCGCGGAAGTCGAGGCCGGCCGCCTCGTCACGCGCACGATGACGCTC…
yhdG_2		putative amino acid permease YhdG	1406	ATGTCTCTCTTCCGCAAGAAAAACGTCGATCGCATGATCGCCGGCGCGCAAGCCGCCGGGCTCAAGAAAGCGCTCGGCGCGATCGACCTCACCTTCCTCGGCATCGGCGCGATCATCGGCACCGGCATCTTCGTGCTGACCGGCACCGGCGCCGTCCAGGCCGGCCCCGCGCTGATGCTGTCGTTCGTGATCGCCGCGATCGCGTGCGGCCTCGCCGCGCTGTCGTACGCGGAGTTCGCGTCGACGATCCCCGTCGCCGGCTCGATCTACACGTATTCGTACGCGACGCTCGGCGAGCTGGTCGCGTGGATCATCGGCTGGGACCTGATGCTCGAGTACGGCCTCGCGTCGTCGGCCGTGTCGGTCGGCTGGTCGGGCTACCTGCAGTCGCTGCTGCAG…
group_3378		hypothetical protein	815	ATGTCCGCCGACGCTCTCTCCCTGCCGTTCGCCGAACCGCACGCCGCGCCCGACGAAATCACCGCCGTCAGCTGGAACCTGCACAAGGGTCGCTCGCCGCTCGGCTTCACCGCGTGGAACGCGATGCGCGACTGGATGCAGTCGACCCACGCCGACGTGTACTTCCTGCAGGAAGCGATGGCGCGCCGCATGCCGCGCCCGATGCTCGCACCGGGCTTCGGCGCGCCGATGGACGACACGGTCGACGACGTGTGGCATTGCCAGGCCACCGAGATCGCGCAGGCGCTCGACTGGCAGATCGCGCTCGGGCCGAACGTGTTCAAGCCGTCGTGGCGGCACGGCAACGCGATCCTGTCGCCGCATCCGCTCGATCTCGGCGGCCGCTGGGACATCTCCGCG…
dppA_2		Periplasmic dipeptide transport protein	1628	ATGGAATACAACCGTCTGTTGCACACCCTGCGTGTTACCGCCATGGCAGGCGTGGCAGCGGCATCGCTCGGCGTCGCGGGTTCTGCATTCGCACAGATCCCGAACAAAACGCTCGTCTACTGCTCAGAAGGCAGCCCGGCGGGTTTCGATTCCGCGCAATTTACGACCGGCGTCGACTTCACCGCCGCCACGTTCACCGTCTACAACCGCCTCGTCGAATTCGAGCGCGGCGGCACGAAGGTCGAGCCCGGCCTCGCCGAGAAGTGGGACGTGTCGTCCGACGGCAAGGTGTACACGTTCCACCTGCGCCACGGTGTGAAGTTCCACACGACCGACTTCTTCAAGCCGACGCGTGAATTCAATGCGGACGACGTCGTGTTCTCGTTCCAGCGCATGCTC…
dcd		Deoxycytidine triphosphate deaminase	569	ATGAGCATCAAGTCCGACAAATGGATTCGGCGCATGGCCGAAGAGCACAAGATGATCGAGCCGTTCGTGCCCGATCAGGTCCGCGCGTCCGAGGACGGCCGCCGGATCGTCAGCTACGGCACGTCGAGCTACGGCTACGACATCCGCTGCGCGGACGAATTCAAGATCTTCACCAACATCAACTCGACGATCGTCGATCCGAAGAACTTCGACGAGGGTTCGTTTGTCGATTTCAAGGGCGACGTGTGCATCATCCCGCCGAACTCGTTCGCGCTGGCCCGCACCGTCGAATATTTCCGCATCCCGCGCACCGTGCTCACCGTCTGCCTCGGCAAGTCGACCTACGCGCGCTGCGGGATCATCGTCAACGTGACGCCGTTCGAACCCGAGTGGGAAGGC…
rpsO		30S ribosomal protein S15	269	ATGTCTGTTGCAGATATCAAGAAGTCGGAAGTCGTTGCTCAGTTCGCCCGCGGTACCAACGACACGGGGTCGCCCGAAGTCCAGGTCGCACTGCTGACCGCACGTATCGTCGAACTGACGGGTCACTTCAAGACCCACGCGAAGGATCACCACAGCCGCCGCGGCCTGCTGCGCATGGTGAGCCGCCGCCGCAAGCTGCTCGACTACCTCAAGGGCAAGGATGCCGACCGTTACCGCGCACTGATCGAGAAGCTGGGTCTGCGTAAGTAA
hupB		DNA-binding protein HU-beta	278	ATGAACAAACAGGAACTGATCGACGCCGTCGCCGCCCAAACGGGCGCCAGCAAGGCTCAAACCGGCGAAACGCTGGACACGCTGCTCGAAGTCATCAAGAAGGCCGTGTCGAAGGGTGATGCGGTTCAGCTGATCGGCTTCGGCAGCTTCGGTTCGGGCAAGCGCGCAGCACGTACGGGCCGCAACCCGAAGACGGGCGAAACCATCAAGATCCCGGCAGCCAAGACGGTCAAGTTCACGGCTGGCAAGGCGTTCAAGGACGCCGTCAACAAGCGTTAA
rplT		50S ribosomal protein L20	359	ATGCCTCGAGTCAAACGTGGGGTAACCGCACGGGCCCGCCACAAGAAGATCATCAACCTGGCCAAGGGTTATCGCGGCCGCCGCAATAACGTCTACCGCATCGCCAAGCAGGCGGTGATGCGCGCTGGTCAGTATGCGTACCGCGATCGCCGCAACAAGAAGCGTGTGTTCCGCGCACTGTGGATCACGCGTATCAACGCGGCAGTTCGCCAGCACGACATGACCTACAGCGTGTTCATCAACGGCCTGAAGAAGGCGTCGATCGAACTCGACCGTAAGGTGCTGGCCGACATGGCGGTGTTCGACAAGGCTGCTTTTGCTGCGATCGTCAAGCAGGTGAAAGCCGCCGTTGCAGCCTAA
atpE		ATP synthase subunit c	269	ATGCAAGCTTACATCGCCAACATCCAGGGTCTGACCGCCATCGGTATCGGCATCATCATCGGCCTGGGTGCAATCGGCGCCTGTATCGGTATCGCGCTGATGGGTGGCAAGTACATCGAAGCCTGCGCACGTCAGCCGGAACTCATCAACCCGCTGCAAACGAAGATGTTCCTGCTGGCTGGTCTGATCGACGCTGCATTCCTGATCGGCGTTGGTGTCGCAATGCTGTTCGCGTTCGCGAACCCGCTCCTGTCGAAGCTCGCAGGCTAA
rpmH		50S ribosomal protein L34	134	ATGAAACGTACTTACCAACCGTCCGTGACGCGCCGCAAGCGCACCCATGGCTTCCGTGTCCGCATGAAGACGGCAGGTGGCCGCAAGGTCATCAACGCTCGCCGCGCGAAGGGCCGCAAGCGCCTCGCCATCTAA
trxA_1		Thioredoxin-1	326	ATGAGCGAACAGATCAAACACATCAGCGACGCATCGTTCGAACAGGACGTCGTCAAGTCCGACAAGCCCGTACTCGTCGATTTCTGGGCCGAATGGTGCGGCCCGTGCAAGATGATCGCCCCGATCCTCGACGAAGTCGCGAAGGACTACGGCGACAAGCTGCAGATCGCGAAGATCAACGTCGACGACAACCAGGCCACGCCCGCGAAGTTCGGCGTGCGCGGCATCCCGACGCTGATCCTGTTCAAGAACGGCGCGGCCGCCGCGCAGAAGGTCGGCGCGCTGTCGAAGTCGCAGCTCACCGCCTTCCTGGACAGCCACCTGTAA
rpmI		50S ribosomal protein L35	197	ATGCCTAAGATGAAGACCAAGAAGAGCGCTGCAAAGCGCTTCGTGGTGCGTCCGGGCGGTACCGTCAAGCGCGGTCAAGCCTTCAAGCGCCACATCCTGACCAAGAAAACCACGAAGAACAAGCGCCATCTGCGCGGCGCAACGGCAGTTCATGATTCCGATCTGAACTCCGTCCGCGCGATGCTCCCGTTCGCGTAA
hfq_2		RNA-binding protein Hfq	239	ATGAGCAACAAAGGGCAATTGTTACAAGACCCGTTTTTGAACGCACTGCGCAAAGAGCACGTTCCCGTTTCGATTTACCTCGTCAACGGCATCAAGCTTCAAGGGAACATTGAATCGTTCGACCAGTACGTCGTGTTGCTCCGTAATACGGTGACCCAGATGGTTTACAAGCACGCCATCTCGACGGTCGTGCCGGCGCGCCCGGTGAATTTCCACCCGGACGCGGAAGCCTCGTCCTAA
sspA_1		Stringent starvation protein A	611	ATGATGGTTCTGTATTCCGGCACAACTTGCCCGTTCTCCCAGCGTTGCCGGCTGGTGCTGTTCGAGAAGGGCATGGACTTCGAAATCCGCGACGTCGACCTGTTCAACAAGCCGGAAGACATTTCGGTGATGAACCCGTACGGTCAGGTGCCGATCCTGGTCGAGCGCGACCTGATCCTGTACGAATCGAACATCATCAACGAGTACATCGACGAGCGCTTCCCGCATCCGCAACTGATGCCGGCCGACCCGGTGCAGCGCGCCCGTGCGCGCCTGTTCCTGCTCAACTTCGAGAAGGAACTGTTCGTCCACGTCAGCACGCTCGAGAACGAGAAGGGCAAGGCGGCGGAGAAGAATCACGAGAAGGCCCGCCTCGCGATCCGCGATCGCCTGACGCAA…
rho		hypothetical protein	1262	ATGCATTTATCCGAGCTCAAGTCTCTGCACGTGTCCGAACTGATCGAAATGGCCAACGGCCTGGAGATCGAAAACGCGAACCGCCTGCGCAAGCAGGAGTTGATGTTTGCCATTCTCAAAAAGCGCGCCAAGACGGGAGAGACGATCTTCGGCGACGGTACGCTCGAAGTGCTGCCGGACGGCTTCGGCTTCCTGCGCTCGCCGGAAATGTCGTACCTCGCGAGCACCGACGACATCTACATCAGCCCGTCGCAGATCCGCCGCTTCAACCTGCACACCGGCGACACCATCGAAGGTGAAGTCCGCACGCCGAAGGACGGCGAGCGCTACTTCGCGCTGGTGAAGGTCGACAAAGTCAACGGGCAGCCGCCCGAGGCCTCGAAACACAAGATCATGTTC…
nuoB		NADH-quinone oxidoreductase subunit B	479	ATGAGTATCGAAGGGGTCTTGAAGGAAGGGTTTGTCACCACGACGGCTGACAAGCTGATCAACTGGACGCGTACCGGCTCGCTGTGGCCGATGACGTTCGGGCTCGCGTGTTGCGCCGTCGAGATGATGCATGCGGGCGCGGCCCGTTACGATCTGGACCGGTTCGGCGTCGTGTTCCGTCCGAGCCCGCGTCAGTCGGACGTGATGATCGTGGCCGGGACGCTGTGCAACAAGATGGCGCCCGCGCTGCGCCGCGTGTACGACCAGATGGCCGAGCCGCGCTGGGTGATCTCGATGGGGTCGTGCGCAAACGGCGGTGGTTACTACCACTACTCGTACTCGGTGGTCCGCGGCTGCGACCGGATCGTGCCGGTCGACGTCTACGTGCCGGGCTGTCCG…
parB		putative chromosome-partitioning protein ParB	893	ATGAACGCGGTACCAAAGAAGAAGGGCTTGGGACGTGGCCTCGAAGCGCTGCTCGGCGGCAGTGCCGATATCACCGAAGCGGTGAAGATCGAAGGCGCACCGAACACGCTCGCGCTCGGCAAGCTGCAAGCCGGCAAGTACCAGCCGCGTACGCGGATGGACGAAGGCAGCCTGCAGGAGCTCGCGGCCAGCATTCGCGCGCAGGGCGTGATGCAGCCGATCCTGGTACGGCCTATTTCGTCAGACAAATACGAGATCATCGCGGGCGAGCGGCGTTTCCGCGCGGCGCGCCTGGCCGGCCTCGATGAAGTGCCGGTGCTCGTGAAGGACGTATCCGATCAGGCCGCCGCCGCGATGGCGCTGATCGAGAACATCCAGCGCGAGGACCTGAATCCGCTC…
csgA_1		C-factor	677	ATGAAAACCGTATTGATCGTCGGTGCATCGCGCGGCCTCGGCCGCGAATTCGTCCGGCAGTACCGGCGCGACGGCTGGAACGTGATCGCCACCGCGCGCGACGCCGCGTCGCTCGACGCGCTGCGCGCGCTCGGCGCCCAGGCGCATGCGCTCGACATCGCGCAGCCCGAGCAGATCGCGGCGCTCGGCTGGAAGCTCGACGGCGAGCGGCTCGACGCGGCCGTGCTCGTGTCGGGCGTGTACGGGCCGCGCACCGAAGGCGTCGAGACGATCACCGCCGAAGATTTCGACGCGGTGATGCATACGAACGTGCGCGGGCCGATGCAGTTGCTGCCGATCCTGCTGCCGCTCGTCGAGGATGCGCGCGGCGTGCTGGCGGTCGTATCGAGCCGGATGGGC…
lon		Lon protease	2423	ATGTCAGGCACCCAACTTCTCCCGCCGGAACGCATCACGCTCCCGCTGCTGCCGCTGCGGGACGTCGTCGTTTTCCCGCACATGGTCATTCCGCTCTTCGTGGGCCGGCCGAAATCGATCAAGGCCCTCGAAGCAGCGATGGAAGGCGGCAAGCACATCATGCTCGTCGCCCAGAAAACCGCGGCCAAGGACGAACCGACCGAAAAGGACATGTACGAGGTCGGTTGTATCGCCAACATCCTGCAGATGCTGAAGCTGCCGGACGGCACCGTGAAGGTGCTCGTCGAGGGCCTGCAGCGTGCGAAGGCATTGTCCATCGAAGAACAGGAGACCCAATTCTCCTGCGAAGTGATGCCGCTCGAGCCCGATCACGCCGACAGCGCCGAAACGGAAGCGCTG…
phoB		Phosphate regulon transcriptional regulatory protein PhoB	701	ATGCCCAGCAACATTCTCGTCGTTGAAGATGAGCCCGCGATTTCCGAACTGATCTCGGTGAATCTCCAGCACGCCGGTCACTGCCCGATCCGTGCGTACAACGCCGAACAGGCGCAGAACCTGATCAGCGACGTGCTGCCCGATCTCGTGCTGCTCGACTGGATGCTGCCGGGCAAGTCCGGCATCGCGTTCGCGCGCGACCTGCGCAACAACGAACGGACCAAACACATCCCGATCATCATGCTCACCGCCCGCGGCGACGAGCAGGACAAGGTGCTCGGCCTCGAAATCGGTGCGGACGACTACGTGACGAAGCCGTTCTCGCCGAAGGAACTGATGGCGCGGATCAAGGCCGTGCTGCGCCGCCGCGCGCCGCAGCTGACCGAGGACGTCGTGTCG…
ndhC		NAD(P)H-quinone oxidoreductase subunit 3	359	TTGAACCTCGCAGCCTATTACCCCGTCTTGTTGTTTCTCCTCGTGGGCACTGGTTTAGGTATAGCGCTGGTCAGCATCGGCAAGCTCCTTGGTCCCAACAAGCCGGACGTCGAGAAGAACGCACCGTACGAGTGCGGCTTCGAAGCCTTTGAAGACGCCCGGATGAAATTCGACGTTCGGTATTACCTCGTCGCCATCCTGTTCATCATCTTCGATCTCGAAACCGCATTCCTGTTTCCGTGGGGCGTCGCGCTCCGGGACATCGGCTGGCCGGGTTTCATCGCAATGATGATTTTTCTGCTCGAATTCCTGCTGGGCTTTGCCTATATCTGGAAGAAAGGCGGCCTCGACTGGGAGTGA
pyrB_1		Aspartate carbamoyltransferase	1031	ATGACCACCGACACCACTGGCCGCACCGGCAATCCCGCGGCGGCCGCGAGCCCCGACCGGTTTCGCTACGGGTTCCTGAAGGGCAACCCGCAGCTCACGAAAAACGGCGAGCTGAAGCATCTGCTGTCGATCGAGGGTCTGCCGCGCTCGATCGTCAATCACATCCTCGATACGGCCGAGCAGTTCGTCAGCGTGACGGACCGCGAGGTGAAGAAGGTGCCGCTGCTGCGCGGCAAGTCCGTGTTCAACCTGTTCTTCGAGAACTCGACGCGCACGCGCACGACCTTCGAGATCGCCGCGACGCGCCTGTCGGCCGACGTGCTGAACCTGAACATCAACGCGTCGTCGACGAGCAAGGGCGAATCGCTGCTCGACACGATCAACAACCTGTCGGCGATG…
tmoT		Response regulator protein TmoT	638	ATGAATAGCCCTGTCACCACCACTCAGGAAACCGTCTTTGTCGTCGACGACGACGAGGCCGTACGGGACTCGCTGCGCTGGCTGCTGGAGGCGAACGGCTATCGCGTGCAATGCTTCTCGAGCGCCGAGCAGTTCCTCGATGCCTACCAGCCGGCGCAGCAGGCCGGCCAGATCGCGTGCCTGATCCTCGACGTGCGGATGTCGGGCATGAGCGGCCTCGAATTGCAGGAACGCCTGATCGCCGACAATGCCGCGCTGCCGATCATCTTCGTCACGGGTCACGGCGACGTGCCGATGGCCGTGTCGACGATGAAAAAGGGTGCGATGGACTTTATCGAGAAACCGTTCGACGAAGCCGAGCTGCGCAAGCTCGTCGAGCGGATGCTCGACAAGGCCCGA…
cbl_2		HTH-type transcriptional regulator cbl	941	ATGAACCTGCACCAATTTCGCTTCGTGCGCGAGGCCGTCCGGCAGAATTTCAACCTCACCGAGGCCGCCAAGGCGCTCTACACGTCGCAACCGGGGGTATCGAAGGCGATCATCGAGCTCGAGGACGAGCTGGGCGTCGAGATCTTCACGCGGCACGGCAAGCGCGTGCGCTCGCTCACCGAGCCGGGCCGGATCATCCTCGCGTCGGTCGAGCGGATTCTTCAGGAGGTTGAAAGCCTCAAAAGGGTCGGGAAGGATTATGCGGCGCAGGACCAGGGCAACCTGACCATCGCGGCGACCCACACGCAGGCCCGCTACTCGCTGCCGGCCGCGATCGCCGAGTTCAAGAAGCGCTTCCCGAAGGTGCACCTGTCGATCCTGCAAGGCAGCCCGACGCAG…
metH_2		Methionine synthase	2717	ATGACCGATCACATGATGCGCCTTGCCGGCCTCGAGCCGTTCAACGTCACGCCCGGGACGCTCTTCATCAACGTCGGTGAACGCACCAACGTCACCGGCTCGAAGGCGTTCGCACGGATGATCCTCAACGGCCAGTTCGACGAGGCGCTCGCCGTCGCGCGCCAGCAGGTCGAGAACGGCGCGCAGGTGATCGACGTCAACATGGACGAGGCGATGCTCGATTCGAAGGCGGCGATGGTGCGCTTCCTGAACCTGATCGCGTCGGAGCCGGACATCGCGCGCGTGCCGATCATGATCGACTCGTCGAAGTGGGACGTGATCGAAGCCGGCCTCAAGTGCGTGCAGGGCAAGGCGATCGTGAACTCGATCTCGCTGAAGGAAGGCGAGGACGCGTTCCGC…
group_3402		hypothetical protein	644	ATGAACGTTCATACGCAGAAATCGCTGATCGCGGGCCCGATCGGCCAGATCGAAATCGCGGTCGACCTGCCCGACGCCGTGCGCGAAGGCGGCGCCGCGCCGCGCGGCATCGCGCTCGTCGCGCATCCGCATCCGCTGTTCGGCGGCACGATGGACAACAAGGTCGCGCAGACGCTCGCGCGCACGCTCGTGCAGCTGAACTACGTCGTCTACCGGTCGAATTTCCGTGGCGTCGGCGCGACCGAAGGCGTGCACGACAACGGCACGGGCGAGGCCGACGATCTCCTCGCGGTGCTCGCGCACATGCGCGCGCAGCCCGCGTATGCGGACCTGCCGCTCGTGCTCGCGGGCTTCTCGTTCGGCACCTTCGTGCTGTCGCACGTCGCGAAGCGGCTGCGC…
metI		D-methionine transport system permease protein MetI	653	ATGTTGAGTGAGATGTTCGATATGTTCGTGCAGTCCTTCTGGGAGACGCTGATCATGGTCGGCATCTCCGGAGCGGTCGGCGCGCTCGTCGGCCTGCCGCTCGGCGTGCTGCTCTACCTGACCGATCGCCAGGGCGTGCTGCAGAACCTCGCGGTGAATCGCGTGCTTGGCGGCATCGTGAACGCCGTCCGCTCGACGCCGTTCATCATCCTGCTGGTCGCGGTGATTCCGTTCACGCGGCTCGTCACCGGTTCGTCGATCGGCACGGCCGCGGCGGTCGTGCCGCTGACACTCGCGGCCGCGCCGTTCATCGCGCGTCTCGTCGAAACGGCGCTGCGTGAAGTCGACCGCGGGCTGATCGAGGCCGCGCAATCGATGGGCGCGACCACGTCGCAGATC…
clpS		ATP-dependent Clp protease adapter protein ClpS	314	ATGGCGATTATCCCGGACAAGCAGGACAGTACCGTCCTGGAACGCAAGCAGCAGAAGCTCAAGCCGCCTTCGATGTACAAGGTGGTGCTGCTCAACGACGACTTCACGCCGATGGAGTTCGTCGTGATGGTGGTCCAGGAGTATTTCAAGAAGGATCGCGAGACGGCCACGCAGATCATGCTGAAGGTCCATCGCGAAGGGCGAGGGGTTTGTGGGGTCTATACGCGGGACATCGCGTCGACCAAGGTTGAGCAAGTCGTTACCCATGCGCGGCAGGCAGGGCATCCGCTGCAGTGCGTGATGGAGGAAGCATGA
eno		Enolase	1283	ATGAGTGCAATCGTAGATATCATCGGCCGCGAGATTCTGGATTCGCGCGGCAACCCCACCGTTGAATGCGACGTGCTGCTCGAATCGGGCACGATGGGCCGCGCGGCGGTGCCGTCGGGCGCGTCCACCGGCTCGCGTGAAGCGATCGAACTGCGCGACGGCGAAGCCGGCCGCTACAACGGCAAGGGCGTGCTGAAGGCGGTCGAGCACATCAACACCGAAATCTCCGAAGCCATCATGGGCCTCGACGCGTCGGAACAGGCGTTCCTCGACAAGACGCTGCTCGAGCTGGACGGCACCGACAACAAGTCGCGCCTCGGCGCGAACGCGATGCTGGCCGTGTCGATGGCCGTCGCGAAGGCGGCCGCCGAAGAGGCCGGCCTGCCGCTGTACCGCTAC…
lrp_1		Leucine-responsive regulatory protein	485	ATGCTGGAACTCGATCACTTCGATCTCGCGCTGCTGGACGTACTGCAGCGCTTCGGTCGCGCGACGCATCAGCAGCTGGGTGAGGAGGTGCCGCTGTCGCCGTCGCAGATCGGCCGGCGGCTGCAGCGGCTCGAGGCGGCCGGCGTGATCGAAGGCTACCGCGTGATGCTGCGCCCCGAAAAGCTCGGGCTCGGCGTGACCGCGTTCACGAGCCTGAAGCTCAAGCATCACGGCGATTCGATCATCGAGCAGTTCCAGCAGCAGATCGACGTGCTGCCCGAAGTGCTCGAATGCCATGCGGTGGTGGGCGATGCCGACTATCTGCTGCGGATCGTCGCGCCGGATCTCAACGCGCTGTCGCAGTTCGTGATGAAGAAGCTGATGCGGGTGCCGGGCGTC…
group_3403		hypothetical protein	308	ATGAGCGAACCGACCAAAACCGTCGAGGTCACCGGCGCGATCGAGACCCGGAAGGAGTCGCTGCTGGAGTTTCCGTGCGATTTCCCGATCAAGATCATGGGCAAGGCGCACCCCGAGTTCAAGGACACGATCTTCAAGGTCGTGGCCGTTCACGACAACGAGATCGACGTCGAGAAGATCGAGGAGCGCGCGTCGAGCGGCGGTAATTACACGGGCCTGACGATCACCGTGCGCGCGACGAGCCAGGAACAGCTCGACAACATCTACCGCGCGCTGACCGGCCATCCGATGGTCAAGGTCGTGCTCTAA
rplU		50S ribosomal protein L21	311	ATGTACGCGGTCATAAAAACCGGCGGCAAGCAGTACAAGGTTGCCGTTGGCGAAAAACTCAAAGTAGAACAGATACCGGCTGACATTGACGCTGAAATCACGCTCGACCAGGTTCTCGCAGTGGGCGAAGGCGAATCGATTAAGTTCGGTACGCCGCTGGTCAGTGGGGCTTCCGTCAAGGCCACCGTTGTGTCGCACGGTCGTCATGCCAAGGTCACCATCTTCAAGATGCGTCGCCGGAAGCACTACCAAAAGCACGGCGGCCACCGCCAGAACTACACTGAGCTGCGCATCGACGCGATCAACGCGTAA
rpsA		30S ribosomal protein S1	1730	ATGCACAATCAGATTTTTATGTCCGACCTGCAAACCTCCAACCCGAATACCGAATCCTTTGCGGCTCTGTTCGAAGAGTCGCTGACCCGCCAAGACATGCGCGCCGGCGAAGTGATTTCCGCCGAAGTCGTGCGCGTCGACCACAACTTCGTGGTCGTCAATGCAGGCCTGAAGTCCGAGGCTTACATTCCGATCGAGGAATTCCTGAACGATCAGGGCGAGGTTGAGGTGCAGTCGGGCGATTTCGTGTCCGTCGCGATCGACGCACTCGAAAACGGCTACGGCGACACGATCCTGTCGCGCGACAAGGCGAAGCGCCTTGCATCGTGGCTGTCGCTGGAAAAGGCGCTCGACAACAACGAGCTCGTCACCGGCACGATCACCGGCAAGGTGAAGGGC…
atpA		ATP synthase subunit alpha	1541	ATGCAACTCAATCCCTCTGAGATCAGCGAGCTGATCAAGAGCCGGATCCAGGGCCTTGAAGCGAGCGCAGACGTTCGCAACCAGGGCACCGTGATCTCCGTGACCGACGGTATCGTGCGTATCCACGGCCTGTCGGACGTGATGCAGGGCGAAATGCTCGAGTTTCCGGGCAACACGTTCGGTCTCGCGCTGAACCTCGAGCGCGACTCGGTCGGCGCGGTGATTCTCGGCGAATACGAACACATCTCGGAAGGCGACATCGTCAAGACGACGGGCCGCATTCTCGAAGTCCCGGTGGGTCCGGAACTCGTCGGCCGCGTGGTCGACGCGCTCGGCAACCCGATCGACGGCAAGGGCCCGGTCAACGCGAAGTTGACCGACGCGATCGAAAAGATCGCC…
rpoZ		DNA-directed RNA polymerase subunit omega	203	ATGGCTCGCATTACCGTCGAAGACTGCCTGAAGCAAATCCCGAACCGCTTCGAACTGGCGCTCGCCGCCACCTATCGCGCGCGGCAGCTCGCGCAAGGCCATACGCCGAAAATCGAAAGCCGCGACAAGCCGACCGTCGTCGCGCTGCGCGAAATCGCTGCCGGCCAGGTCGGCGTCGAGATGCTGAAGAAGGTGCCGGTGTAA
argB_1		Acetylglutamate kinase	899	ATGTCCGAGCCCATCGACCTCTCGCAGATCGCCCCCACGCTGAAAGCAGAAATCCTCGCGGAGGCGCTGCCGTACATCCGTCGTTACCACGGCAAGACCGTGGTCATCAAATACGGCGGCAACGCGATGACGGAAGAGCGGCTCAAGCAAGGCTTCGCGCGCGACGTGATCCTGCTGAAACTGGTCGGCATCAATCCGGTGATCGTCCACGGCGGCGGTCCGCAGATCGATCACGCGCTGAAGAAGATCGGCAAGGCCGGCACCTTCATCCAGGGCATGCGCGTCACCGACGAAGAGACGATGGAAGTCGTCGAATGGGTGCTGGGCGGCGAAGTGCAGCAGGACATCGTGATGCTGATCAACCACTTCGGCGGCCACGCGGTGGGCCTGACGGGCAAG…
tauA_2		Taurine-binding periplasmic protein	1016	ATGTCCCGTTTCAGCTTCATCCGCCGCGCCGTCGTCGCGCTGACCGCCTTTGCCGCGCTCGGCGCGGCGCACGCCGAATCGCGCGAAGTCGTGATCGCGTACCAGGACATGGTCGTGCCGTGGCGCTACGCGCAGGCGAGCGGTGAAGTCGAAAAGGCGACCGGCTACAAGGTCACGTTCCGCAAGCTCGACAGCGGCGCCGACGTGATCCGCGCGCTCGCGTCGGGCTCCGTGCAGCTCGGCGAAGCCGGCTCGAGCCCGATCGCGGCTGGCCTGTCGCAGGGGCTCGACATTTCGCTGTTCTGGGTGCTCGACAACATCAACGATGCCGAGGCGCTCGTCGCGCGCAACGGCTCGGGCGTGACCAGCATCGCCGCGTTGAAGGGCAAGAAGATCGGC…
lrp_7		Leucine-responsive regulatory protein	500	ATGCACGCGATCACGCTCGATGCCACCGACTGCCGGATTCTGGCGGTACTGCAGGAGGAGGGCAGAATCAGCAATCTCGACCTGGCCGAACGCATCTCGCTTTCGCCATCCGCCTGCCTGCGCCGCATGCGCCTGCTCGAGGAGCAGGGCGTGATCGAGCACTATCGCGCGTGCCTGAGCCGCGAGAAGCTCGGCTTCGAGCTCGAGGCGTTCGTGCAGGTGTCGATGCGCAACGAAGAGAATCAATGGCACGAGCGCTTCGCGGAAGCGCTGCGCGAATGGCCGGAGGTGGTCGGCGCGTTCGTCGTGACGGGCGAGAGCCACTATCTGCTGCGCGTGCTCGCGCACAACCTCAAGCACTATTCGGATTTCGTGCTGAACCGCCTCTACAAGGCGCCG…
dksA_1		RNA polymerase-binding transcription factor DksA	416	ATGACGAAGAAACTCTTGACCGAAGCCGAAATCCTGAAGATGAGCGACAAGGATTACATGAATGAGGATCAGCTCGCCTTCTTCAAAAATCGGCTCGAACAGTTGCAGGCGGACATCCTCAAGAATGCAGGCCAGACGACCGAGAACCTGCGCGAGACGGTGATCGTCCCCGATCCCGCCGACCGCGCGACGATCGAGGAAGAGCACGCGCTCGAGCTGCGTACGCGCGATCGCGAACGCAAGCTCCTCAAGAAGGTTCAGCAGTCGCTCGCCCGCATCGATTCCGGCGATTACGGCTGGTGTGAGGAAACCGGCGAGCCGATCGGCATTCCGCGCCTGCTCGCGCGTCCGACCGCCACGCTGTCGCTCGAGGCGCAGGAGCGCCGCGAGCTGCGCCAG…
glnQ_1		Glutamine transport ATP-binding protein GlnQ	779	ATGATTCTCGGCGACACGATTCTGGAAACACGCGGACTGACGAAGGAATTCAGGGGCTTCACCGCCGTGAACGGCGTCAACCTGCGTGTGCGGCGCGGTGCGATCCACGCATTGATCGGGCCGAACGGCGCGGGCAAGACCACCTGTTTCAACCTCCTCACCAAATTTCTGACGCCGACGGCCGGCCAGATCGTCTTCAACGGCATCGACATCACCGACGAGCGGCCCGCGCAGGTCGCGCGGCGCGGCATCATCCGCTCGTTCCAGATCTCGGCCGTGTTCCCGCACCTCACCGCGCTGCAGAACGTGCGCATCGGCCTGCAACGCGCGCTCGGCACCGAATTTCATTTCTGGCGCAGCGAGCGCACGCTAAAGCGGCTCGACGATCGCGCGATGGAC…
ahpC_1		Alkyl hydroperoxide reductase subunit C	548	ATGAAAACCGTGGGCGATAAACTCGAAGCTTTCACCGTCGTAGCCGCGAAGCCGGGCTTCAACAATCACGAGGAAAACGGCCAGTCGGCGTTCGAGACCGTCACCGAAGCGTCGTTCCCGGGCAAGTGGAAGATCATCTACTTCTATCCGAAGGATTTCACGTTCGTGTGCCCGACGGAAATCGTCGAATTCGCGAAGCTCACGAAGCAGTTCGAAGAGCGCGACGCCGTCCTGCTCGGCGGCAGCTCGGACAACGAATTCGTCAAGCTCGCATGGCGCCGTGAGCACAAGGACCTGGACAAGCTGAACCACTACTCGTTCGGCGACGTCAAGGGCGAACTGATCGACCAGCTCGGCGTGCGCGACAAGGAAGCCGGCGTGGCCCTGCGTGCAACGTTC…
group_34076		hypothetical protein	449	ATGGCGACTTCCGCAAAAAAGGTGGCCAAGAAGGCTGCCGCACCGGCGACCAAGAAGGTGGCTGCCAAAAAGGCTGCGCCCGCGAAGAAAGTAGTGGCCAAGAAGGCTGTCGCAAAGGCAGCACCGGCTGCTCCGACGCCGCTGAAGGACAAGTTCACGAAGGCATCGCTCGCAACGCACATCGCTGAGCGCGCGGCTGTCGAAGTGAAGGCGGTCAAGGCAGTGCTCGCCGCACTCGAGAACGTCGTGCTGGGCTCGGTTCACAAGAAGGGCGCAGGCGAGTTCACGCTGCCGGGTCTGCTGAAGATCACGGCACAAGTCGTGCCGGCGAAGAAGAAGCGCTTCGGCAAGGATCCGTTCACGGGCGAAGAGCGTTGGTTCCCGGCGAAGCCGGCCAGC…
metK		S-adenosylmethionine synthase	1187	GTGGCAAACGATTATCTCTTCACGTCCGAATCCGTCTCCGAAGGCCATCCGGACAAGGTCGCGGACCAAATCTCGGACGCGATTCTCGACGCCATCCTCGAGCAGGACAAATATTCCCGCGTTGCGGCGGAGACGCTGTGCAACACGGGTCTCGTCGTGCTGGCCGGTGAAATCACCACGACGGCCAACATCGACTACATCCAGATCGCGCGCGATACGATCAAGCGCATCGGCTACGACAACACCGACTACGGCATCGACTACAAGGGTTGCGCAGTGCTCGTCGCGTACGACAAGCAATCGCCGGACATCGCGCAGGGCGTCGATCGTGCACACGACGACAACCTCGATCAAGGCGCGGGCGACCAGGGCCTGATGTTCGGCTATGCGTGCGACGAA…
icd_2		Isocitrate dehydrogenase [NADP]	1256	ATGCCGTATCAGCACATCAAGGTTCCGGAGGGCGGTGACAAGATCACCGTCAACAAGGACTTCTCGCTCAACGTTTCCGATCAGCCGATCATTCCCTATATCGAAGGCGACGGTACGGGCTTCGATATCACGCCGGTCATGATCAAGGTCGTCGACGCGGCGGTCGCGCACGCGTACAAGGGCAAGCGCAAGATCCACTGGATGGAGATCTTCGCGGGCGAGAAGGCGACCAAGGTGTACGGTCCGGACGTGTGGCTGCCGGACGAAACGCTGCAGGTCCTGAAGGAATACGTGGTGTCGATCAAGGGGCCGCTCACGACCCCGGTCGGCGGCGGCATCCGTTCGCTGAACGTCGCGCTGCGCCAGGAGCTCGATCTCTACGTGTGCCTGCGCCCCGTC…
mdh		Malate dehydrogenase	986	ATGGCTAAGCCCGCAAAGCGCGTTGCCGTCACCGGCGCCGCAGGTCAAATCGCTTACTCCCTGCTGTTCCGCATCGCGAACGGCGACCTGCTCGGCAAGGATCAGCCGGTCATCCTGCAACTGCTCGACCTCCCGCAAGCCCAAGCCGCCGTCAAAGGCGTCGTGATGGAACTCGACGATTGCGCGTTCCCGCTGCTCGCGGGCGTCGTGATCACCGACGATCCGAAGGTTGCATTCAAGGATGCAGACGTCGCGCTGCTGGTCGGTGCACGCCCGCGCTCGAAGGGCATGGAGCGCAAGGACCTGCTGTCGGCAAACGCCGAAATCTTCACGGTTCAGGGCGCTGCGCTGAACGAAGTCGCGAGCCGCGACGTGAAGGTGCTGGTCGTCGGCAACCCG…
clpP		ATP-dependent Clp protease proteolytic subunit	653	ATGATCACTCGCGCTGAATTGCTGGACATGCTTGCTTCGAACGCGCCGCAGGGTTTCGAGGCGCAAGCGCTGGGGCTGGTGCCGATCGTCGTCGAAACGAGCGGCCGCGGCGAGCGTTCGTACGATATCTATTCGCGTCTCCTGAAGGAGCGCCTGGTGTTCATGGTCGGCGAAGTGAACGACCAGACCGCCAACCTCGTGGTCGCGCAATTGCTGTTCCTCGAGAGCGAGAATCCCGACAAGGACATCAGCCTCTACATCAACAGCCCGGGCGGCTCGGTGTCGGCCGGGATGGCGATCTACGACACGATGCAGTTCATCAAGCCGGACGTGTCGACCCTGTGCATGGGCCTCGCGGCCAGCATGGGCGCGTTCCTGCTCGCGTCGGGCGCGAAGGGC…
ihfA		Integration host factor subunit alpha	386	ATGAACGACATGACCTCGAGTGAATTCGAAGCCCTCCTGACGGCGCAACGCAGCGCGATGAACCGCGACGCTTCGGCGCCGGCGTCCACCGAGACGCCGACGCTGACGAAGGCGGAACTGGCGGAGCTGCTATTCGACAGCGTCGGGCTGAACAAGCGTGAAGCGAAGGACATGGTCGAGGCGTTTTTCGAAGTGATCCGCGACGCGCTCGAAAACGGTGAAAGCGTCAAGCTGTCGGGGTTCGGCAATTTCCAGTTGCGCGACAAGCCGCAGCGTCCGGGCCGCAATCCGAAGACGGGCGAGGCGATTCCGATCGCGGCCCGCCGGGTGGTAACCTTCCACGCGAGCCAGAAGCTGAAGGCGCTGGTCGAAAACGGCGCGGAGTAA
sdhB_1		Succinate dehydrogenase iron-sulfur subunit	701	ATGGCAAAACGCATTTTTGAAGTCTACCGCTACGATCCGGACAAGGACGCAGCGCCGCGCATGCAGACGTACGAGCTCGAGATCCAGCATGAGCGCATGCTGCTCGACGCACTGGTCAAGCTGAAGGCCCTGGACGAGACGCTGTCGTTCCGTCGTTCGTGCCGTGAAGGCGTGTGCGGTTCGGACGCGATGAACATCAACGGCAAGAACGGTCTCGCGTGCCTGACGAACCTGAACGACCTGCCGCAGAAGATCGTGCTGCGTCCGCTGCCGGGCCTGCCCGTCGTGCGCGACCTGATCGTCGACATGACGCACTTCTTCAACCAGTACCACTCGATCAAGCCGTACCTGATCAACGACGCGCCGCCGCCGGAGAAGGAACGCCTCCAGTCGCCGGAA…
gap		Glyceraldehyde-3-phosphate dehydrogenase	1010	ATGACGATTCGCGTCGCAATCAACGGCTACGGCCGTATCGGCCGCAACACGCTGCGCGCGTTCTATGAAAACGGCAAGAAGCACGATCTCGAGATCGTCGCGATCAACGACCTGGGCGATGCGAAGACCAACGCGCACCTGACCCAGTACGACACCGCGCACGGCAAGTTCCCGGGCGAAGTGTCGGTCGACGGCGACTACCTCGTCGTGAACGGCGACAAGATCCGCGTGCTCGCGAACCGCAACCCGGCCGAACTGCCGTGGGGCGAGCTGGGCGTCGACGTCGTGATGGAATGCACGGGCTTCTTCACGACGAAGGAAAAGGCGAGCGCGCACCTGAAGGGCGGCGCGAAGAAGGTGATCATCTCGGCGCCGGGCGGCAAGGACGTCGACGCGACG…
ilvH		Acetolactate synthase isozyme 3 small subunit	491	ATGAGACACATCATTTCCGTCCTGCTGGAGAACGAACCGGGCGCGCTGTCGCGCGTGGTCGGCCTGTTTTCCGCACGCGGCTACAACATCGAAACCTTGACGGTGGCGCCGACCGAAGATCAATCGCTGTCGCGGCTCACCATCGTTTCCATTGGCTCCGACGACGTGATCGAACAGATCACGAAGCATCTGAACCGCCTTATCGAGGTGGTGAAAGTGGTGGACCTGACCGACGGTGCACACATCGAACGCGAGCTGATGCTGATCAAGGTACGTGCAGTGGGCAAGGAGCGCGAAGAAATGAAGCGGATGTCGGACATTTTCCGCGGCCGCATCATCGACGTGACCGAGAAGACCTACACGATCGAATTGACGGGCGCGAGCGACAAGCTCGACGCA…
ftsA		Cell division protein FtsA	1232	ATGAGCAAAGACTACAAGGATCTGCTGGTTTCCCTCGACATCGGCACGTCGAAGGTGGTGGCCATCGTCGCCGAGCTGAAGGGCGAGGGTCACTACGAGGTGATCGGTCTCGGCCAGAGCGAGTCGAAGGGTCTGAAGAAAGGTGTGGTGGTCAACATCGAGGCCACCGTGCAGTCGATCCAGCGCGCGCTCGAGGAAGCCGAGCTGATGGCCGACTGCAAGATCACCAACGTGTTTACGGGGATCGCGGGCAGCCACATCCGCAGCTTCAACTCGAGCGGGATGGTCGCGATCAAGGACAAGGAAGTCACGCAGACGGACGTCGCGCGCGTGATCGAGACCGCGAAGGCGATCAACATCCCGACCGACCAGCAGGTGCTGCACATCCTCACGCAGGAA…
ndk		Nucleoside diphosphate kinase	425	ATGGCAATCGAGCGCACCCTGTCGATCATTAAGCCGGATGCGGTGGCAAAGAACGTGATCGGCCAGATCTACAGCCGTTTCGAAGGCGCCGGCCTGAAGATCGTCGCATCGCGCATGGCACACCTGTCGCGTGCTGACGCAGAGAAGTTCTATGCAGTTCACGCAGCGCGTCCGTTCTTCAAGGACCTCGTCGACTTCATGATCTCGGGCCCGGTGATGATCCAGGTTCTGGAAGGTGAAGGCGCGATCCTGAAGAACCGCGACCTGATGGGCGCAACGGATCCGAAGAAGGCGGAAAAGGGCACGATCCGCGCCGACTTCGCCGACAGCATCGACGCGAACGCCGTCCACGGCTCGGACGCTGCGGAAACGGCAGCGGTCGAAATCGCGTTCTTCTTC…
mraZ		Transcriptional regulator MraZ	428	GTGTTCCAAGGGGCGTCGGCGCTGACGCTCGATGCGAAAGGGCGGATGTCGGTGCCGGCTCGCTATCGCGAAGCGCTGCAAGGACAGGCAGAAGGACGGGTGACTGTGACCAAGCACCCGGACGGCTGCCTGTTGCTGTTTCCGCGCCCCGAATGGGAAGTGTTCCGCGCCAAGATCGCCGCGTTGCCGATGGACGCGCACTGGTGGCGGCGAATTTTTCTCGGCAATGCGATGGACGTCGATCTCGACAGCGCGGGCCGGATTCTCGTATCGCCCGAGCTGCGCATGGCAGCCGGACTGGAAAAGGAAGTCATGTTGTTGGGAATGGGTAGTCACTTCGAGCTGTGGGATTCGCAGACCTACAACGCGAAGGAGCAGGCAGCGATGGCGCAGGGCATG…
atpF		ATP synthase subunit b	470	GTGAATCTCAACGCAACTCTGTTTGCGCAAATGGTCGTGTTCCTGGTCCTCGCGTGGTTCACGATGAAATTCGTGTGGCCGCCGTTGATCAACGCCCTCGACGAACGTTCGAAGAAGATCGCCGACGGCCTCGCCGCCGCGGAGAAGGGCAAGGCGGAACTCGACGCAGCGCACAAGCGCGTGGACCAGGAACTCGCGCAGGCCCGCAACGACGGCCAGCAGCGCATCGCCGACGCTGAAAAGCGTGCCCAGGCGGTCGCCGAGGAAATCAAGGCCAACGCCCAGGCTGAAGCCGCCCGCATCGTCGCCCAGGCGAAGGCGGAAGCAGAACAGCAAATCGTGAAGGCGCGCGAAGCGCTGCGTGGCGAAGTCGCCGCGCTGGCCGTGAAGGGCGCCGAG…
mreB_1		Rod shape-determining protein MreB	1043	ATGTTCGGTTTTTTGCGCAGCTACTTCTCCAACGATCTCGCGATCGACCTCGGCACCGCAAACACCCTGATCTACATGCGCGGCAAGGGCATCGTGCTCGATGAGCCGTCCGTCGTGTCGATCCGCCAGGAAGGCGGCCCCAACGGCAAGAAGACGATCCAGGCGGTCGGCAAGGAAGCCAAGCAGATGCTCGGCAAGGTGCCGGGCAACATCGAGGCGATCCGCCCGATGAAGGACGGCGTGATCGCCGACTTCACCGTCACCGAGCAGATGATCAAGCAGTTCATCAAGACGGCCCACGAGTCGCGCATGTTCTCGCCGTCGCCGCGCATCATCATCTGCGTGCCGTGCGGCTCGACCCAGGTCGAGCGGCGCGCGATCAAGGAAGCCGCGCACGGC…
syrM1_2		HTH-type transcriptional regulator SyrM 1	929	ATGAGTCAGCAACGCGAGGCGATCGACACGTACCTCTTGCGCGTCTTGCACACCTTGTTGATGGAGCGCAGCGTCACGCGCGCGGCCGTCAAACTGAACCAGTCGCAACCGGCGATCAGCGCCGCGCTGCGGCGCCTGCGCGACATCACCGGCGACCCGCTGCTGGTGCGCGGCAAATCCGGCATGGTGCCGACCGAATACGGGCTGCGCCTGCTCGAGCCCGTGCAGAACGCGCTGCGTGAAATCGAGCGCATCAAGTTCCAGCAGCACAACTTCGATCCGGCCACGTCGATCCGCTGCTACCGGATCGGCTGCCCCGACTACCTGAACGTGCTGTTCGTCCCGACCGTCGTCGAACGCTTCCGCCAGGCCGCGCCGAATGCGACGCTCGAGTTCCAT…
nuoD		NADH-quinone oxidoreductase subunit D	1253	ATGGCAGAAATCAAGAACTACACGCTCAACTTCGGCCCGCAGCACCCGGCAGCGCACGGCGTGCTGCGCCTCGTGCTCGAGCTCGACGGCGAAGTCATCCAGCGTGCCGATCCGCACATCGGCCTGCTGCACCGCGCGACGGAAAAGCTCGCGGAATCCAAGACCTTCATCCAGTCCGTGCCGTACATGGACCGTCTCGACTACGTGTCGATGATGGTCAACGAGCACGGCTACGTGCTCGCGATCGAAAAGCTGCTCGGCATCGAAGTGCCGGAGCGCGCGCAGTACATCCGCGTGCTGTTCGACGAAATCACGCGCGTGCTGAACCACCTGATGTGGATCGGCGCGCACGCACTCGACGTCGGCGCGATGGCCGTGTTCCTGTACGCGTTCCGCGAA…
ompR_1		Transcriptional regulatory protein OmpR	733	ATGCCGATCATGGAAACGAAAAACCCCTCCAAGATTCTCGTCGTCGACGACGACCCTCGCCTGCGCGATCTGCTGCGCCGTTACCTCGGCGAACAGGGTTTCAACGTCTATGTCGCGGAAAACGCGACCGCGATGAACAAGCTCTGGGTACGCGAGCGTTTCGACCTGCTCGTGCTCGACCTGATGCTGCCCGGCGAAGACGGCCTGTCGATCTGCCGCCGGCTGCGCGGCAGCAACGACCGCACGCCGATCATCATGCTCACCGCGAAGGGCGAGGACGTCGATCGCATCGTCGGCCTCGAGATGGGCGCCGACGATTACCTGCCGAAGCCGTTCAACCCGCGCGAGCTGGTCGCGCGCATTCATGCGGTGCTGCGTCGCCAGGCGCCGGCCGAACTG…
guaB_2		Inosine-5'-monophosphate dehydrogenase	1460	ATGCGTCTGATCCAAAAAGCACTCACTTTCGATGACGTGCTCCTCGTTCCCGCCTTCTCCGACGTTCTCCCGCGCGACACCAGCCTCAAGACCAAGCTGACCCGCAACATCTCCCTGAACATGCCGCTCGTGTCCGCCGCGATGGACACGGTCACCGAAGGTCGCCTCGCGATCGCGATGGCGCAGCAGGGTGGCGTCGGTATCGTCCACAAGAACCTCACGCCGGCCGAACAGGCCCGCGAAGTCGCGAAGGTCAAGCGTTTCGAGTCGGGCGTCGTCCGCGACCCGATCACGGTGCCGCCGCAAATGAAGGTGCGCGACGTGATCGCGCTGTCGCGCCAGCATGGCATCTCGGGCTTCCCGGTCGTCGAAGGCCCGCAACTGGTCGGCATCGTCACG…
clpA		ATP-dependent Clp protease ATP-binding subunit ClpA	2300	ATGATTGCCCAGGAATTGGAAGTCAGCCTGCACATGGCGTTCATGGAAGCACGCCAGGCGCGCCATGAGTTCATTACGGTCGAGCATCTGCTGCTGGCCCTGCTGGATAATCCGACGGCAGCCGAGGTGTTGCGCGCGTGCGCGGCCAACATCGAGGACCTGCGTCAGAACCTGCGCAATTTCATCCACGACAACACACCTACCGTTCCGGGCACCGACGATGTCGATACCCAGCCGACGCTCGGTTTCCAGCGTGTGATCCAGCGCGCGATCATGCACGTCCAGTCGACGTCGAACGGCAAGAAGGAAGTCACCGGCGCGAACGTGCTGGTCGCGATCTTCGGCGAGAAGGATTCGCACGCCGTGTACTACCTGCAGCAGCAGGGCGTCACGCGCCTC…
group_34181		hypothetical protein	401	ATGATGCTGTTCGACGATTTGAGAGATAACGAGTGGGCGCTGGTCGAGGGTCTGTTTTGCTCGGAGCCCGCACGGAGTGAGCGGCGCGGCCGTCCCCGCGTGGAAGCCCGGTCGGTGGTCAACGCCGTACTGTGGGTACTGTCGACGGGTGAAGGTTGGTCGAAACTGCCGGGCCGCTATCCGTCCCCGCCGACCTGCCGCCGCCGCTTCGACGAATGGCAGGCCGACGGCACGCTCGCCGAGATCGTGAAGCGACTCGGCACGAGCGGCCGGCAAATCTCGCTGCGCGGACGCATCGGCGCAAGCGCGGCGAAGCCGCCGGCCCCGCCGAGCCGCGACCGGCTGCGCGGCGCCTTCTGGACCAACCCGGAATCCTGGCGCGCGCCCGTCAAGATGGCG…
ppiB		Peptidyl-prolyl cis-trans isomerase cyp18	491	ATGGTTGAACTGCATACGAACCACGGCGTGATCAAGCTCGAACTCGACGCCGCGAAGGCACCGAAGACGGTCGAAAACTTCCTGAACTACGTGAAGAAGGGCCATTACGACGGCACCGTGTTCCACCGCGTGATCAACGGCTTCATGATCCAGGGCGGCGGCTTCGAGCCGGGCCTGAAGCAGAAGCCGACCGACGCGCCGATCGACAACGAGGCGAACAACGGCCTGAAGAACGACAACTACACGATCGCGATGGCGCGCACGAACGATCCGCACTCGGCGACCGCCCAGTTCTTCATCAACGTGAACGACAACGACTTCCTGAACCACTCGTCGCCGACGCCGCAGGGCTGGGGTTACGCGGTGTTCGGCAAGGTCGTCGAAGGCCAGGACGTGGTC…
group_34183		hypothetical protein	491	ATGAAAGTGCCGCATTTCTTGCAATTGTTTTTGAGGCGAGTGTTTATGTCCTTCCCGAAAAAACGTCGGCGTGCGCCGCAGGATGGCCAGGAGTCGTTCCTCGCGGTCCTGCGTCACTCGAAACCGTTTGCCCAGCTCGACACCAAGATTGCCCGCGCCCGCGCGCAGGACGAACCCGTCCTCTATGCGCATGTGCTGCCCGGCCTCGACGTGCTCCTGTGCAGCGTGCGCGGCGCACAGCCGCCTTATCCGGCCATCGCCGAATTGCGCAAGCGCTGCATCGAATCGATCGCCAACGCGCTCGAGCAGCCGCTCGACGGCCTCGAGAACGGCGGATACTGGTACGAAGCAAACGGCTTCGGCTTCCTCGTCTTCGCGAGCCGCGCCCGTGCGCGCATC…
tctD_3		Transcriptional regulatory protein tctD	692	ATGCGACTCCTTCTGATCGAAGACGACCGCCCCATCGCACGCGGTATCCAGAGCAGCCTCGAGCAGGCTGGCTTCACCGTCGACATGGTGCATGACGGCATCTTTGCCGAACAGGCGCTGGCACAGAACCGCCACGAACTCGTGATCCTCGACCTCGGCCTGCCGGGCATCGACGGAATGACGCTGCTCACGCGCTTCCGCCAGACCAACCGCCACACGCCCGTGATCGTGCTGACCGCGCGCGACGAGCTGAACGACCGGATCCAGGGCCTGAACTCCGGCGCCGACGACTACATGCTCAAGCCGTTCGAGCCGGCCGAGCTCGAAGCGCGCATCCGCGCGGTGATGCGCCGCAGCGGCCCGCACAGCGACATGCCGCGTCCGGAAGTGTCGCTCGGC…
clpX		ATP-dependent Clp protease ATP-binding subunit ClpX	1271	ATGGCGGACAAAAAAGGTTCGAACAGCGAGAAGCTGTTGTATTGCTCGTTTTGCGGGAAGAGCCAGCATGAGGTGAAAAAACTCATCGCGGGCCCGTCGGTGTTCATCTGCGATGAATGTATCGACCTCTGCAACGAAATCATTCGCGACGAGGCGGCTGCCGCCGGCGTCGAGGCCAGCCTGTCCCGGTCGGATCTGCCGAGCCCGCAGGAAATTCGCGACATCCTCGATCAGTACGTGATCGGCCAGGAGCGCGCGAAGAAAATCCTCGCGGTGGCCGTGTACAACCACTACAAGCGCCTGAAGCATCTCGACAAGAAGGACGACGTCGAGTTGTCGAAGAGCAACATCCTGCTGATCGGCCCGACGGGCTCCGGCAAGACGCTGCTCGCGCAGACG…
fabZ		3-hydroxyacyl-[acyl-carrier-protein] dehydratase FabZ	467	ATGAGCACTGAAAAAATCAACCTCGACATCCACAAGATCCTCACGCTGCTGCCGCATCGCTACCCGATTCTGCTCGTCGATCGCGTGCTCGAACTCGAACCGCACAAAGGGATCAAAGCGCTGAAGAACGTGTCGATCAACGAGCCGTTCTTCCAGGGGCATTTCCCGAAGCGGCCGGTGATGCCGGGCGTGCTGATCCTCGAGGCGCTCGCGCAGGCCGCGGCGCTGCTGACGTTCGCGGAAGAGCAGCCGAAGGATCCGGAGAACACGCTGTATTACTTCGTCGGGATCGACGGCGCGCGCTTCAAGCGCGTGGTCGAACCGGGCGACCAGCTGATTCTGAACGTGACGTTCGAGCGCTACATCCGCGGCATCTGGAAGTTCAAGGCGGTGGCGGAA…
soxB_4		Sarcosine oxidase subunit beta	1244	ATGAGCCGCTACTCGATATTCAGCCTGTTCCGCAACGGCCTCTCGTATCACGAGAACTGGGAGAAGCAGTGGAAGAGCCCGGAGCCGAAGAAGGAATACGACGTCGTGATCGTCGGCGGCGGCGGCCACGGCCTCGCGACCGCGTACTACCTCGCGAAGGAACACGGGATCACGAACGTCGCGATCCTCGAGAAGGGCTGGATCGGCGGCGGCAACACCGCGCGCAACACGACGATCGTGCGCTCGAACTATCTGTGGGACGAATCGGCCGCGCTGTACGAGAAGGCGATGAAGCTGTGGGAAGGGCTGTCGCAGGACCTGAACTACAACGTGATGTTCAGCCAGCGCGGCGTGATGAACCTCGCCCACACGCTGCAGGACGTGCGCGACACCGAGCGC…
accA		Acetyl-coenzyme A carboxylase carboxyl transferase subunit alpha	971	ATGAAGACCACGTTTCTGGATTTCGAACAGCCGATCGCCGAACTCGAGGCCAAGATCGAAGAGCTGCGATTCGTGCAGGACGACTCGGCTGTCGATATTTCGGAAGAAATCGAGCGGCTGTCGAAGAAAAGCCAGCAACTGACGAAAGACCTCTACGCGAACCTGTCGCCATGGCAGGTTTCGCAGATCGCGCGGCACCCGCAGCGGCCGTACACGCTCGATTACGTTGCGGAACTGTTTACCGATTTTCACGAGCTGCATGGCGACCGCGCGTTCGCGGACGACCTGTCGATCGTCGGCGGTCTCGCGCGCTTCGGCGGCCATCCGTGCATGGTGATCGGTCATCAGAAGGGCCGCGACACGAAGGAGCGCGCCGCGCGCAACTTCGGGATGCCGCGC…
rpsR		30S ribosomal protein S18	275	ATGCCCCGCCCGACTGGTAAGAAATTCGACAAGCGTCGTCAGCAACAAAACCCGCTCTTCAAGCGCAAGAAGTTCTGCCGTTTCACGGCTGCAGGCGTCGAGCAGATCGACTACAAGGACACGGAAACGCTGAAGGACTTCATCGGCGAAAACGGCAAGATCACGCCGGCTCGTCTGACGGGTACGAAGGCGCACTATCAGCGTCAGCTGGATACGGCCATCAAGCGTGCGCGTTTCCTCGCGCTGCTGCCGTACACCGATCAGCACAAGGCGTAA
braC_8		Leucine-, isoleucine-, valine-, threonine-, and alanine-binding protein	1118	ATGACGCTGTCCCGTCTTACGTCCATTTCCGTCGCCGCCGTGCTGTTCGCCGCCGGCGCCGCCGCCGCGCAAGCGGAAACCGTGAAGATCGCCATCGCTGGTCCGATGAGCGGCTCGGTCGCCCAGTACGGCGACATGGTGAAGGCCGGCGCGCTGACCGCGATCGAACAGATCAACGCGGCAGGCGGTGCGGGCGGCAACAAGTTCGAAGTGGTGATGATGGACGACGCGTGCGAACCGAAGCAGGCCGTCGCCGTCGCCAACAAGATCGTCAGCCAGAAGATCAAGTACGTGATCGGTCACGTGTGCTCGGGTTCGACGATTCCCGCGTCGGACATCTACGAGAACGAAGGCATCGTGATGGTCACGCCGTCGGCCACCGCGCCGCAACTGACGGAA…
livH_6		High-affinity branched-chain amino acid transport system permease protein LivH	950	ATGGATATTTTCGTCCAGCAGGTTCTCAACGGGCTGGTGCTCGGCAGTGTGTACGCCATCATCGCGTTGGGATACACGATGGTGTACGGCATTCTCGGCATCATCAACTTCGCGCACGGCGACGTGCTGATGATCGGCGCGATGGTTGCGCTGTCGGCCATCACCGTGCTGCAGAACCACTTTCCCGGACTCGGCAACGTCGCGACGCTGACGATCGGCCTGGGCATCGCCGCGGTCGTCTGTGCGTTCGTCGGCTTCACGATCGAACGCGTCGCGTACCGGCCGCTGCGCCGCGCGCCGCGTCTCGCGCCGCTGATCACCGCGATCGGCGTGTCGATCCTGCTGCAGACGGCTGCGATGATCATCTGGTCGCGCAACCCGCTGCCGTTCCCGCAATTG…
lpdG		Dihydrolipoyl dehydrogenase	1430	ATGTCCAAGGAATTTGACGTCGTCGTGATCGGCGCCGGCCCCGGCGGCTACATCGCCGCGATTCGCGCCGCGCAGCTCGGCAAGACCGTTGCCTGTATCGAGAAGTGGAAGAACCCGGCCGGCGCGCTGAAGCTCGGCGGCACCTGCCTGAACGTCGGCTGCATCCCGTCGAAGGCGCTGCTCGCGTCGTCGGAAGAGTTCGAGAACACGTCGCATCACTTGGCCGACCACGGCATCACCGTCGACGGCGTGAAGATCGACGTCGCGAAGATGCTCGGCCGCAAGGACGCGATCGTCGAGAAGATGACGAGCGGGATCGAGTTCCTGTTCAAGAAGAACAAGATCACCTGGCTGAAGGGCCATGGCAAGTTCACCGGCAAGACCGACGCCGGCGTGCAG…
rpsP		30S ribosomal protein S16	254	ATGGTTATCATCCGTCTGGCTCGTGGCGGCTCGAAGAAGCGCCCGTTCTACAACATCGTTGCTACCGATTCGCGCAACCGTCGTGACGGCCGCTTCATCGAGCGCGTCGGCTTCTACAACCCGGTCGCCACGAAGGGCGAATCGCTGCGTATCGCTCAGGATCGCCTGACGTACTGGCAAGGCGTTGGCGCGCAACTGTCGCCGACCGTCCAGCGTCTCGTGAAGGAAGCGCAAAAGGCGCAACCGGCTGCCTAA
nusA		hypothetical protein	1475	ATGAGTCGCGAAGTGTTGATGCTGGTGGATGCGCTGGCGCGCGAGAAAAACGTCGACAAGGATGTGGTGCTGGGCGCCCTCGAGGCTGCGCTCGCGTCCGCTTCCAAGAAGCTGTTCGACGAAGGCGCCGAAATCCGCGTCCATATCGATCGCGAAAGCGGCGAGCACGAAACCTTCCGTCGCTGGCTCGTCGTGCCCGACGAGGCAGGCTTGCAGGAGCCGGATCGCGAGATCCTGCTGTTCGAAGCACGTGAGCAGAAGCCCGACGTCGAAGTCGGCGAGTATGTCGAGGAACCCGTTCCGTCGATCGAGTTCGGTCGCATCGGCGCGCAGGCCGCGAAGCAGGTGATCCTGCAGAAGGTGCGCGACGCGGAGCGCGAGCAGATCCTGAACGACTAC…
mreD		Rod shape-determining protein MreD	512	ATGAACCGCCCGCAATACATCCTGCAGCCGGTCAATCCGTACTTCATCGTCTTCAGCCTCGCCGCCGCGTTCCTGCTGAACCTGATGCCGTGGGGCCGCCTGCCCGGCGTGCCCGACTTCGTCGCGCTCGTGCTGCTGTTCTGGAACATCCACCAGCCGCGCAAGGTCGGGATGGGCGTCGCGTTCGCACTCGGCATCCTGATGGACGTGCACGACGCGGGGCTGCTCGGCGAGCATGCGCTCGCCTATACGCTGCTGTCGTACGGCGCGATCACGATCCACCGCCGCGTGCTGTGGATGCCGATCGGCGTGCAGGTGCTGTACGTCACGCCGCTGCTCGTCGTCGCGCAGCTCGTGCCGTTCGTGATCCGCCTGCTGATGGGCGCCGCGTTCCCCGGC…
ydcV_4		Inner membrane ABC transporter permease protein YdcV	836	ATGAAACTCGCCAGGCCGCTGTTCGCGCCGCACATGTCGTTCGTCGAGCGCGCGTGGTACGTCGCGTTGCGCGTGCTCGTCGTGTTGACGCTGCTGTACCTGATCCTGCCGGTGCTCGCGATCGTGCCGCTGTCGTTCTCGTCGAGCACGTTCCTCGTCTATCCGATTCCGGGTTTCTCGATGCGCTGGTACGAGAACCTGATCGCATCGGACGAGTGGCGCATGGCCGCGAAGAACAGCTTCATTGTCGCGCCGTCGGCGACCGTCGTCGCGACCGTGCTCGGCACGCTCGCCGCGATCGGCCTGACGAAGGCCGATTTCCGCGGCAAGGGGCTGCTGATGGCCGTGCTGCTGTCGCCGATGATCGTGCCCGTCGTCGTGGTCGGCGTCGGCATGTAC…
rpmB		50S ribosomal protein L28	233	ATGGCACGCGTATGCCAAGTAACTGGGAAAGCGCCGATGAGCGGCAACAACGTTTCCCACGCCAACAACAAGACGAAGCGTCGCTTCCTCCCGAACCTGCAGAACCGCCGGTTCTGGGTTGAGAGCGAAAACCGCTGGGTGCGCCTGCGCGTCTCGAACGCCGGCCTGCGCCTGATCGACAAGAACGGCATCGATTCCGTGCTCGCTGACCTGCGCGCACGCGGCGAAGCCTAA
nqo2		NADH-quinone oxidoreductase subunit 2	485	ATGATCTCAGCTGAAGGCCTGAAGGAAATCGATCGAGCGTTGACGAAGTATCCCGCCGATCAGAAACAGTCCGCCGTGATGTCGGCGTTGGCCGTGGCTCAAGAAGAGCACGGCTGGCTGTCGCCCGAACTGATGCAGTTCGTTGCGGACTATCTCGGCATGCCGGCCGTTGCCGTGCAGGAAGTCGCGACGTTCTACACGATGTACGAGCTCAAACCGGTCGGCAAGCACAAGATCACGCTCTGCACGAACCTGCCGTGCCAGCTCGGCCCGCACGGCGGCGCGGAAGCGACTGCCGACTACCTGAAACAGAAGCTGGGCATCGGCTTCGGCGAGACCACGCCCGACGGCAAGTTCACGCTGAAGGAAGGCGAATGCATGGGCTCGTGCGGCGATGCG…
yccA		Modulator of FtsH protease YccA	698	ATGAACGACTATCCGTACAATTTCGGCCGCGGCGGTTCCGTCAGCACCGCCGAGGTTCGCAACCGCGTGCTGCGGAACACGTACTGGCTGCTCGCGCTGTCGATGGTGCCGACCGTGCTGGGCGCCTGGGTCGGCGTCGCGACGGGCTTCTCGCTGTTCGCGGCCACGAGCCCGATGATGAGCCTGCTCGCGTTCTTCGCGATCGCGTTCGGCTTCATGTTCGCGATCGAGCGGACGAAAAACAGCGCGGCCGGCGTGTTCGTGCTGCTGGGCTTCACGTTCTTCATGGGCCTGATGCTGTCGCGGCTGCTGAGCTTCATCCTCGGCTTCTCGAACGGCCCGTCGCTGATCATGCTCGCGTTCGGCGGCACCGGCATCATCTTCGCCACGATGGCGACG…
dnaN		DNA polymerase III subunit beta	1106	ATGCAACTGGTCAAGACCGAACGAGACACCCTCCTCAGGCCGCTGCAAACGGTCAGCGGCATCGTCGAACGCCGCCATACGTTGCCGATCCTCGCCAACCTGCTGATCACCAAGAACGGCCCGGACGTTTCATTCCTGTCGACCGACCTGGAGCTGCAGATCACCACGCGCGCCGATTTCGGCGTCGGCGGCGACCAGATCGCGACCACCGTCGCGGCCCGCAAGCTGCTCGACATCCTGCGCGCGATGCCTGACGGCCAGGTCACGCTGTCGCTCGCCGACAAGCGCCTCACCGTCCAATCGGGCAAGAGCCGCTTCGCGCTGCAGACGCTGGCGGCCGACGAGTTCCCGACCGTCGCGCAGGCGAAGGATTTCGGCGCCACGCTCACCGTCCCGCAG…
iorA_4		Isoquinoline 1-oxidoreductase subunit alpha	461	ATGCCTACCTCGTTTGTCCTGAACGGCAAGAACGTCACGCTCGACGCCGATCCGTCGATGCCCGTCCTCTGGGCGATTCGCGAACACGCGGGACTGACCGGCACGAAATTCGGCTGCGGCATGGCGCAGTGCGGCGCGTGCACGGTGCATCTCGAAGGCCAGGCCGTCCGCTCGTGCGTGCTGCCGCTCGCCGGCATCGCGGGCAAGCACGTCACGACGATCGAAGGCCTGCAGAGCAAACCCGCGCAGGCCGTGCAGGCCGCGTGGGTCAAGCTGCAGGTGCCGCAATGCGGCTATTGCCAGTCCGGCCAGATCATGTCGGCCACCGCCTTGCTCGAACAGAACCCGAAGCCGACCGACGCGGACATCGACGCCGCGATGAACGGCAACCTTTGCCGC…
psd_1		Phosphatidylserine decarboxylase proenzyme	644	ATGAACTATCCTCATCCGATCATCGCGCGCGAAGGCTGGCCGTTCATCGCGATTGCAGCCGTCATCGCGCTGTTGATCCATGCCGTCGGGGGCTTCGGCTTCGCGTGGCCGTTCTGGCTGCTGCTCGTCTTCGTCGTCCAGTTCTTCCGTGACCCGCAGCGCCCGATCCCGGCGCAGCCGAACGCGGTGCTGTGCCCGGCGGACGGCCGCATCGTCGCGGTCGAGACCGCGCAGGATCCGTACGCGAACCGCGAAGCGCTGAAGATCAGCGTGTTCATGAATGTCTTCAATGTCCATTCGCAGCGCTCGCCGGTCGATGGCGCGATCAGCAAGGTCGAGTACTTCCCGGGCGCGTTCCTGAACGCGGCGATCGACAAGGCGTCGACCGAGAACGAGCGC…
loiP_1		Metalloprotease LoiP	761	ATGCAACTCAAGAAAGCGGTGGCGGCGTGTGGCGTGGCGTTTCTGTTGAGCGCATGCGGCGGGGTACAGAGCCTTGACGCGAACAGCCTGACGTCGGCGGGGACCAACCTGTACAAGGCAGCGACGCTGTCGGACAGCGACATCGCCGCGCTGTCGAACGAATCGTGCAAGTCGAGCGACGCCGAATCGAAGATCGCGCCGGCGAACAGCGCCTACGCGAAGCGCCTGACGAAGGTGATGAAGGGCTTCGGCGACATGACGCTGAACGGCCAGAAAATCAACTACAAGGTCTACCTGACCAAGGACGTCAACGCGTGGGCGATGGGCAACGGCTGCGTGCGCGTGTACAGCGGCCTGATGGACATGATGAACGACGACGAGCTGCGCGGCGTGATCGGC…
groL_1		60 kDa chaperonin	1640	ATGGCAGCTAAAGACGTCGTATTCGGCGATTCCGCCCGTTCGAAGATGGTCGAAGGCGTGAACATTCTCGCCAACGCAGTCAAGGTCACGCTGGGTCCGAAGGGCCGCAACGTCGTGCTCGAGCGCAGCTTCGGCGGCCCGACGGTCACCAAGGACGGTGTGTCGGTCGCGAAGGAAATCGAGCTGAAGGACAAGCTCCAGAACATGGGCGCGCAAATGGTCAAGGAAGTGGCTTCCAAGACCAGCGACAACGCAGGCGACGGCACGACGACGGCAACCGTCCTCGCGCAATCGATCGTTCGCGAAGGCATGAAGTACGTCGCATCGGGCATGAACCCGATGGACCTGAAGCGCGGCATCGACAAGGCAGTCGCAGCGGCTGTCGAAGAGCTGAAGAAG…
mlaE_1		putative phospholipid ABC transporter permease protein MlaE	767	ATGATCAGCGCGATCGGACGTTACGTCATCGGCGGCCTCGAGCGTGCGGGCTACGGCACGCGCCTGTTCGTGCGCCTCGTGCTGGAATTCTTCCCGCTGCTGCGCCGGCCGCGGCTGGTCACGAAGCAGATCCACTTCCTCGGCAACTATTCGTTCGTGATCATCGCCGTGTCGGGGCTGTTCGTCGGCTTCGTGCTCGGGCTGCAGGGCTATTACACGCTGAACCGCTACGGTTCCGAGCAGGCGCTCGGCCTGCTGGTCGCGCTGTCGCTCGTGCGCGAGCTCGGGCCGGTCGTCACCGCGCTGCTGTTCGCGGGCCGCGCGGGCACGTCGCTCACGGCCGAGATCGGCCTGATGAAGGCCGGCGAGCAGCTCACCGCGCTCGAGATGATGGCGGTC…
pykA		Pyruvate kinase II	1436	ATGCAGCGCGCCACCAAGATAGTCGCCACGATCGGCCCGGCTTCCAGTTCGCCGGAGATTCTGCTGCAGATGATGCAGGCGGGCCTCGACGTCGTGCGGCTCAACTTTTCGCACGGCACGGCCGACGATCACCGCCAGCGCGCCGAAATGGTGCGCGAGGCCGCCCGCAAGGTTGGCCGCGAGATCGCGATCATGGCCGACCTCCAGGGCCCGAAGATCCGCGTCGGCAAGTTCGAGAACGGCAAGACCACGCTCGTGCCCGGGCAGCCGTTCATCCTCGATGCGGGCTGCGAGCTCGGCAACGACGAGCGTGTCGGCCTCGACTACAAGGAGCTGCCGCGCGACCTGAAGCCGGGCGACCTGCTGCTGCTGAACGACGGGCTGATCGTGCTGACCGTC…
ascD		CDP-6-deoxy-L-threo-D-glycero-4-hexulose-3-dehydrase reductase	1031	ATGGCATTCAACGTCACTCTCAAGCAAAGCGGCCGGCAATTCCAGGTCGAGTCGGACGAAACCGTGCTGGCGGCCGCGCTGCGCCAGAACGTCCATCTGCCGTACGGCTGCAAGAACGGCGCGTGCGGCTCCTGCAAGGGCCAGATCGTGTCGGGCCAGATCGAACAGGGCCCGCACGCCGCGTCGGCGCTGTCCAACGACGAACGCACGCGCGGCCTGGCGCTGCTGTGCTGCTCGAAGGCGCAATGCGACCTCGAGATCGACGTGCGCGAGATCGCCGGCGTCGACGGCGTGCAGGTCAAGAAGCTGCCGTGCCGGATCGCCGCGCTCGAACGCAAGGCGGACGACGTGATGGTCGTGAAGCTGCAGTTGCCCGCCAACGAACGCCTGCAGTACCTC…
pgk		Phosphoglycerate kinase	1196	ATGAGCCAAGTCAAGCGTCTTACCGACCTGATCGCCGCCGGCCAGCTCGCCGGCAAGCGGGTGTTCATCCGCGCCGACCTCAACGTCCCGCAGGACGATCACGGCAACATCACCGAGGACACCCGCGTGCGTGCGTCCGTGCCGGCCATCCAGGCCGCGCTCGACGCCGGCGCGGCCGTGATGGTCACGTCGCACCTCGGCCGTCCGACCGAAGGCGAGTTCAAGCCGGAAGACTCGCTCGCGCCGGTCGCCAAGCGTCTCGCCGAGCTGCTCGGCCGCGACGTGCCGCTGGTGTCGAACTGGGTCGAGAACGGCGTGAACGTCGCACCGGGCCAGGTCGTGCTGCTCGAGAACTGCCGCGTGAACAAGGGCGAGAAGAAGAATTCGGACGAGCTCGCC…
nuoL		NADH-quinone oxidoreductase subunit L	2054	ATGTCAACGACACTCAATGAAAACCTGCTGCTGGCGATTCCGCTCGCTCCGCTGGCCGGCTCGCTGATTGCGGGGCTGTTCGGGAACGCAGTCGGGCGCAAGGGCGCACACCGGATCACGATCCTCGGCGTATTGATCGCGTTCCTCCTGTCGGCGAAAGTCTTCTTCGACGTGATGGGCGGTGCGAGCTTCAACGCGACCGTCTACGAATGGATGAACGTCGGCTCGCTGAAGCTCGAAGTCGGCTTCCTCGTCGATTCGCTGACCGCGATGATGATGGTCGTCGTGACCTTCGTCTCGCTGATGGTGCACGTGTACACGATCGGCTACATGGCGGAAGAGGACGGCTACCAGCGCTTCTTCTCGTACATCTCGCTGTTCACGTTCTCGATGCTGATG…
livF_8		High-affinity branched-chain amino acid transport ATP-binding protein LivF	701	ATGCTGAAGCTGGAACAGGTCCATACGCACTACGGCGCGGTCGAAGCGCTCGCGGGCGTGTCGATCGAAGTGAACAAGGGCGAGATCGTCACGCTGATCGGCAGCAACGGCGCCGGCAAGACGACGCTGATGATGACCGTGTGCGGCACGCCGCGCGCGTCGTCGGGCCGCGTGCTGTTCGAGGGCAACGACATCACCGCGATGTCGACGCACCAGATCATGCGGCAGGGAATGGCGATTTCTCCGGAAGGGCGGCGCGTGTTCCCGAGCCTGACGGTGCTCGAGAACCTGAAGATGGGCGGCTTCTTCGCGAGCCGTCACGAGATCGACGACGGCATCGAGCACGTGTTCAAGCTGTTTCCGCGCCTGAAGGAACGCGCGGCGCAGCGGGCCGGCACG…
ftsW		Lipid II flippase FtsW	1283	ATGAGCTGGTCCGATCGCCTCGTCTCCCGTTTCAACGACCGGCGCGACACCGGCGGCAATGCCGCGGGCGGCCGCGTCGCGTCGGCCACGCGCGCCGCGACGGGCGGCCTCGCGAGCGTCGTCAACGGCGTGCGCCCGAGCCGTTCGCGGATGCTCGATTTCGACTATTCGCTGTTGTGGGTCGCGATCGCGCTGCTGGGGCTCGGCGTCGTGATGGTGTATTCGGCGTCGATCGCGATGCCCGATTCGCCGAAATACGCGTCGTATCACGACTACGCGTTCCTGATGCGCCACTGCGTGTCGCTCACCGTCGCGTTCATCGCGGCGGTGCTCGCGTTCCGCGTGCCGGTGTCGACCTGGGACAAGTACGCGCCGCATCTTTTCCTGATCGCACTGGTC…
cspD_1		Cold shock-like protein CspD	203	ATGGCAACCGGTACCGTCAAGTGGTTCAATGACGCAAAGGGCTTCGGCTTCATCACCCCGGAAGGCGGCGGCGACGATCTGTTCGCGCACTTCTCGGAAATCCGCGTCGAAGGCTTCAAGACGCTGCAAGAAAACCAGAAGGTTGAATTCGAAGTGAAGACGGGCCCGAAGGGTCTGCAAGCTGCGAACATCCGTCCGGTCTAA
group_34250		putative Fe(2+)-trafficking protein	275	ATGGCTCGAATGATCCAATGCGCGAAGCTCGGCAAGGAAGCCGAAGGCCTCGATTTCCCGCCGCTGCCGGGCGAACTCGGCAAGCGCATTTACGAGAGCGTCTCGAAGGAAGCGTGGCAAGGCTGGCTCAAGCAGCAGACGATGCTGATCAACGAAAACCGCCTGAACATGGCCGATCCGCGCGCGCGCCAGTACCTGATGAAGCAGACCGAGAAGTACTTCTTCGGCGACGGCGCGGACCAGGCGTCCGGCTACGTGCCGCCGACGGAAGGCTGA
group_34251		hypothetical protein	515	ATGGCCAAGAAAGAAAGCATTCAGAAAAGCTTGCAGAAAATACGGCCGCCGCGCGTCCAGCTGACCTACGAGGTCGAGAAGGGCGATGCGATCGAGGTGAAGGAACTGCCGTTCGTCGTCGGGGTCGTCGGCGATCTGGCGGGCCAGTCCGAAATCGAGCAGCCGAAGCTGCGCGACCGCAAGTTCGTCAATATCGACCGCGACAATTTCGACGACGTGATGAAGGCGATCGAGCCGCGCGCCGCGTTCCAGGTGGAAAACCGCCTGAGCCCGGAAGGCGGCAAGTTCGCGGTCGACCTGAAGTTCCGCTCGCTGTCGGATTTCAGCCCGGACGAAGTCGTCGAACAGGTCGAGCCGCTGCGCCGCCTGCTCGAGGCGCGCTCGAAGCTCGCCGACCTG…
petA		Ubiquinol-cytochrome c reductase iron-sulfur subunit	620	ATGCGAGACAAGGAAGAGAAACGCGTCGACAGCGGCCGCCGTACCTGGCTGATTGCGACATCCGTAGCAGGTGGCGTAGGAGGCGTAGCCACCGTCATACCTTTCGCGGCGTCGCTTGCGCCGTCCGCGAAAGCGAAAGCGGCCGGTGCGCCGGTCGAGGTCGACATCAGCGGCCTGAAGCCCGGCGAAATGGTCACCGTGCCGTGGCGCGGCAAGCCGGTCTGGATCCTGAATCGCACCGATTCGATGCTGGCCGACGTGGTCAAGGCCGACAAGGAAGTGGCCGATCCGGCCACGAAATCCCCGTATTCGATGCCGTTGCCCGCGTATTGCGCCAACGAATATCGGTCGCGGGCCGATCGCAAGAACATTCTCGTCGTGATGGCCGTGTGTACGCAC…
ilvI		Acetolactate synthase isozyme 3 large subunit	1763	ATGAACATGCCCAGCGCGGAATTCTCCACGTCGGAACCCCTTTCCCCTCCCGATAGCGACTCCATCGGCGGCACCGTGCTCATGAAGGCACTGGCCGACGAAAACGTCGAATTCATCTGGGGCTACCCCGGCGGCTCGGTTCTCTACATCTACGACGAGCTGTACAAGCAGGACAAGATTCAGCACGTGCTGGTGCGCCATGAACAGGCGGCCGTGCACGCAGCCGATGCGTATGCGCGCTCCACCGGCAACGTCGGCGTCTGCCTCGTGACGTCGGGCCCCGGTGTCACCAATGCGGTGACCGGCATCGCAACGGCCTACATGGATTCGATCCCGATGGTCGTGATCAGCGGCCAAGTGCCGACGGCCGCGATCGGTCAGGATGCGTTCCAGGAATGC…
group_34254		hypothetical protein	971	ATGAGCACGCTGCATCAGGACAGCATCATCATCGACGGACTGAACATCTCGAAGTTCGAGAAGCCGGTGTTCGAGGACATGCGCCGTGGCGGCATCACGGCCGCGAACTGCACGGTGTCGGTGTGGGAGAACTTCACCAAGACCGTCGACAACATCGGCGTGATGAAGAAGAAGATCCGCGACAACGGCGAGCTGCTGACGCTCGTGCGCACGACGGACGACATCTTCCGCGCGAAGAAGGAAGGCAAGACCGGGATCATCCTGGGCTTCCAGAACGCGCATGCGTTCGAGGACAACCTCGGCTACATCGAAGCGTTCGCCGACATGGGCGTGCGCGTCGTGCAGCTTTGCTACAACACGCAGAACCTGGTCGGCACCGGTTGCTACGAGCGCGACGGC…
aspS		Aspartate--tRNA(Asp/Asn) ligase	1802	ATGTCGATGCGTACTGAATACTGCGGTCTCGTGACCGAACACCTGCTGGGCCAAACCGTGTCGCTGTGCGGCTGGGTGCAGCGCCGCCGCGATCACGGCGGTGTGATCTTCATCGACCTGCGCGATCGTGAAGGCCTCGTGCAAGTGGTGTGCGACCCGGATCGCGCCGAGATGTTCGCGACCGCCGAAGGCGTGCGCAACGAGTTCTGCGTGCAGATCAAGGGCCTCGTGCGCAACCGTCCGGAAGGCACGGTCAACGCCGGCCTGAAGAGCGGCAAGATCGAAGTGCTGTGCCACGAACTGAACGTGCTGAACGCGTCGGTCACGCCGCCGTTCCAGCTCGACGACGACAACCTGTCGGAAACGACGCGTCTCACGCACCGCGTGCTCGACCTGCGC…
glyQ		Glycine--tRNA ligase alpha subunit	1004	ATGCTTACGTTTCAGCAAATCATCCTGACGCTGCAGTCCTACTGGGACAAGCAGGGTTGCGCCCTGCTCCAGCCCATCGACATGGAAGTCGGCGCGGGCACGTCGCACGTCCACACGTTCCTGCGCGCGGTCGGCCCCGAGCCGTGGCGCGCCGCGTACGTGCAGCCGTCGCGCCGCCCGAAGGACGGCCGCTATGGCGAAAACCCGAACCGCCTGCAGCACTACTACCAGTACCAGGTCGTGCTCAAGCCGGCGCCGGAAAACATCCTCGACCTGTACCTCGGCTCGCTCGAGGCGCTCGGCTTCGACCTGAAGCAGAACGACGTGCGCTTCGTCGAGGACGACTGGGAGAACCCGACGCTCGGCGCGTGGGGCCTCGGCTGGGAAGTGTGGCTGAAC…
mraY		Phospho-N-acetylmuramoyl-pentapeptide-transferase	1169	ATGCTGCTGGCGCTGGCGCAATGGCTGCAAGGAGACGCAAGCTTTTTGCGCTTGTTCACGTACCTCACGTTCCGTGCGGTGATGGCCACCATCACCGCGCTGGGGATCGGGCTCGTGTGCGGACCGTGGGTGATCCGCAAGCTGACGCAAATGAAGGTCGGGCAGGCCGTGCGCAAGGACGGCCCGCAGACCCACCTCGTCAAGTCCGGCACGCCGACGATGGGCGGCGTGCTGATCCTGATCGGCATCGCGGTCGCGACGCTGCTGTGGGGCGACCTGACGAACCGTTTCATCTGGATCGTGATGCTCGTGACGTTCGGTTTCGGCGTGATCGGCTGGGTCGACGATTACCGCAAGGTCGTCCACAAGGATCCGCGCGGGATGTCGTCGCGCGAGAAG…
ompA_1		Outer membrane protein A	668	ATGAATAAACTTTCAAAGCTCGCGTTCATTGCAGCTACCGCAGTTATGGCTGCATCCGCTTCGGCACAGTCGGTGCCGGCGTCGCGTCAAGCCGTCAATGACAACTGGGTGAACGGCACGGGCGAATGGGTGTGGATGAACGGCACGAACGAGCTCTGCTGGCGCGATGCGTTCTGGACGCCGGCCACCGCCAACGCGAAGTGCGATGGCGCACTGGTCGCCCAGGCACCGCAGCCGCCGGTCGCTCCGGTCGCTCCGGCCATCACGAGCCAGAAGATCACGTATCAAGCTGACGCACTGTTCGACTTCGACAAGGCAACGCTCAAGCCGCTGGGCAAGCAAAAGCTGGACGAACTGGCTTCGAAGATCGAAGGCATGAACACGGAAGTGGTCGTCGCA…
fis		DNA-binding protein Fis	233	ATGAGCAAGCACAACATCGAACAATGTGTCCGCGAGAGCCTGGACGTGTATTTCCGGGATCTAGACGGCTCCAATCCGCACGACGTCTATGAAATGGTGATGTCCTGCGTCGAAAAGCCGATGCTCGAGGTCGTGCTCGTACAGGCCGGCGGCAACCAGTCGCTTGCCGCGGAGTACCTCGGCATCAATCGCAATACGCTGCGCAAGAAGCTGCAGCAGCACGGCCTGCTGTAG
bamA		Outer membrane protein assembly factor BamA	2308	ATGTTGTTCAAACCTCATCGCTTTGTACCTAAGACAGTTGCAGCGGCCGCGCTCGCCGCGCACGGCCTCGCGGCGCATGCAGCGGCACCGTTCGTGGTGCAAGACATCAAGATCGAGGGGCTGCAGCGCGTCGAAGCGGGTTCGGTGTTCGCCTATCTGCCGATCAAGCAGGGCGATACCTTCACGGACGACAAGGCATCCGAAGCAATCCGCGCGTTGTACGCGACGGGCTTTTTCAACGACGTGCGCATCGCCACGCAGGGCAACGTCGTGATCGTGCAGGTGCAGGAGCGTCCGGCCATCGCGTCGATCGACTTCACCGGCACGAAGGAATTCGACAAGGACAACCTGACGAAGGCGCTGCGCGCGGTCGGCCTCGCCGATGGCCGCTACTACGAC…
argG		Argininosuccinate synthase	1336	ATGAGCACGATTCTCGAAAGCCTCCCGACCGGCCAGAAGGTCGGTATCGCCTTCTCCGGCGGCCTGGACACCAGCGCCGCGCTGCACTGGATGAAACTGAAGGGCGCCGTCCCGTACGCATACACGGCGAACCTCGGCCAGCCCGACGAAGACGATTACGACGCGATCCCGAAACGCGCGATCGAATACGGCGCAGCCGGCGCCCGCCTGATCGACTGCCGCGCGCAGCTCGTCGCCGAAGGCATCGCGGCGCTGCAAAGCGGCGCGTTCCACATCACGACCGCCGGCGTCACGTACTTCAACACGACGCCGATCGGCCGCGCCGTGACGGGCACGATGCTCGTCGCCGCGATGAAGGAAGACGGCGTCAACATCTGGGGCGACGGCAGCACGTACAAG…
rpmA		50S ribosomal protein L27	263	ATGGCACACAAAAAGGCAGGCGGCTCTTCCCGGAACGGCCGCGACTCCGAGTCGAAACGTCTCGGCGTGAAAGTGTACGGCGGCCAGGCAATCAATGCCGGCGGCATCATCGTGCGTCAGCGCGGTACGCGCATGCACGCTGGCGAGAACGTCGGCATGGGCAAGGATCACACCCTGTTCGCGCTGGTCGACGGTCACGTCAAGTTCGCGACGAAGGGCGCGGACAAGAAGCATCTGGTCATCGTCGTCCCGGCGGCTGCCTAA
atpC		ATP synthase epsilon chain	425	ATGGCAACCATCAAAGTAGACGTCGTCAGCGCGGAAGAGCAGATCTTCTCGGGCGAGGCGAAATTCGTCGCGCTGCCGGGCGAAACGGGTGAGCTGGGCATTCTGCCGGGTCACACGCCGCTCATTACCCGGATTCGTCCGGGTGCGGTGCGCATCGAGGTCGAGGGCGGCAACGACGAATTCGTGTTCGTCGCGGGCGGCATTCTCGAAGTGCAGCCGGGCGCCGTGACGGTGCTCGCCGATACCGCGATCCGCGGCAAGGACCTCGACGCGGCGAAAGCCGAGGAAGCGCGCAAGCGTGCCGAGGAAACGCTACAGAACGCGAAGTCGGATCTCGACCTCGCGAAAGCGCAATCCGAGCTCGCGACCGCGATGGCGCAGCTCGAGGCGATCCAGCGT…
aarA		Citrate synthase	1301	ATGACTCCGTCTGATGTTAAAGCCACGCTATCGTTCAGCGACAACTCGCCGAGCGTCGAACTGCCGATCTACAAGGGCACGATGGGCCCGGACGTGATCGACATCCGCAAGCTGTACGGCCAGACCGGCAAGTTCACGTACGACCCGGGCTTCATGTCGACGGCTTCGTGTAATTCGGCGATCACGTACATCGACGGCGACAAGGGCGAACTGCTGTATCGCGGCTACCCGATCGACAACCTCGCGCAAAACGCGGACTTCCTCGAAAGCTGCTACCTGCTGCTGAAGGGCGAACTGCCGAACGCCGCGCAGAAGAAGGAGTTCGTCGACACCGTCACGAAGCACACGATGGTGCACGAGCAGATGCACTTCTTCTTCCGTGGCTTCCGTCGCGACGCG…
rpsU_2		30S ribosomal protein S21	212	ATGACGATCATTCGCGTTAAAGAGAACGAGCCGTTCGAAGTTGCAATGCGTCGCTTCAAGCGCACGATCGAGAAGAACGGTCTGCTGACCGAGCTTCGCGCGCGCGAGTTTTACGAGAAGCCGACCGCAGAACGCAAGCGCAAGAAGGCTGCTGCGGTGAAGCGTCATTACAAGCGTATTCGCAGCCAGACGCTGCCGAAGAAGCTGTACTGA
carB		Carbamoyl-phosphate synthase large chain	3254	ATGCCAAAACGCACAGACATCAAGAGCATCCTCATCATCGGCGCCGGCCCGATCATCATCGGCCAGGCGTGCGAGTTCGACTATTCGGGCGCGCAGGCTTGCAAGGCGTTGCGTGAGGAGGGCTACAAGGTCGTTCTCGTCAACAGCAACCCGGCGACGATCATGACCGACCCGAACACGGCCGACGTGACCTACATCGAGCCGATCACGTGGGAAGTCGTCGCACGCATCATCGAGAAGGAGCGCCCGGATGCGATCCTGCCGACGATGGGCGGCCAGACCGCGCTGAACTGCGCGCTCGACCTGCACCACCACGGCGTGCTCGAGAAGTTCGGCGTCGAACTGATCGGCGCGTCGCCGGAAGCGATCGACAAGGCTGAAGACCGCCAGAAGTTCAAG…
ispB		Octaprenyl-diphosphate synthase	995	ATGTCGTCGTCCACCGCCTCCCCCACCCTCAGCGCCGCCCACCTGCTCGCCCCGATCACCAGCGACATGGAGCAGGTGAATCGCGTTATCCGGCAAAGCCTCGCGTCCGACGTGCTGCTGATCAACCAGATCGCCGAGTACATCATCGGCGCGGGCGGCAAGCGGCTGCGTCCGGCGTTGCTGCTGCTCGTCGCCGGCGCGCTCGGCGAAACGTCGCACCAGCGGCACGTGCTGGCCGCCGTCGTCGAGTTCATCCACACGGCCACGCTGCTGCATGACGACGTCGTCGACGAATCCGAGCTGCGCCGCGGCCGCCAGACCGCCAATGCGCTGTTCGGCAACGCGGCGAGCGTGCTGGTAGGCGATTACCTCTACTCGCGCTCGTTCGAGATGATGGTG…
stcD		putative N-methylproline demethylase	2063	ATGCGTTATCCCCACCTGTTCAAACCCATGCAGCTGAACCAGCTGACGCTGCGCAACCGGATCGTCAGCACCGCGCACGCGGAGGTGTACGCCGAGCCGGGCGGCCTGCCGGGCGACCGCTATATCCGCTACTACGAAGAAAAGGCGAAGGGCGGCGTCGGCCTGGCCATCTGCGGCGGTTCGAGCCCGGTGTCGATCGACAGCCCGCAGGGCTGGTGGAAATCGGTGAACCTGTCGACCGACAAGATCATCGACCCGCTCACGCGCCTGGCCGACACGATGCACAAGCACGGCGCGAAAATCATGATCCAGGCGACGCACATGGGCCGCCGCTCGTCGTTCCACGGCGAGCACTGGCCGCACCTGATGTCGCCGTCGGGCGTGCGCGAACCCGTGCAC…
pyrH		Uridylate kinase	713	ATGTCCAATGCCTATAAACGCGTCCTCCTCAAACTCTCCGGCGAAGCGCTGATGGGCGACGATGCCTTCGGCATCAATCGCGCGACGATCGAACGGATGGTGGCCGATATCGCCGAAGTCGTGCGTCTCGGCACGCAGCTCGCGGTCGTGATCGGTGGCGGTAATATTTTCCGCGGTGTCGCGGGCGGCGCGGCCGGCATGGACCGCGCGACGGCCGACTACATGGGGATGCTGGCGACGATGATGAACGCATTGGCGCTGCAGGACGCGATGCGCCACGCGGGCATCGAGGCGCGCGTGCAGTCCGCGCTGCGCATGGACCAGGTCGTCGAGCCGTACATCCGGCCCCGCGCGATCCGTCAGCTCGAGGAAGGCCGCGTCGTGATCTTCGCGGCCGGC…
group_34279		hypothetical protein	257	ATGCAAATGATCTACAACAGCCCCAACTACTGCGTCGTCGAATTTGCGCCGCAGGCCGGCCATCACCTGATGAATGCCGGCGGATACGAAATCGTCGACAAGAACGCGCAGCGCGAAATCTTCATCGACGGCGAACTTGCCGAACGATTCCGCGCGCACGTGAAGCAGCTGATCGAGGATGAACCGTCGCTCGACGAAGTCGACGAATTCCTCGGACAATTCGACAGCCTGATGATGATGCCCGTCGTGCTGCACTGA
pcaH		Protocatechuate 3,4-dioxygenase beta chain	707	ATGGATTCCCCCACGATCCTCACGCCGCGCGACTGGCCGTCGCATCCGGCCTATGTCCATCCCGAGTACCGTTCGTCCGTGAAACGCGGCCCGACCCGCCCGCTGATCCCGCTGAAGGAGAAGTTGCGCGACCAGTACGCGCCCGTCTACGGCGCGGAAGATCTCGGCGCGCTCGACCACGATCTGACGAAGAACGCCGTGAAGAACGGCGAGCCGCTCGGCGAGCGGATGGTCGTCACCGGCCGCGTGCTCGACGAAGGCGGCAAGCCCGTGCGCAACACGCTCGTCGAGGTGTGGCAGGCCAACGCGGCCGGCCGCTACGTGCACAAGGTCGACCAGCACGACGCGCCGCTCGACCCGAACTTCCTCGGCGCCGGCCGTTGCCTGACCGACGACGAA…
cspG_1		Cold shock-like protein CspG	203	ATGGATACCGGTATCGTGAAATGGTTTAACGATGCTAAAGGTTTTGGCTTTATTACGTCGGACAATGGCGGTGAAGATTTGTTTGCGCACTTTTCCGAAATCCGGATGGACGGCTTCAAGACGCTGAAGGAAAACCAGCGTGTCTCGTTCGACGTCAAGGTCGGCCCGAAAGGCAAGCAGGCAGCGAATATCCAGGCGGTCTGA
gno_2		Gluconate 5-dehydrogenase	781	ATGGGTCGATCGATCAATCTGGAAGGCAAGGTTGCGCTGGTCACGGGCGCGTCGAGCGGCCTCGGGCAGCGTTTTGCGCAGGTGCTGTCGCAGGCCGGCGCGAAGGTCGTGCTCGCGAGCCGCCGCGTCGAACGCCTGAAGGAGTTGCGCGCGGAAATCGAGGCGGCGGGCGGCGCGGCGCACGTCGTGTCGCTCGACGTGACCGACGTCCAGAGCATCAAGGCGGCCGTCGCGCATGCGGAGACGGAAGCCGGCACGATCGACATCCTCGTGAACAATTCGGGCGTGTCGACGATGCAGAAGCTCGTCGACGTGACGCCCGCGGATTTCGAGTTCGTGTTCGATACGAATACGCGCGGCGCATTTTTCGTCGCGCAGGAAGTCGCGAAGCGGATGATC…
adeP		Adenine permease AdeP	1301	ATGGAATCCATCAAGCGGTATTTCGGCTTCGCTGAAGCCGGCACCGACTTCCGCACCGAAATACTCGCGGGCGTCACCACGTTCCTGACGATGGCCTACATCATCTTCGTCAACCCCGCGATTCTCGGCGACGCCGGCATGCCGAAGGAATCCGTGTTCGTCGCGACCTGCCTCGTCGCGGCGTTGGCGTCGATCATCATGGGGCTGTACGCGAACTACCCGATCGCCTGCGCGCCCGGCATGGGCCTGAACGCGTATTTCGCGTACACGGTCGTCAAGGGGATGGGTTTCACGTGGCAGGCGGCGCTCGGCGCGGTGTTCATCTCCGGCTGCCTGTTCCTGCTCGTCACGCTGTTCCGCGTGCGCGAGGCAATCGTCAACGGCATTCCGAAATCGCTG…
group_34285		hypothetical protein	215	ATGCAAAACCGTCACACGGAACAGCAGCAGGAATTGCACAACCGTTTGGCTGCATTGCAGGAGCAGCACCAGCAGCTCGCTCGGGAGATCGAGCTGAAGGAAGGACACTCCGACATCGACGACATCACGCTGCACCGGCTGAAGAAGGAAAAGCTGGCGGCCAAGGACAAAATCATTTTGCTGCAATCGCAGCTCGAACCGGATAAGCGCGCCTGA
exbD_2		Biopolymer transport protein ExbD	449	ATGGCAGGAAGCCCCATCCGATCCAGCATGCGCGGCGGCCGCTCGCGCCGCGCAATGGCCGACATCAACGTCGTGCCGTACATCGACGTGATGCTGGTGCTGCTCGTGATCTTCATGGTCACCGCACCGCTCGTCGCCCCGTCGATCATCAACCTGCCGACCGTCGGCAATGCCGCGCCGCAGGAGCAGACGCCGCCCGTCGTCGTCAACATCAAGGCCGACCGCACGATGAGCGTCAAGTACAAGAGCGACTCGGGCGCGACTCAGGAAGACACGATGACGAAGGCCGAGCTCGACAGCTTCATTTCGGCCCGGCAGGCCGACCACCCCGACCAGCCGGTCGTGATCGCAGCCGACAAGACGGTGCAGTACGATGCCGTCATGACCGTGATGTCCGAT…
nuoM		NADH-quinone oxidoreductase subunit M	1490	ATGCACGCTTTTCCGATTCTCAGTACCGCGATCTGGCTGCCGATCGTTTTCGGCCTCCTCGTGCTTGCGGTAGGTAACGACAAAAATCCGGGGACGGCCCGCTGGGTTGCGCTGATCGGTGCGCTGCTCGGCCTCGCGGTCACGATCCCGCTGATCACGGGCTTCGACTCGAGCACGGCTGCGCTGCAGTTCGTCGAGAAGTCGACCTGGATCGAACGCTTCGACATTGCGTATCACCTCGGCGTCGACGGCATCTCGATGTGGTTCGTCGTGCTGACCGCGCTGATCACCGTGATCGTCGTGATCGCCGCGTGGGAAGTGATCACCGAGAACGTCGCGCAGTACCTCGCGGCGTTCCTGATCCTGTCCGGGATCATGATCGGCGTGTTCTCGGCGGCC…
ilvC		Ketol-acid reductoisomerase	1016	ATGAACGTTTTCTACGACAAAGACGCTGACCTCTCCCTCATCAAGGGCAAGCAAGTCACGATCATCGGCTACGGCTCGCAAGGCCATGCACACGCGCTGAACCTGAAGGACAGCGGCGTGAACGTGACGGTCGGCCTGCGCAAGGGCGGCGCGTCGTGGAGCAAGGCCGAGAACGCCGGCCTGTCGGTCAAGGAAGTCGCGGAAGCGGTGAAGGGCGCGGACGTCGTCATGATGCTGCTGCCGGACGAGCAGATCGCCGACGTGTACGCGAAGGAAGTCCACGCGAACATCAAGCAGGGCGCGGCGCTCGCGTTCGCGCACGGCTTCAACGTCCACTACGGCGCGGTGATCCCGCGCGCCGACCTCGACGTGATCATGATCGCGCCGAAGGCACCGGGC…
yabJ_1		2-iminobutanoate/2-iminopropanoate deaminase	386	ATGAAGCGATATGGCGTAGGCGAAGCGAAGGGCACCGGCGGCCAGGTGATGCCGTTTGCACGGGCGGTCGAGGCCGACGGCTGGCTGTACGTGTCGGGCCAGACGCCGATGGTGAACGGCGAGGTCGTCGAAGGCGGGATCGTCACGCAGTCGAAGCAGGCGATCGAGAACGTGATCGCGATCCTGAAGGAAGCCGGCTACGGCCTCGAGCACGTCGTGCGCTGCGGCGTATGGCTCGACGACGCACGCGATTTCGCGTCGTTCAACAAGGTGTTCATTTCGTACTTCGGCGAGAACCCGCCGGCGCGCGCGTGCGTGCAGTCGAGCATGGTCATCGACTGCAAGGTCGAGGTCGATTGCATCGCTTACAAGGCGCCGGCGAAGTAA
atpD1		ATP synthase subunit beta 1	1394	ATGAGTACTGCTGCTTTGGTAGAAGGCAAGATCGTACAGTGCATCGGCGCCGTTATCGACGTGGAATTCCCGCGCGACAGCATGCCGAAGATCTACGACGCGCTCATTCTCGATGGCTCGGAACTGACGCTCGAAGTCCAGCAGCAGCTGGGTGACGGCGTGGTCCGTACCATTTGTCTGGGTGCATCCGACGGCCTGCGCCGCGGCCTGACCGTGAAGAACACGGCGAAGCCGATCTCGGTGCCGGTCGGCAAGCCGACCCTCGGCCGAATCATGGACGTGCTCGGCCGTCCGATCGACGAAGCCGGCCCGATCGACAGCGACGTGACGCGTTCGATCCACCAGAAGGCACCGGCGTTCGACGAACTGTCGCCGTCGACCGAACTGCTCGAAACGGGT…
hisF		Imidazole glycerol phosphate synthase subunit HisF	773	ATGGCTCTAGCTAAACGCATCATCCCCTGCCTGGACGTGACCGCCGGGCGTGTCGTCAAGGGCGTCAATTTCGTCGAGCTGCGCGACGCCGGCGACCCCGTCGAAATCGCCCGCCGCTACGACGACCAGGGTGCCGACGAACTGACCTTCCTCGACATCACCGCGACGTCCGACCAGCGCGACCTGATCCTGCCGATCATCGAAGCCGTTGCGTCGCAGGTGTTCATTCCGCTGACCGTCGGCGGTGGCGTGCGCGCCGTCGAGGACGTGCGGCGCCTGCTGAACGCGGGCGCGGACAAGGTCAGCATGAATTCGTCGGCGGTCGCGAACCCGCAGCTCGTGCGCGACGCGGCCGACAAGTACGGCTCGCAGTGCATCGTCGTCGCGATCGATGCGAAG…
nrdB		Ribonucleoside-diphosphate reductase subunit beta	1211	ATGCTCAACTGGGATGACGAGAAGACTGCCGTAACCCCCGCGAGCGGAGCGCAGCAAAACGCGATGCGCACCTCCGCCGTGATGGCTGTCGGAATGCAGGCTGCAGCGCCTGCCGCCCATCAGGTCCGTGACATTTTCGAAGGCGATCTTGCGGTGCCGCCGCAAGCATCGGCTGTTCCCGCCGGCGGTACGGAAGCGCGGGTCAATGTCGCCGACAAGCGCATCATCAACGGCCAGACTGACGTCAATCAGCTGGTGCCGTTCAAGTACAAGTGGGCGTGGGAAAAGTATCTGGCCGGTTGCGCGAACCACTGGATGCCGCAGGAAATCAACATGTCCCGCGACATCGCACTGTGGAAGGACCCGAACGGTCTGACCGAGGACGAGCGCCGCATCGTG…
nuoI		NADH-quinone oxidoreductase subunit I	488	ATGACGGCTATCCAACACTTCTTTAAGACTTTCTTCCTGACCGAGCTGCTGAAGGGGCTCGCGCTGACCGGTCGTTACACGTTCAAGCGCAAGTTCACCGTGCAGTTCCCGGAAGAGAAGACCCCGATTTCGCCGCGTTTCCGCGGGCTGCACGCGCTGCGCCGCTATGAGAACGGCGAAGAGCGCTGCATCGCGTGCAAGCTGTGCGAGGCCGTGTGCCCCGCGCTGGCGATCACGATCGAATCGGAAACGCGCGCGGACAACACGCGCCGCACGACGCGCTACGACATCGACCTGACGAAGTGCATCTTCTGCGGTTTCTGCGAAGAGAGCTGCCCGGTCGATTCGATCGTCGAGACGCAGATTCTCGAGTACCACGGCGAAAAGCGCGGCGACCTG…
group_3430		hypothetical protein	413	ATGAGCGGTTTGACTTCCACGACGCCGATTCCGTCCGGCGTCGTCGTGCACGCGGTGTCGCGCGTGCTCGAATTGCAGTACCCGAACGGCGAGAGTTACCGGATTCCGTTCGAGCTGATGCGCGTCTATTCGCCGTCGGCCGAGGTGCGCGGCCACGGGCCCGGCCAGGAAACGTTGCAGACCGGCAAGCGCGAAGTGACGATCACCGCGCTCGAGGGCGTCGGCAACTACGCGCTGCAGCCGACGTTCTCCGACGGCCATTCGACCGGGATCTACTCGTGGGACCTGCTGTACGAGCTGGCGACGCAGCAGGACGCGCTGTGGCGTGACTATTTCGACAAACTGAAGGCGGCGGGCGTCGAGCGCGACGCGCCGATGCAGGCGGCCGGCGCGCCGCAC…
arnA_2		Bifunctional polymyxin resistance protein ArnA	1055	ATGAAAGCAAAAAAAGTCCTGATCCTGGGTGTGAACGGCTTCATCGGCCATCACCTGTCGAAGCGCATTCTTGAAACCACCGATTGGGAAGTGTTCGGCATGGACATGCAGACCGACCGGCTGGGCGACCTCGTCAACCACGAGCGGATGCATTTCTTCGAAGGCGACATCACGATCAACAAGGAGTGGGTCGAGTATCACGTGAAGAAGTGCGACGTGATCCTGCCGCTCGTCGCGATCGCCACGCCGGCCACCTACGTCCAGCAGCCGCTGCGCGTGTTCGAGCTCGACTTCGAGGCGAACCTGCCGATCGTGCGCTCGGCCGTCAAGTACGGCAAGCACCTCGTGTTCCCGTCGACCTCCGAGGTCTACGGGATGTGCTCGGACGAGCAGTTCGAC…
rpmG		50S ribosomal protein L33	167	ATGGCAAAAGGCGCCCGCGACAAGATCAAGCTCGAGTCGACCGCTGGTACGGGTCACTTCTACACGACCACGAAGAACAAGCGCAACATGCCGGAAAAGATGGCGATCAAGAAGTTCGATCCCGTCGTCCGCAAGCACGTTGAATACAAAGAAACCAAGATCAAGTAA
grxD		Glutaredoxin-4	311	ATGGACACCCAACAACGTATCAAGCAAATCGTCGACGAAAACCAGGTCGTGCTCTTCATGAAGGGCAACGCGCAATTCCCGATGTGCGGCTTCTCGGGCCGCGCCGTGCAGGTGCTGAAGGCCTGCGGCGTCGACCAGTTCAAGACCGTCAACGTGCTCGAGGACGACGAAATCCGCCAGGGCATCAAGGCCTTCTCGAACTGGCCGACCATCCCGCAGCTCTACGTGAAGGGCGAATTCATCGGCGGCTCGGACATCATGATGGAGATGTACCAGTCGGGCGAACTGCAGCAACTGTTCGCCGCCGCGTAA
nrdR		Transcriptional repressor NrdR	479	ATGCGCTGCCCGTTCTGCCGGCATGACGACACGCAGGTCGTCGACTCGCGCGTGTCCGAAGATGGCGCCGCGATTCGCCGGCGCCGTCGCTGCTCGGCTTGCGACAAGCGCTTCACGACGTACGAGCGGGTCGAACTGAACCTGCCGGCCGTCGTGAAGAAGGACGGCAGCCGCACGGAATTCGACCGTCGCAAGATCGTCGCCAGCATGCAACTCGCGCTGCGCAAGCGGCCCGTTGCGGCCGACGCGATCGACGCGGCGGTCGCCCGCATCGAGTATCAACTGCTCGCGACTGGCGAGCGTGAAGTGCGTAGCGAGAAGCTGGGCGAGCTCGTGATGAACGAGTTGCGCGGCCTCGATACGATCGCCTATGTCCGCTTCGCATCGGTGTATCGCCGG…
glyA2		Serine hydroxymethyltransferase 2	1274	ATGTCGAACACCCAGCCTTTCTTCTCGCAGCCCCTTGCCGAGCGCGACGCGCCGGTGCGCAGCGCCATCCTGAAGGAACTCGAGCGTCAGCAGTCGCAGGTCGAGCTGATCGCGTCGGAAAACATCGTGTCGCGCGCCGTGCTCGAGGCGCAGGGCTCGGTACTGACCAACAAGTACGCGGAAGGCTATCCCGGCAAGCGCTATTACGGCGGCTGCGAATTCGCCGATGAAGTCGAGGCGCTCGCGATCGACCGCGTGAAGCAGATCTTCAACGCCGGCTATGCGAACGTGCAGCCGCACTCGGGCGCGCAGGCGAACGGTTCGGTGATGCTCGCGCTGGCGAAGCCGGGCGACACGGTGCTCGGCATGTCGCTCGACGCGGGTGGCCACCTGACGCAC…
group_3432		putative acyl-CoA thioester hydrolase	395	ATGACCGATTCGACCCTCGAACTTCCGCAGAAGCAGCCCGCGCTGCGCGTCGTCCCGCAACCGCACGACGCGAACGTCCACGGCGACGTGTTCGGCGGCTGGATCATGTCGCAGGTCGACATCGCCGGCTCGATCCCCGCGAGCCAGCGCGCGAACGGCCGCGTCGCGACGGTCGCGGTCAATTCGTTCGTGTTCAAGCAGCCGGTATTCGTCGGCGATCTGCTGAGCTTCTACGCCACCATCATGCGCACCGGCAACACGTCGATCACGGTCGACGTCGAGGTATACGCACAGCGCATGCGCCTGATGGGCGAAGTCGTGAAGGTCACCGAAGCGACGCTCACGTACGTCGCGACCGGCCCGGACCGCAAGCCGCGGCAACTGCCGCCGCTCTGA
hisA		1-(5-phosphoribosyl)-5-[(5-phosphoribosylamino)methylideneamino] imidazole-4-carboxamide isomerase	755	ATGTTGCTGATTCCGGCCATCGACCTCAAAGACGGTCAGTGTGTGCGCCTCAAACAGGGCGATATGGACCAGGCCACGATTTTTTCCGAGGACCCGGCGGCGATGGCCCGCAAGTGGGTCGATCTCGGCGCCCGGCGGCTCCATCTCGTCGACCTGAACGGCGCATTCGCCGGCAAGCCGAAGAATCTCGAGGCGATCGAAGCGATCCTCGACGAAGTCGGCGACGAAATTCCCGTCCAGCTCGGCGGCGGCATCCGCAGCCTCGAGACGATCGAGAAGTATCTCGACGCCGGCCTGTCCTACGTGATCATCGGCACGGCGGCCGTGAAGAACCCGGGCTTCCTGCAGGACGCGTGCACCGCGTTCTCCGGCAGCATCATCGTCGGGCTGGACGCGAAG…
hisS		Histidine--tRNA ligase	1340	ATGACTGAACAGAAACGCAAGATCGAGAGGCTCACCGGCGTCAAGGGCATGAACGACATCCTTCCGCAGGATGCCGGCCTGTGGGAATTCTTCGAAGCTACCGTGAAATCGCTGCTGCGCGCGTACGGCTACCAGAACATCCGCACGCCGATCGTCGAACATACGCAGCTCTTCACGCGCGGCATCGGCGAAGTCACCGACATCGTCGAGAAGGAGATGTACAGCTTCACCGACGCACTGAACGGCGAGAACCTGACGATGCGCCCGGAAAACACCGCGGCCGTCGTGCGTGCGTCGATCGAGCACAACATGCTGTACGACGGCCCGAAGCGCCTGTGGTACATCGGCCCGATGTTCCGTCACGAGCGTCCGCAGCGCGGCCGCTATCGGCAGTTCCAC…
group_34326		hypothetical protein	170	GTGATCGAGCAAGTCATCCTCGGAATTTTCCTCGTGCTGCCGCTCGTCATCGTGGCTGCGCTGTTTTCCGACGAACTCTGGCAGGAGCACCGTCGCCAGCATCCGCGCGACGAGAACGCACCGCACATCGACTGGAAGCATCCGTGGCGCCGCGTGCGACGCGGGCATTGA
group_34327		hypothetical protein	356	ATGTTGCGCGCAATGTTTTGTGCCGCGGCGTTTGCCGTGCCGTTGTCGGCGGCGGCTTTCACGGGCGCGGATCTCGACCGGCTGTGCGCGAAGACGGACGTCAAGTCGCGGGCGTCGTGCGCGGCCTATATCGAAGGCGCCGCCGACGGCGTCTACAACACGATCGATGCGATCGGCGGCACCACGGGGCCGCGCGTCGGCCAGTACTTCTGCCTGCCGCCCGACATCCGGGCGCAACAGATGACGGACGCGGTGCGCAAGTACATCGCCGAAAATCCGAAGCTGGCCGACTACAACGCGAGCACCGCGGTGTCGCTCGGTCTCGGCAAGGCGTTTCCCTGCAGGAGCGGCAACTGA
purD_1		Phosphoribosylamine--glycine ligase	1280	ATGAAACTACTCGTCGTCGGTTCTGGCGGCCGCGAACATGCACTGGCGTGGAAGCTCGCGCAGTCGCCGCGCGTCCAGATGGTCTACGTCGCGCCCGGCAATGGCGGCACGGCGCAGGACGAGCGTCTGAAGAACGTCGACATCACGTCGCTCGACGAACTCGCCGATTTCGCGGAACGCGAAGGCGTCGCGTTCACGCTCGTCGGGCCGGAAGCGCCGCTCGCGGCCGGCATCGTCAACCTGTTCCGCGCACGCGGCCTGAAGGTGTTCGGCCCGACCCGCGAAGCCGCGCAGCTCGAAAGCTCGAAGGATTTCGCGAAGGCGTTCATGAAGCGCCACAACATTCCGACCGCCGACTACGAAACCTTCTCCGATGCGGCCGCCGCCCACGCGTACATC…
nuoH		NADH-quinone oxidoreductase subunit H	1067	ATGAGCTTGTTCGATACGATCAACGCGGGCGGGGCCCAGCTTCTCGGCTTCGCGTGGCCGACGGTGTGGGCAGTCGTGCGCATCCTCGTCGTCTCCGTCGTCATCCTGCTGTGCGTCGCGTACCTGATTCTGTGGGAACGCAAGCTGATCGGCTGGATGCACGTACGTCTCGGCCCGAACCGCGTCGGCCCCGGCGGCCTGCTGCAGCCGATCGCCGACGTGCTGAAGCTGCTGCTGAAGGAAGTCATCCAGCCGACCGCCGCCAGCCGCTGGCTGTACCTGATCGCGCCGATCATGACCGTCGTGCCGGCGTTCGCCGTGTGGGCGGTGATCCCGTTCCAGGCCGAAGCCGTGCTCGCGAACGTGAACGCGGGCCTGCTGTACGCGATGGCGATCTCG…
lipA_2		Lipoyl synthase	992	ATGACTGACGTTACCGCTTCTCCCGCACCGGCCGACACGGCCGCGACCCCTGCCTACGATCCGACCGCCAAGCAGAAGGCGCAGGCGAAGACGGCGCGCATCCCGATCAAGGTCATTCCGATCGAAAAGCTGAAGAAGCCCGAGTGGATTCGCGTGAAGGCGGCCACCGGCAGCTCGCGTTTCAACGAGATCAAGACGATCCTGCGCGAGCACAACCTGCACACCGTGTGCGAGGAGGCGAGCTGCCCGAACATCGGCGAATGCTTCGGCAAGGGCACCGCGACGTTCATGATCATGGGCGACAAGTGCACGCGCCGCTGCCCGTTCTGCGACGTCGGCCACGGTCGTCCCGATCCGCTCGACGCCGATGAACCGAAGAACCTCGCGCGCACGATCGCG…
adk		Adenylate kinase	662	ATGCGTTTGATCCTGTTGGGCGCGCCCGGCGCGGGAAAGGGCACCCAGGCAAACTTCATCAAGGAAAAATTCGGCATCCCGCAAATCTCGACGGGCGACATGCTGCGCGCGGCCGTGAAGGCCGGCACGCCGCTCGGCGTCGAGGCGAAGGGCTACATGGATGCCGGCAAGCTCGTGCCGGACGCGCTGATCATCGGCCTCGTCAAGGAGCGCCTGAAGGAATCCGACTGCGCGAACGGCTATCTGTTCGACGGTTTCCCGCGCACGATCGCGCAGGCTGACGCGATGAAGGAAGCCGGCGTCGCGATCGACTACGTGCTCGAGATCGACGTCCCGTTCTCGGAAATCATCGAGCGCATGAGCGGCCGTCGCACGCACCCGGCATCGGGCCGTACGTAC…
sucA		2-oxoglutarate dehydrogenase E1 component	2864	ATGTCAGATGTAATGAAGCAGTTTCAGCTGAACTCCTATCTGTTCGGCGGCAATGCTTCGTACGTTGAAGAACTGTACGATGCATACCTCAACAATCCGGCGTCGGTGCCGGAGAACTGGCGAGAGTATTTCGACGCGCTGCAGAACGTGCCTGCAACGGACGGCTCCAACGCCAATGACGTTGCGCATTTCCCGATCGTCGAATCGTTCGCCGAGCGTGCTAAGGCCAATGCCTTCATCCCGCGCGAAAGCACCAGCAATCTCGCGACCGCACGCAAGCAGGTGCACGTCCAGTCGCTGATCAGCGCCTACCGCTTCCTCGGCTCGCAATGGGCCAATCTCGATCCGCTGAAGCGCCGCGAACGCCCGGCCATTCCCGAGCTCGAACCCGCGTTCTAC…
ispH_1		4-hydroxy-3-methylbut-2-enyl diphosphate reductase	980	ATGAGTACCACCGATACGCTGTCCGGGCAGACCGTCGCCGCCGACGCCGAAATCCTGCTGGCCCAGCCGCGCGGTTTCTGCGCGGGTGTCGATCGCGCGATCGAGATCGTCGAGCGCGCCATCGCGATGCACGGTGCGCCGATCTACGTGCGTCACGAAATCGTCCACAACAAGTACGTGGTCGAGGATCTGAAAAAGAAGGGCGCGATCTTCGTCGAGGAACTCGAGGAAGTGCCGGCCGGCAACACCGTGATCTTCAGTGCGCACGGCGTGTCGAAGGCCGTGCGCGACGAGGCCGACGTGCGCGGGCTGCGCATTTACGACGCAACCTGCCCGCTCGTCACGAAGGTGCACGTCGAAGTGGCGAAGATGCGCCAGGACGGCGTCGACATCGTGATG…
hpt		Hypoxanthine-guanine phosphoribosyltransferase	551	ATGAACCGCGAAGAAGCCCTCCACATTTTCGACCACTCCGAAGAGATCGTCTCGGCCGACGCCGTCAACGCGTCGATCTCGAAGATGGCCGACGCGATCCGCGCCGAGATCGGCGACGCGTTCCCGCTCGTTCTCTCGGTGATGGGCGGCGCCGCGGTGTTTACCGGGATGCTGCTGCCGCATCTCGATTTCCCGCTCGAATTCGACTACATCCACCTGACCCGCTACCGCAACACGACGCAGGGCAGCCCGGAGATGCACTGGCGCGTCGCGCCGCGCGAATCGGTGAAGGACCGCATCGTGCTCGTACTCGACGACATCCTCGACGAAGGCGAGACGATGGCCGCGATCCGCGACCGCATCCTCGACATGGGCGCGCAGCGTTTCATGTCGGCCGTG…
pstB		Phosphate import ATP-binding protein PstB	848	ATGAATATGGCAGAAAGCCACCTGAATCCCGTCGAGCGCACCGCTGCGCCCGCCGGCACGCAAGACGCGGCGCACGGCCGTCCGCTCGCGCCGCTGAACGCGAAGATCGAGGTCAACAACCTCAACTTCTTCTACAACAAGTTCCACGCGCTGAAGAACATCAACCTGCGCATTCCCGAAGGGAAGGTGACGGCGTTCATCGGCCCGTCCGGCTGCGGCAAGTCGACGCTGCTGCGCACGTTCAACAAGATGTTCGCGCTCTATCCGGAGCAGCGCGCCGAAGGCGAAATCCTGATGGACGGCGAGAACCTGCTGACGACGAAGCGCGACATCTCGCTGCTGCGCGCGCGGATCGGCATGGTGTTCCAGAAGCCGACCCCGTTCCCGATGTCGATCTAC…
proB		Glutamate 5-kinase	1118	ATGCGTTCGATCATCGCGGATTCGAAGCGATTGGTGGTGAAGGTGGGCTCCAGCCTCGTGACCAACGACGGCAAGGGGCTCGATCATGCTGCAATCGGCCGCTGGGCGGCCCAGATCGCTGCGCTGCGTGCGCAGGGCAAGGAAGTCGTGCTCGTCAGTTCGGGCGCGATTGCCGAAGGTATGCAGCGGCTCGGCTGGAGCAAGCGGCCGCGGGAAATCGACGAGCTGCAGGCCGCCGCCGCGGTCGGCCAGATGGGGCTCGCGCAAGTCTACGAAAGCCGCTTCACCGAGCACGGCATCCGCACTGCGCAGATCCTGCTCACGCATGCCGATCTGGCGGACCGCGAGCGCTACCTGAATGCGCGTTCGACGCTGCTCACGCTGCTGCGGCTCGGCGTC…
fdoH		Formate dehydrogenase-O iron-sulfur subunit	914	ATGGCATTGCAATCGCTGGATATCAAGCGCGTCTCGGCCACCACGACGCCACCGCCTACGGTGCGCGAACCGGTGACCGGGAGCGTCGCGAAGCTGATCGACGTATCGAAGTGCATCGGCTGCAAGGCATGCCAGACGGCATGCATGGAGTGGAACGACCTGCGCGACGAAGTCGGCACCAACGTCGGCGTGTACGACAACCCGGCCGACCTGACCGAGCATTCGTGGACGGTCATGCGGTTCTCCGAATACGAGAACCCGGCGGGCGACCTCGAGTGGCTGATCCGCAAGGACGGCTGCATGCACTGCGAGGATCCGGGCTGCCTGAAGGCATGCCCGTCGCCGGGCGCGATCGTGCAGTACAACAACGGGATCGTCGACTTCCACGAGGAGAACTGC…
fumC		Fumarate hydratase class II	1394	ATGAATGAAGCAGTTCGGATGGAACGCGACACGTTCGGCGAGATCGCCGTGCCGGCCGATCGGCTCTGGGGCGCGCAGACCGAGCGCTCGCTGCAGAATTTCCGGATCTCGACGGAGAAGCAGTCGCCCGAGCTGATCCACGCGCTCGCGATCGTCAAGCGCGCCGCGGCGGCCGTCAACCAGTCGCTCGGCGTGCTCGCCGACGACAAGGCGCACGCGATCATCGCAGCCGCCGACGAGATCATCGCCGGCAAGCATCCGCGCGAATTCCCGCTCGCAGTGTGGCAGACGGGCTCCGGCACGCAGACCAACATGAACCTCAACGAGGTGATCGCGAACCGCGCGAGCGAACTGATGGGCGGCGAGCGCGGCGAAGCGCGCAAGGTGCATCCGAACGAC…
cbl_1		HTH-type transcriptional regulator cbl	926	ATGAATTTTCAGCAATTGCGGTTCGTGCGCGAAGCGGTGCGCCAGAACATGAACCTGACGGAAGTCGCGAACGTGCTGTACACGTCGCAGTCGGGCGTGTCGAAGCAGATCAAGGATCTCGAGGACGAGTTGGGCGTCGACATCTTCATCCGGCGCGGCAAGCGGCTGACGGGGCTGACGGAGCCCGGCAAGGCCGTGCACCAGCTGATCGAGCGGATGCTGCTCGACGCCGAGAACCTGCGCCGCGTCGCGCGCCAGTTTGCCGATCAGGATAGCGGCCACCTCGTCGTCGCGACGACGCACACGCAGGCGCGTTACGCACTGCCGAAGGTGATCCGGCAGTTCACCGACGTGTTCCCGAAGGTGCATCTCGCGCTGCGCCAGGGCAGCCCGCAGCAG…
lexA		LexA repressor	647	ATGACCAAACTCACCGCCCGTCAGCAGCAAGTGTTCGACTTGATCCGTCGCGCGATCGAGCGCTCCGGATTCCCGCCCACCCGCGCCGAGATCGCGGCCGAACTGGGCTTCAGCTCGCCGAACGCGGCCGAGGAGCACCTGCGCGCGCTGGCGCGCAAGGGCGTGATCGAGCTGGCCGCCGGTGCGTCGCGCGGCATCCGGCTGCTCGGCGTCGACGACGCCCCGCACCAGTTCACGCTGCCGCACGCCGCGCTGATGCAACTGTCGCTGCCGCTCGTCGGCCGCGTCGCGGCCGGTAGCCCGATCCTCGCGCAGGAGCACATCTCGCAGCACTACGCGTGCGATCCCGCGCTGTTCACCAGCAAGCCCGACTACCTGCTGAAGGTGCGCGGCCTGTCG…
ftsH		ATP-dependent zinc metalloprotease FtsH	1896	TTGAACAACAATATGTTTTCGAAGGCAGCGGTGTGGCTGGTGATCGCACTGGTGCTGTTTACGGTGTTCAAGCAGTTCGACAAGCCCCGCGTCCAGGAAGGCGTGTCCTATTCGCAGTTCATGGACGACGCCAAGAACGGCAAGGTCAAGAACGTCATCGTTCAGGGGCGCAACCTCACCGTCACTCCGGCTGATGGCCAGAAATACCAGATCGTGTCGCCCGGCGACATCTGGATGGTCGGCGATCTGATGAAGTACGGCGTGCAGGTCAGCGGCAAGGCTGACGACGAGCCGAACGCGCTGATGTCCGCGCTGTACTACCTCGGGCCGACGATCCTGATCATCGTGTTCTGGTTCTACATGATGAGGCAGATGCAGGGGGGCGGCAAAGGCGGCGCA…
thyA		Thymidylate synthase	971	ATGAAACAGTATCTCGATCTCGTTCGTACCATTCTCGATACCGGCAGCTGGCAGGAGAACCGGACGGGGATCCGCACCATCAGCATGCCGGGCGCGATGCTGCGCTTCGACCTGCAGCAAGGCTTCCCGGCCGTGACGACCAAGAAGCTCGCGTTCAAGTCCGCGATCGGCGAACTGGTCGGCTTCCTGCGCGCGTCGCGCAGCGCGGCCGATTTCCGCGCGCTCGGCTGCAAGGTGTGGGATGCGAACGCGAACGAGAACGCACAGTGGCTCGCGAACCCGTATCGCCAGGGCGTGGACGATCTCGGCGACGTCTACGGCGTGCAATGGCGCCAGTGGCCGGGCTACAAGGTGCTGGATGCCGGCGCGGACGCGCAGATCGCCGATGCGACCCGCCGC…
fda		Fructose-bisphosphate aldolase	1064	ATGCCTCTCGTATCAATGCGTCAATTGCTGGACCACGCGGCAGAGCACGGTTACGGCCTGCCGGCCTTCAACGTGAACAACCTGGAGCAGGTCCAGGCGATCATGGCGGCGGCGGATCAGGTCGGCGCGCCCGTGATCATGCAGGCATCGGCCGGCGCGCGTAAGTATGCGGGCGAGCCGTTCCTGCGCCACCTGATCGAAGCGGCGGTCGAATCGTATCCGCACATCCCGGTCGTGATGCACCAGGATCACGGCCAGTCGCCGGCCGTCTGCACGGCCGCGATCCGCAGCGGCTTCACGAGCGTGATGATGGACGGTTCGCTCGAAGCCGACGGCAAGACGGTCGCGTCGTACGAGTACAACGTCGACGTGTCGCGCAAGGTCGTCGAGATGGCGCAC…
sdhD		Succinate dehydrogenase hydrophobic membrane anchor subunit	368	ATGGCAGCCAACAACCGAATCGGCTCGAAGCGCCTCGTCGTCGGCGCACACTACGGCCTGCGCGACTGGCTCGCGCAGCGCGTCACCGCCACGATCATGGCGGTCTACACGGTCATTCTGCTCGTCCTGTTCTTCGGCGCGCACGATTTTTCGTACGAAGGCTGGGCATCGATCTTCGCCGCGCAATGGATGAAGCTCGCGACCTTCGTGATGCTGCTTTCCCTCTTCTACCACGCATGGGTCGGCGTGCGCGACATCTGGATGGACTACGTGAAGCCCGTCGGTGTGCGCCTGCTGCTGCAATCGCTGACCATCGTCTGGCTGCTCGCATGTGCGGGCTACGCCGCGCAGATTCTCTGGAGAGTGTAA
def_2		Peptide deformylase	503	ATGGCTTTGCTCAATATTCTTCATTACCCCGACAAGCGGCTGCACAAGGTCGCGAAGCCCGTCGACAAGGTCGACGACCGGATCCGCAAGCTCGTCGCCGACATGGCCGAGACCATGTACGCGGCGCCCGGCATCGGCCTGGCGGCCACGCAGGTCGACGTGCACGAGCGCGTGATCGTGATCGACGTCTCCGAGGAGAAGAACGAGCTGCGCGCGTTCATCAACCCGGAAATCGTGTGGTCGAGCGACGCGAAGCAGACTTATGAAGAAGGCTGCCTGTCGGTGCCCGGCATCTACGACGAAGTCGAGCGCCCCGACCACGTGCGCGTGCGTGCGCTCAACGAGCAGGGCGAGACGTTCGAGCTCGACTGCGAGGGCCTGCTCGCCGTGTGCGTCCAG…
nuoF		NADH-quinone oxidoreductase subunit F	1311	ATGACGTCCCTCCACGACCGTCACATCAAACCGCTGATCCTCGCTGGTCTGAACGGCGAGAACTGGCACCTCGAAGACTACGTTGCGCGCGGCGGCTACAAGCAGCTGCGCCGCATTCTCGAAGAAAAGATTCCGCCCGAGCAGGTGATCGCCGACGTGAAGGCGTCGGGCCTGCGCGGTCGCGGCGGTGCGGGCTTCCCGACCGGCCTGAAGTGGAGCTTCATGCCGCGCCAGTTCCCGGGGCAGAAGTACCTCGTCTGCAACTCAGACGAAGGCGAGCCGGGCACGTTCAAGGATCGCGACATCCTGCGCTGGAACCCGCATGCGCTGATCGAAGGCATGGCCATCGGCGCGTACGCGATGGGCATCACCGTCGGCTACAACTACATCCACGGCGAA…
rpsI		30S ribosomal protein S9	392	ATGATCGGTAACTGGAACTACGGCACGGGCCGCCGCAAGAGCGCTGTCGCACGTGTCTTCATCAAGGCTGGCAAGGGCGACATCATCGTCAACGGCAAGCCCATCGCTGACTACTTCTCGCGCGAAACGTCGCTGATGATCGTGCGTCAACCGCTGGAACTCACGAACCACGGCCAGACGTTCGACATCAAGGTGAACGTCAACGGCGGCGGCGAAACGGGTCAGGCAGGCGCAGTGCGCCACGGCATCACCCGTGCACTGATCGACTACGATGCGACGCTCAAGCCGTCGCTGTCGAGCGCAGGCTTCGTCACGCGCGATGCGCGTGAAGTCGAGCGTAAGAAGGTCGGTCTGCGCAAGGCACGCCGCGCAAAGCAGTTCTCGAAGCGTTAA
metX		Homoserine O-acetyltransferase	1145	ATGGAATCGATCGGCATCGTCGCTCCACAGACCATGCACTTCGCCGAACCGCTGCGCTTGCAAAGCGGCAGCGTGATCGGCAACTATCAGCTCGTCGTCGAGACGTACGGCGAGCTCAACACCGCGCGCTCGAACGCGGTGCTCGTCTGCCACGCGCTCAACGCGTCGCACCACGTCGCCGGCGTCTACGCGGACGATCCGCGCAGCACCGGCTGGTGGGACAACATGGTCGGCCCGGGCAAGCCGCTCGACACCAACCGCTTCTTCGTGATCGGCGTGAACAACCTCGGCTCGTGTTTCGGCTCGACCGGACCGATGAGCATCGATCCGTCGACCGGCAAGCCGTACGGCGCGAAGTTCCCGGTGGTCACCGTCGAGGACTGGGTGCATGCGCAAGCG…
ureA		Urease subunit gamma	302	ATGAAACTGACTCCCCGCGAAAAGGACAAGCTGCTGATCTTCACGGCGGCGCTGCTCGCCGAACGCCGCCGTGCGCGCGGCCTGAAGCTCAACTATCCGGAGGCGGTCGCCTTCATCACCGCGGCGCTGATGGAAGCCGCGCGCGACGGCAGGACGGTGGCCGAGGTGATGCACTACGGCACGACGCTGCTCACGCGCGACGACGTGATGGACGGCGTGCCGGAAATGATTCCCGACATTCAGGTCGAAGCGACCTTCCCCGACGGCACGAAGCTCGTGACCGTCCACCACCCGATTCCGTGA
tyrS		Tyrosine--tRNA ligase	1241	ATGAGCACCGAACCCAGTTCCAAGCCCGTTTTCCCGATCACCGACGAAGTCCGGCATGCGCTCGCCGTCACGAAGCGCGGCGTCGACGAACTGCTGATCGAGGAAGAGTTCGCGCAGAAGCTCGCGCGCAGCGCAGCCACGGGCACGCCGCTGCGCATCAAGCTCGGCCTCGATCCGACCGCACCGGACATCCACATCGGCCATACGGTCGTGCTGAACAAGATGCGCCAGCTGCAGGATCTCGGCCATACGGTGATCTTCCTGATCGGCGATTTCACGTCGCTGATCGGCGATCCGTCGGGTCGCAACGCGACGCGCCCGCCGCTCACGCGCGAGCAGATCGAATCGAACGCGAAGACCTACTTCGAGCAGGCCGCGCTCGTGCTCGATCGCGACAAG…
ffh		Signal recognition particle protein	1367	ATGCTCGACAATCTCACTCAACGGATGGCGCGCGTCGTCAAGACGCTGCGCGGCGAGGCCCGGCTCACCGAGGCGAACACGCAGGAGATGCTCCGCGAGGTGCGTCTCGCGCTGCTGGAAGCCGACGTGTCGCTGCCGGTCGTTCGCGAATTCATCGCCAAGGTCAAGGAAAAGGCGCTCGGCGAAGAAGTGATCAGCAGCCTGTCGCCGGGCCAGGCGCTCGTCGGCGTGGTCCAGAAGGAACTGACCGCCGTGATCGGCGGCGACTACGAAGGCAAGGCCGCCGAGCTGAACCTCGCGGTCACGCCGCCCGCCGTGATCCTGATGGCCGGCCTGCAGGGCGCGGGCAAGACCACGACCGTCGGCAAGCTCGCGAAGCTGCTGCGCGAGAAGTACAAG…
ftsZ		Cell division protein FtsZ	1196	ATGGAATTCGAAATGCTGGAAACCGAGACCAACGGCACCATCATCAAGGTGGTCGGCGTTGGCGGCGCTGGCGGCAATGCCGTCCAGCACATGATCAACCGCGGCGTGCAGGGCGTCGACTTCATCGTGATGAACACGGACGCCCAGGCGCTGTCGCGTTCGCGCGCATCGTCGGTGATCCAGCTCGGCAACACGGGTCTGGGCGCCGGTGCGAAGCCGGAAATGGGTCGTGCGGCGGCGGAAGAAGCGCGTGAGCGCATCGCCGACGCACTGCGCGGCGCGCACATGGTGTTCATCACGGCCGGCATGGGCGGTGGCACGGGTACGGGCGCGGCGCCGGTGGTCGCGCAGATCGCGAAGGAGATGGGCATTCTGACGGTCGGTGTCGTCAGCAAGCCG…
trpE		Anthranilate synthase component 1	1493	ATGACCGAACTCGAATTCCAATCGCTCGCGAACGAAGGCTACAACCGCATCCCGCTGATCGCGGAAGCCCTCGCCGATCTCGAAACGCCGCTGTCCCTCTACCTGAAGCTGGCCCAGCCCGAACGCGCGGGCGCCAACTCGTTCCTGCTCGAATCGGTGGTCGGCGGCGAACGCTTCGGCCGCTATTCGTTCATCGGCCTGCCCGCCCGCACGCTGGTGCGCACCCGCAACGGCGTGTCGGAAGTCGTGCGCGATGGCCAGGTCGTCGAGACGCACGACGGCGACCCGTTCCAGTTCATCGAATCGTTCCAGGCGCGCTTCAAGGTCGCGCAGCGCCCGGGCCTGCCGCGCTTCTGCGGCGGCCTCGCCGGCTACTTCGGCTACGACGCGGTGCGCTAC…
gcl		Glyoxylate carboligase	1775	ATGGCCAAGATGAGAGCCGTCGACGCAGCCGTACTCGTGCTCGAGAAGGAAGGCATCCAGACCGCGTTCGGCGTGCCGGGCGCAGCGATCAACCCGTTCTACTCGGCCATGCGCAAGTCGGGCGGCATCAGCCACGTGCTGGCGCGCCACGTCGAAGGCGCGTCGCACATGGCCGAAGGCTTCACGCGTGCGGCACCGGGCAACATCGGCGTGTGCATCGGCACGTCGGGCCCCGCCGGCACCGACATGATCACCGGCCTCTACTCCGCGTCCGCCGATTCGATTCCGATCCTCGCGATCACCGGCCAGGCACCGCGCGCGCGCCTCTACAAGGAAGACTTCCAGGCCGTCGACATCGAATCGATCGCGAAGCCGGTCACGAAGTGGGCCGTCACCGTG…
parE		DNA topoisomerase 4 subunit B	1982	ATGTCAACGAAGAAACCCAGCGCGGCCTATAGCGAAGCATCGATCAAGGTGCTCAAGGGTCTCGAGCCGGTCAAGCAGCGGCCCGGCATGTACACCCGTACCGAGAATCCGCTGCACATCATCCAGGAAGTCATCGACAACGCGTCCGACGAGGCGCTCGGCGGCTACGGCAAGCAGATCACGGTCACGCTGCACGCCGACCAGTCGGTCTCGGTCGAGGACGACGGCCGCGGCATCCCGTTCGGCATGCATCCCGAAGAAGGCGTGCCGGTCGTCGAGATCGTGTTCACGCGCCTGCACGCGGGCGGCAAGTTCGACAAGGCCGCGGGCGGCGCGTATACATTCTCGGGCGGCCTGCACGGCGTCGGCGTATCGGTGACGAACGCACTCGCGACGCGA…
qseB_1		Transcriptional regulatory protein QseB	662	ATGCGGATTCTGCTTGTCGAAGATGATCGAATGATTGCCGAGGGCGTGCGCAAGGCGCTGCGCTCGGACGGCTTTGCGGTCGACTGGGTGCAGGACGGCGACGCCGCGCTGACGGCGCTCGGCGGCGAGACGTACGATCTGCTGCTGCTCGATCTCGGCCTGCCGAAGCGCGACGGCATCGACGTGCTGCGCACGCTGCGCGGGCGCGGGCTCGCGCTGCCGGTGCTGATCGTCACCGCGCGCGACGCCGTCGCCGATCGCGTGAAGGGGCTCGACGCGGGCGCCGACGATTACCTCGTCAAGCCGTTCGATCTCGACGAGCTGGGCGCACGGATGCGCGCGCTGATCCGCCGTCAAGCGGGGCGCAGCGAGTCGCTGATCCGCCACGGCGCGCTGACG…
nuoK		NADH-quinone oxidoreductase subunit K	305	ATGCTGACTCTTGCTCACTACCTTGTGCTCGGCGCGATCCTGTTCGCGATCGCGATCGTCGGGATTTTCCTGAACCGCCGCAACGTCATCATCATCCTGATGTCGATCGAACTGATGCTGCTGGCGGTGAACACCAACTTCGTCGCGTTCTCGCACTACCTGGGTGACGTGCACGGCCAGATCTTCGTGTTCTTCGTGCTGACGGTCGCCGCAGCGGAAGCCGCGATCGGTCTCGCGATTCTGGTGACCCTGTTCCGTAAGCTCGACACGATCAATGTCGAGGATCTCGATCAGCTCAAAGGTTAA
mrdB		Rod shape-determining protein RodA	1148	ATGCAATTCGACAAGCGCGCCTGGCTCGACAAGATCAAGCAGATGTTCGCGGGCTTCGACCGTCCGCTCGCCCTCATCGTGTTCCTGCTGCTGTGCGTCGGCATCGTCACGCTGTACAGCGCGTCGATCGACGTGCCGGGCCGCGTCGAGGACCAGTTGCGCAACATCCTGCTGACGTTCGTGCTGATGTGGGTGATCGCCAACATCCCGCCGACCACGCTGATGCGCTTCGCGGTCCCGCTCTACACGTTCGGGGTCACGCTGCTGATTGCCGTCGCGCTGTTCGGGATGACCAAGAAGGGCGCGAAGCGCTGGCTGAACGTCGGCGTCGTGATCCAGCCGTCCGAAATCCTCAAGATCGCGACGCCGCTGATGCTCGCGTGGTACTACCAGCGCCGC…
suhB		Inositol-1-monophosphatase	803	ATGCATCCCATGCTCAACATTGCTGTCAAGGCTGCGCGCCGCGCCGGACAGATCATCAATCGCGCGTCCCTCGATCTCGACCTGATCGAGATCCGCAAGAAGCAGCAGAACGACTTCGTCACCGAAGTGGACAAGGCCGCCGAAGACGCGATCATCGAGACGCTGAAGACCGCCTACCCCGACCACGCGATCCTCGCGGAGGAATCGGGCGAATCCGACAACGAATCCGAATTCAAGTGGATCATCGATCCGCTCGACGGCACGACCAACTTCATCCACGGCTTCCCGTATTACTGCGTATCGATCGCGCTCGAGCACAAGGGCGTCGTCACGCAGGCCGTCGTCTACGATCCGAACAAGAACGACCTGTTCACGGCCACCCGCGGCCGCGGCGCATAC…
livH_9		High-affinity branched-chain amino acid transport system permease protein LivH	926	ATGACTGACTTCTTTCCTCAATTCGCCCAGCAGCTGGTCAACGGCCTGACGCTGGGTGCGATCTATGCGTTGATCGCCATCGGCTATTCGATGGTCTACGGCATCATCGGCATGATCAACTTCGCCCACGGCGAGATCTACATGATCGGCGCGTACGTGGGCCTCGTGACCCTGACGGCCATCGGCATCTCCGCCGGCTATCCGCTGCCGCTCGTGCTCGGCGCCGCGCTGATCGTGTCGGTGATCGTCACCGGCCTGTACGGCTTCGCGGTCGAGCGCGTCGCGTATCGCCCGCTGCGCGGCGGCCCGCGCCTCGTGCCGCTGATCTCCGCGATCGGCATGTCGATCTTCCTGCAGAACTACGTGCAGATCGGCCAGGGCGCGCGCGACGTGTCGGTG…
atpG		ATP synthase gamma chain	875	ATGGCTGGAATGAAGGAAATTCGCGGCAAGATCAAGAGCGTGCAGAACACGCGCAAGATCACGAAGGCGATGGAGATGGTGGCTGCATCGAAGATGCGTCGCGCGCAGGAACGCATGCGCGCCGCTCGTCCGTATGCGGACAAGGTCCGTGCCATCGCCGCGCACATGAGCCGTGCGAACCCCGAGTACCGTCACCCGTTCATGGTGGCGAACGACGGCGCGCAGACGGCCGGCATCATCCTCGTCACGACGGACAAGGGTCTGTGCGGTGGTCTGAACACCAACGTGCTGCGTGCGACGGTGCAGAAGTTCAAGGAGCTGGAAGAGAAGGGCCAGAAGGTCGAAGCCACCGCGATCGGCGGCAAGGGCCTCGGGTTCCTGAACCGCTTCGGCGCGAAG…
typA		GTP-binding protein TypA/BipA	1826	ATGACCCGCGCCCTTCGCAATATCGCCATCATCGCTCACGTCGACCACGGCAAGACGACGCTCGTCGACCAACTGCTTCGCCAGTCCGGCACCTTCCGCGACAACCAGCAAGTCGCCGAGCGTGTGATGGACTCGAACGACATCGAAAAGGAACGCGGGATCACGATTCTCGCGAAGAACTGCGCGGTCGAATACGAAGGCACGCACGTCAACATCGTCGACACCCCGGGGCACGCGGACTTCGGCGGCGAAGTCGAGCGCGTGCTGTCGATGGTCGACTCGGTGCTGCTGCTCGTCGACGCGGTCGAGGGCCCGATGCCGCAGACGCGCTTCGTCACGAAGAAGGCGCTCGCGCTCGGCCTGAAGCCGATCGTCGTCGTCAACAAGATCGACCGCCCG…
oxyR_1		Hydrogen peroxide-inducible genes activator	959	ATGACGCTGACTGAATTGAAATACATCGTCGCGGTTGCGCGCGAGCGGCATTTCGGCCGCGCGGCCGAAGCGTGCTTCGTGAGCCAGCCGACGCTCTCGGTGGCGATCAAGAAGCTCGAAGACGAGCTCAACGTGCAGATTTTCGAGCGCGGCGCGAGCGAAGTGAGCGTGACGCCGATCGGCGACCAGATCGTCACCCAGGCGCAGCGCGTGCTGGAGCAGACCTTCGCGATCAAGGAGATCGCGAAGCAGGGCAAGGACCCGCTCGTCGGCCCGTTCCGCCTCGGCGTGATCTACACGATCGGGCCGTACCTGCTGCCGACGCTCGTCAAGCAGATGATCCAGCGTGTCCCGCAGATGCCGCTGATGCTGCAGGAGAACTACACGCTGAAGCTGCTC…
argF		Ornithine carbamoyltransferase	929	ATGACCGCCAAAACCATTCGTCACTACCTGCAGTTCAAGGATTTCTCGCTGGAAGACTACGAGTACGTGCTCGAACGCACGGGTATCCTGAAGCGCAAGTTCAAGAACTACGAGACCTATCACCCGCTGCACGACCGCACGCTCGCGATGATCTTCGAGAAGAGCTCGACGCGCACGCGCCTGTCGTTCGAGGCCGGGATCTTCCAGCTCGGCGGTCACGCCGTCTTCATGAGCACGCGCGACACGCAGCTCGGCCGCGGCGAGCCCGTCGAGGATTCCGCGCAGGTCATCTCGCGAATGGTCGACATCATCATGATCCGCACGTTCGAGCAGGACGTGATCACGCGCTTCGCGCAGAACTCGCGCGTGCCGGTGATCAACGGCCTGACGAACGAATAC…
zapE		Cell division protein ZapE	1097	ATGAACGTCACCGAATACTACACGCGCGAACTGACCACGCGCGGCTATCAGTCCGATCCCGCGCAGCGCGCGGCCGTCGATCGCCTGCAGCGCTGTTTCGACGAATGGGTCGAATACAAGGCGCGCCGCTCGAACGCTTTCAAGAAGCTCATCAATCATCCGGATCTTCCGCGCGGCGTCTACATGTGGGGCGGTGTCGGTCGCGGCAAGAGCTTCCTGATGGACAGCTTCTACGCAGTCGTACCCGTGCAGCGCAAGACGCGCCTGCATTTCCACGAATTCATGCGCGAAGTGCACCGCGAGCTCGAGGAGCTGAAAGGGCAGGCCGATCCGCTCGACGAACTCGCGCGACGCATCGCGAAGCGTTACCGGCTGATCTGTTTCGACGAGTTTCACGTG…
scoA		putative succinyl-CoA:3-ketoacid coenzyme A transferase subunit A	704	ATGAACAAAGTCTATCCAAGCGCGGCTGCCGCGCTGGAGGGGATCGTCCGCGACGGACAGACCTTCGCGGTGGGCGGCTTCGGCCTGTGCGGGATTCCCGAGGCGCTGATCGCGGCGTTGCGCGATTCGGCCGTCAAGGGCATCACCTGCATCAGCAACAACGCGGGCGTCGACGGTTTCGGCCTCGGCCTGCTGCTGGAAACGCGCCAGATCAAGAAGATGATCTCGTCGTACGTCGGCGAGAACAAGGAGTTCGAGCGCCAGTACCTGGCCGGCGAACTCGAGCTTGAATTCACGCCGCAGGGCACGCTCGCCGAAAAGCTGCGCGCGGGCGGCGCGGGCATCCCCGCGTTCTTCACGAATACCGGCTACGGCACCGTGATCGCGGAAGGCAAGGAA…
envZ_1		Osmolarity sensor protein EnvZ	1361	ATGCGTATCGACCGGCGCCTTCTGCAGCTCGCGTTCGGCGGGCTGTTCTGGCGCACCTTCCTGCTGATCGCGCTGCTGATCTCGGTCAGTCTCGCCGCGTGGTTCCAGAGCTTTCGCGTGATCGAGCGCGAGCCGCGTGCGCAGCGCGTCGCGCTCCAGCTCGTCGCGGTCGTGAAGCTCACGCGCACCGCCCTGCTCTATTCCGATCCCGATTTGCGGCGCGCGCTGCTGCAGGATCTCGAGAGCAACGAGGGCGTGCGCGTGTACCCGCGCGAGAAAACCGACAAATTCAAGCTGCAGCCCGACGAATCGCTGAACCGCCTGATCGAACACGACATCCGCAGCCGCCTCGGCGACGATACCGTGATCGCGCAGTCGGTCAACGACATTCCCGGCGTG…
lrp_5		Leucine-responsive regulatory protein	470	ATGGACGCCATCGATCGCAAGCTGCTGGAGCTGCTGCAGGCGGATGCCACACTGCCGATCGCGGAACTGGCACAGCGCGTGAACCTGTCGCAGACGCCATGCTGGAAGCGCGTGCAGCGGCTGAAGGAAACCGGCGCGATTCGCGCGCAGGTCGCGCTGTGCGATCCGCGCAAGCTCGGGGTCGGCACGACCGTGTTCGTCGCGATCCGCACGAACCAGCACACCGAGGAATGGGCGCAGCGTTTCACGCAGGCGGTGCGCGACATGCCGGAAGTGGTCGAGGTCTACCGGATGAGCGGCGAGACCGATTACCTGCTGCGCGTCGTGGTGGCCGGCATCGACGACTACGACCGCGTCTACAAGCAACTGATTCGCACGGTGCCGCTGTTCGACGTCAGC…
maeB_2		NADP-dependent malic enzyme	2300	ATGTCCACCCAAGCCTCCTCCAAAGCCAAGCTGCGCGAAGCCGCGCTCGACTATCACGAATTTCCGACCCCCGGCAAAATCGCGATCGCCCCGACCAAGCAGATGATCAACCAGCGCGACCTCGCGCTCGCGTATTCGCCGGGCGTGGCGTACGCGTGCGAGGAGATCGTCGAGAATCCGCTCAACGCGGCGCGTTTCACCGCGCGCAGCAACCTGGTCGGCGTCGTGACGAACGGCACGGCGGTGCTCGGTCTCGGCAACATCGGCCCGCTCGCGTCGAAGCCGGTGATGGAAGGCAAGGCCGTGCTGTTCAAGAAGTTCGCGGGCATCGACGTGTTCGACATCGAGCTGAACGAGTCGGACCCGCACAAGCTCGTCGACGTGATCGCCGCGCTGGAG…
kce_2		3-keto-5-aminohexanoate cleavage enzyme	929	ATGAACCACGAAGTCATCATCACCTGCGCCGTCACGGGCGCGGGCGATACGGTCGGCAAGCATCCGGCGATTCCGGTCACGCCGAAGGAGATCGCGGCCGCCGCGATCGAAGCCGCGAAGGCCGGCGCGACCGTCGCCCACTGCCACGTGCGCGATCCGCAGACGGGGCGCGGCAGCCGCGACCCGAACCTGTATCGCGAGGTGGTCGACCGCATCCGCTCGGCCGACGTCGACGTGATCATCAACCTGACGGCCGGCATGGGCGGCGATCTCGAGATCGGCCCGGGCGAGGACCCGATGCGCTTCGGCAAGGGGACCGACCTGGTCGGCGGCCTCACGCGCCTGGCGCACGTCGAGGAGCTGCTGCCCGAGATCTGCACGCTCGACTGCGGCACGCTG…
clpB_2		Chaperone protein ClpB	2597	ATGAGAATCGACAAGCTCACCACCAAGTTCCAGGAAGCACTCGCGGACGCGCAAAGTCTCGCGGCAGGCCGCGACAATCAATACATCGAACCCGTTCACGTCCTCGCGGCGCTAGTCGCGCAACAGGACGGCTCGGCCCGCTCGCTGATGTCGCGTGCGGGCGTGCACGTGCAGGCGCTGCAAGGCGCGCTGAACGAAGCCATCTCGCGCCTGCCGCAGGTGACGGGTACGGGCGGCGACATCCAGATCGGCCGTGAGTTGGCCGGGCTGCTGAACCAGGCCGACAAGGAAGCGCAGAAGCTCAACGACACGTTCATCGCGAGCGAGATGTTCCTGCTCGCGGTGTCGGACGACAAGGGCGACGCCGGCAAGCTCGCGCGTCAGCACGGCCTCACGCGC…
group_34424		hypothetical protein	185	ATGACGACCTATTTCACGATCGGCGACTTCATCCTGTTGATTCCGATGGCGCTGGCCGGAGCGCTATTTCTCGGCGCGGTACCGTGCGCCACCCAGTTCCGTCACAACCTGCTGCGCGTACTCGGCGTCATTCTCGGCGTCGGCGTCGCGGTATTGCTCGTTGAAGGCCTGCCTGCGCTGATCTAG
lptB_2		Lipopolysaccharide export system ATP-binding protein LptB	776	ATGAGCGACAAGCAAATCCGACTGTCCGTCTCGGGCGTGAACAAGCGCTTCGGCGGGCTGCAGGCACTGTCCGACGTCGGCCTGCAGATCCGCGAAGGCGAGATCTACGGTCTGATCGGCCCGAACGGGGCCGGCAAGACGACGTTCTTCAACGTGATCACGGGCCTCTACACGCCGGACTCCGGCGACTTCAAGCTGGACGGCACGAACTACACGCCGACGGCCGTGCACCAGGTGGCCAAGGCCGGCATCGCGCGCACGTTCCAGAACATCCGCCTGTTCGGCGGGATGACGGCGCTCGAGAACGTGATGGTGGGCCGCCACGTGCGCACCAAGCACGGTCTGCTGGGCGCGGTGTTCCAGACGCCGGCCGAACGTCAGGAAGAGCGCGAGATCAAG…
group_34427		hypothetical protein	191	ATGGACCTGGCTGGCTCGTTGTTGCTCGCAGTAGCGCTGATGCTGATCATCGAGGGGGCGTTCCCCTTCGTGTTTCCCGTCGCCTGGCGCGACACGTTTCGTAGAATAGCCGAGCGGCCGCCGCATCATATCCGGATCGGCGGGCTGATCGTGATGGTGCTCGGGCTCGTGCTGCTGCTGCTCGCGACCTGA
frr		Ribosome-recycling factor	560	ATGAGTGTCGCTGATGTGAAGAAGGGCGTCGAGCAAAAGATGCAGCGCTCGATCGAAGCGTTCAAGAACGATCTGGCCAAGATCCGTACGGGCCGTGCGCACACCGGTCTGCTCGATCACGTGCAGGTCGACTACTACGGCTCGATGGTGCCGATCTCGCAGGTCGCGAACCTGACGCTCGTCGACGCGCGCACGATCGGCGTGCAGCCGTGGGAAAAGAACATGGTCGCGAAGGTCGAGAAGGCCATCCGCGAAGCCGATCTGGGCCTGAACCCGGCAACGGCCGGCGACCTGATCCGCGTGCCGATGCCCGCGCTGACGGAAGAGCGCCGCCGCGAGCTGACCAAGGTCGTGAAGAGCGAAGGCGAAACGGCCAAGGTCGCGATCCGCAACCTGCGC…
pal_1		Outer membrane protein P6	511	ATGATGTCGAATAAAGCTCGTCTGGCCTTGGCCGTGATGATGATCAGCGCGCTCGCAGCGTGTAAGTCGGGCGTGAAGCTCGACGACAAGGCAAACAACGCGGGCGCAGTCAGCACGCAACCGAGCGCCGACAACGTCGCGCAAGTGAACGTCGATCCGTTGAACGACCCGAACAGCCCGCTCGCGAAGCGCAGCATCTACTTCGACTTCGACAGCTATTCGGTGAAGGACGAGTACCAGCCGCTGATGCAGCAGCACGCGCAGTACCTGAAGAGCCACCCGCAGCGCCACGTGCTGATCCAGGGCAACACCGACGAACGCGGCACGAGCGAGTACAACCTCGCGCTGGGCCAGAAGCGTGCGGAAGCCGTCCGCCGCGCGATGGCACTGCTCGGCGTG…
moaC		Cyclic pyranopterin monophosphate synthase accessory protein	487	ATGTCAGGACTCACCCATTTCGACGCCGCCGGCCACGCCCACATGGTCGACGTCGGTGGCAAGCAGAAAACGCAACGCATCGCGATCGCGCGCGGCACGATCCGGATGCTGCCGGCCACGTTCGCGCTGATCCGCGACGGCAAGGCGAAGAAAGGCGACGTGCTCGGCGTCGCGCGCATCGCGGCGATCCAGGGCGCGAAACGCACGGCCGATCTCATTCCGCTGTGCCATCCGCTCGCGCTGACGCGCGTGGCCGTCGACTTCGAACTCGACGACGCGCTGCCGGGCGTCCACTGCGTCGTGCAGGTCGAGACGTTCGGCCGGACCGGCGTCGAGATGGAAGCGCTGACGGCCGTCCAGGTCGGGCTGCTGACCGTCTACGACATGTGCAAGGCGGTC…
group_3447		hypothetical protein	755	ATGCTCGCTCGATTGTCCGCCACCGACCGCTTCGCGCTGATCCAGGGCGCGCGCGACTATTCCCCGACACTGATGGCGATCCTGTCCTGGGGGCTCGTCACCGGCATCGCGATGAGCAAGTCCGTGATGACGCTCGGGCAGGCGAGCGCGATGTCGCTGTTCGTCTACGCGGGCTCGTCGCAGCTCGCGGTGCTGCCGCTCCTCGCGGCGAAGCTGCCGATCTGGACCGTGCTGCTCACGGCCGCGATGGTCAACATGCGCTTCGTGATCTTCAGCGCCGGGCTGGCGCCGCATTTTTCCTACCTGCCGCTGTGGCGGCGTCTCGCGATCGGCTATTTCAACGGCGACGTGATCTACCTGCTGTTCCAGAAACAGGGCTTCGCGTACGGCCGCGTGCCG…
htrA_1		Putative serine protease HtrA	1468	ATGAACACCCGATTCCTTGCGCGCGGCGCCGTCGCGGTCGCCGTGGCGGCCGCCCTGTCGGCCGGCTATTTCGCCGGCACCCGCCGCGCCGATCCGCAGATCATCACGCCCGCGCAGGCGGCCGCATTGATGCCGGCCGAAGCTGCCGCCAAGACCGGCATTCCCGATTTCTCCGGGCTCGTCGAGACCTACGGCCCGGCGGTCGTGAACATCAGCGCGAAGCACGTCGTGAAGCAGGTGGCGCGGCGCGCGCCGCAGCCGCAACTGCCGATCGATCCGAGTGACCCGTTCTACCAGTTCTTCAAGCACTTCTACGGCCAGGTGCCGGGCATGGGCGGCGACGCGCAGCCGGACGACCAGCCGAGTGCCAGCCTCGGGTCGGGCTTCATCGTCAGTTCC…
murJ		Putative lipid II flippase MurJ	1645	ATGAAAACGGCAGTTGCCGTGCATGTACGAGCCCAGAAACAGGCGATTATAGCAACAAAATCAAGCGAGTGGCAAGTTCGACTTAACGCCCGCCGGGCGGGGCGCCGGCGGCGGCCGCGCTTTTCGGTATCGGCCGGTGGCCGGGTCGCGCAACGTCCGTATAATAAGCGCCCCATGAATCTATTCCGAGCCCTGCTGACGGTCAGCGGCTTCACGCTGCTGTCGCGCGTGACCGGACTGGCCCGCGAGACGCTGATCGCCCGTGCGTTCGGCGCCAGTCAATACACCGACGCGTTCTACGTCGCCTTCCGCATTCCGAACCTGCTGCGCCGCCTGTCTGCCGAAGGCGCGTTCTCGCAGGCGTTCGTGCCGATCCTCGCCGAGTTCAAGAACCAGCAG…
sodB		Superoxide dismutase [Fe]	581	ATGGCTCATACGCTCCCGCCGCTCCCGTACGCTGAAGACGCACTCGCGCCGACCATCTCGAAAGAGACGATCGAGTACCACTACGGCAAGCACCATCAGGCTTATGTGACGAACCTGAACAATCTGATCCCGGGCACGGAATTCGAAAACCTGCCGCTGGAAGAGATCGTGAAGAAGTCGTCGGGCGGCATCTTCAACAACGCCGCGCAAATCTGGAACCACACGTTCTTCTGGAACAGCCTGTCGCCGAACGGCGGCGGCGCACCGACGGGCGCGCTGGGCGACGCGATCAACGCGAAGTGGGGTTCGTACGACGCATTCAAGGAAGCGTTCACGAAGGCCGCGGTCGGCACGTTCGGTTCGGGCTGGGCATGGCTCGTGAAGAAGGCCGACGGTTCG…
yjcC_2		Putative cyclic-di-GMP phosphodiesterase YjcC	1274	ATGAGCATGATCGAAATCGATCCCCCCGGCTTTCAGCCGCCCCGCCCCGTCGCCGGCGACGACGGGAACCGGCGCACCGTGCTGTACGGCGGCTACACCGTGTTCAGCGTGTTCCAGCCCGTGTTCTCGGTGTCGCACCGGCGCGCGATCGGCTATCACGCGTCGCTGCGCGCGCACGACGAGGAAAGCCGCCAGGTGGCGTCGCACGAGGTGTTCACGCAGGCGGCGCGGCGCGGCGACCTGCTCGAGCTCGGCCGGCTCGCCGAATCGTTGCATCTCGGCAACTTCCACGCGTTCGACAGCCACGACGAATGGCTCTTCCTGAGCCTGCATCCGGCCGCGCTGATGGACACCATCTACGGCGACGCGCTGCTCGCGAACCTGAAGGCGCTCGGGCTG…
hsrA_1		putative transport protein HsrA	1433	ATGTTCCAACGCCCGCCTGCCGCCGCTCCCGGCGAAAAGAACCTCACCGTGATGCTCTGGCTCGTTGCGACGGGCTTCTTCATGCAGACGCTCGACGCGACGATCGTCAACACGGCGCTGCCGTCGATGGCCGCGAGCCTCGGCGAATCGCCGTTGCGGATGCAATCGGTCGTGATCGCGTACTCGCTGACGATGGCGGTGATGATCCCCGTGTCGGGCTGGCTCGCCGATACGTTCGGCACGCGGCGGGTGTTCTTCAGCGCGATCCTGGTGTTCTCGCTCGGCTCGCTGCTGTGCGCGAACGCCCATACGCTGACGCAACTGGTCGCCTTCCGCATCGTGCAGGGCGTCGGCGGCGCGATGCTGCTGCCGGTCGGGCGGCTCGCGGTGCTGCGCACG…
rluE		Ribosomal large subunit pseudouridine synthase E	564	ATGAACCTCATCGCCCTCAACAAGCCGTTCGGCACGATTTGCCAGTTTTCCGCGCACGAGACGCGGCCCTCGCTCGGCGACTGGGTCAAAACACCCGGCGTGTACGCAGCCGGCCGGCTCGACGCGGACAGCGAGGGGCTGCTGCTGCTCACCGACGACGGCGCGCTGCAGGCGCGCATCGCGGAGCCGCGCCACAAACTGGTGAAGCGCTACTGGGCGCAGGTCGACGGCGCACCGGGGCCGGCCGACCTGAAGGCGCTCGCCCGCGGCGTCGACCTCGGCGACTACGTGACGCGCCCGTGCCGCGCCGAATTCATCGAGCCGCCCGACACGCTGTGGCCGCGCAACCCGCCGATCCGCTACCGCGCCGCGATTCCGACCACGTGGATCGAGCTGGCG…
sir_2		Sulfite reductase [ferredoxin]	1679	ATGTATCAGTACGACCAATACGACCAGACGATCGTCGACGAGCGAGTCGCGCAGTACCGCGATCAGGTGCGCCGCCGGCTGTCGGGCGAGTTGAGCGAAGACGAATTCCGTCCGCTGCGTCTGCAGAACGGCCTGTACATGCAGCGCCACGCGTACATGCACCGCATTGCGATTCCGTACGGCAACCTGCGCAGCGACCAGCTCCGGATGCTGGCGCGCATCGCCCGCGAACACGACCGCGGCTACGGCCATTTCTCGACGCGCTCGAACATCCAGTTCAACTGGGTGCAACTCGAAGAGACGCCCGAGATCCTCGCGAAGCTCGCGTCGGTGCAGATGCACGCGATCCAGACGTCGGGCAACTGCATCCGCAACATCACGGCCGACCAGTTCGCCGGC…
lptF		Lipopolysaccharide export system permease protein LptF	1093	ATGATCTTCGAACGCTCCCTCCAGCGCGAGCTTGCGTATACGGCTGGCGCCGTGTTCATGGTGCTGCTCACGATCATGCTCACGACGATGATGATTCGCATCGTCGGCTACGCCGCGTCCGGCGAAATCGATCCGCGGGACGTGCTCGTGCTGATCGGCCTGACCGTGATCGGCTATCTCGCCGTGATGCTCGTCGTCACGCTGTTCGTGTCGATCCTGTTCGTGCTGACCCGGTGGTACCGGGACTCCGAAATGGTGGTGTGGCTCGCGTCCGGCGTGAGCCTCACGCGCCTCATCAAGCCGATCGGCGTGTTCGCCGCGCCGATCATCCTGCTGATCACCTTCTTCGCGTTCGTCGGCTGGCCGTGGTCGAACCAGCAGAGCAAGATGATCAAGGCG…
soj_3		Chromosome-partitioning ATPase Soj	660	ATGACGGTCATCGTGGTGGCGAATCCGAAGGGCGGCGTGGGCAAGAGCACGCTGTCCACCAATCTAGCCGGCTATTTCGCGGCGCAAGGCGCATGGGTCGCGCTGGCCGACCTGGACCGGCAGCAGTCCGCGCATGCGTGGCTCGACCTGCGGCCGGCTGGCTTGCCGGCGATCGAGGCGTGGGAACTCGATCCGGAGGCGCCGTCGAAGCCGCCGCGCGGGCTGGAATATGCGGTGATCGATACGCCGGCCGGCCTGCACGGCACGCGGCTCAACGTCGCGCTGCAACTGGCCGACAAGGTGATCGTGCCGCTGCAGCCGTCGATGTTCGATATTCTCGCGACCCAGCAGTTTCTGGAGCGCCTCGCCGGCGAGAAGGCCGTGCGCAAGGGCAGCGTC…
uup		ABC transporter ATP-binding protein uup	1949	ATGTCGCTCTATTCCATTACCGGCGCGCAGCTCGCGTTCGGTCACGTCGCGTTGCTCGATCACGCGGATTTCTCGCTGGAAGCCGGCGAGCGGGTCGGCCTGATCGGCCGCAACGGCGCGGGCAAGTCGTCGCTGCTGAAGATCGTCGCCGATCTCGCGAAGCCCGACGACGGGCTGGTCACGCGCCAGCAGGAGCTCGTGACGGTCTACGTGCCGCAGGAGCCCGAATTCGAGCCGGGCGCGACGGTGTTCGACGCGGTCGCGTCAGGGCTCGCGCATACGCGCGAACTGCTCGAAGAATACGATTCGATCGCGCACCGCCTCGCGGAGATCCCGGAAGGTGCCGAACACGATGCGCTGCTCGCGCGGATGAACGCGCTGCAGTCGTCGCTGGACGCG…
parC		DNA topoisomerase 4 subunit A	2321	ATGGACGACAATACTTCCGATCTCTTTGCCGGGTCCGATGCACCGGATGCCGAAGCGCTGACGCTCGGCAATTACGCGGAGCAGGCGTATCTCAGCTACGCGGTCAGCGTCGTGAAGAGCCGCGCGCTGCCCGACGTGTGCGACGGCCAGAAGCCGGTGCAGCGCCGGATCCTGTTCGCGATGAACGAAATGGGTCTTGGCCCGGACGCGAAGCCGGTGAAGTCGGCGCGCGTGGTCGGCGACGTGCTCGGTAAATACCATCCGCACGGCGACCAGTCGGCGTACGACGCGCTGGTGCGGCTCGCGCAGGATTTCTCGCTGCGCTACCCGCTGATCGACGGGCAGGGCAACTTCGGCTCGCGCGACGGCGACGGCGCGGCGGCGATGCGTTACACGGAA…
group_3480		putative signaling protein	2340	ATGAGCTCCGCCCGGTCCAACCACACGCCGCCGAACCGGCCGCTGCGCGCGCCGCGCAAATCGCGCCGGCGTGCGCTGTTTGCCATCCCGCTGCTCGGGATGCTGGCGCTCGCGCTGCTGTGGGCCGTGATCATCGCGCGTCTGTCCGTTGAAAAGGACAGCGCGTACAAGGAAGCGGCGGCCTCCGCGGCGATCCTGTCGTCCGCGCTCGAGCAGCATACGGTCAAGGCGATCCACCAGGTCGACCAGATCACCCGCTTCGTCAAGTTCGAATTCGAGAAATCGCCGGCGCGCTTCAATCTCGCGAGCGCCGTCGAGAAAGGCGTCGTGCCGAGCGACACGCTGATCCAGGTGTCGCTCGTCAACGCGAAGGGCATCCTGTTCGCGAACACCGCCGAA…
lysN_2		2-aminoadipate transaminase	1181	ATGAATCCGAGCGACCTGCATCCGCCGCACTGGCAGCTTTCCGAACGCGCCCGCAAGCTGACGAGCTCTGCGATCCGCGAGATCCTGAAGGTCACGGAACGCCCCGAGGTCATCTCGTTCGCCGGCGGCCTGCCCGCCCCCGCGACGTTCCCGGCGGAACGCATGCGCGCCGCCGCCGACCGCGTGCTGCGCGACGCGCCGGCCGCCGCGCTCCAGTACAGCGCGACCGAAGGCTACCTGCCGCTGCGCGAATGGATCGCCGAGCGCTACAGCGTGCGCGTGTCGCAGGTGCTGATCACGACCGGCTCGCAGCAGGCGCTCGACCTGCTCGGCAAGGCGCTGATCGACCCGAACAGCCCGATCCTCGTCGAAACGCCGACCTACCTCGGCGCGCTGCAA…
mctP		Monocarboxylate transport permease protein	1550	ATGAATCTCGGCGCGACCTTCGTCTTCGTCCTGCTGTTCATCGGCGTCACGATCATCGGTTTCCTGGCCGCGAACTGGCGGCGCGGCGATCTCGCTCATCTCGACGAATGGGGCCTCGGCGGACGCCGCTTCGGCACGATCGTCACGTGGTTCCTGCTCGGCGGCGACCTCTATACGGCCTACACGTTCGTCGCGGTGCCCGCGCTCGTATTCGGCGCCGGCGCGATGGGCTTCTTCGCGCTGCCGTACACGATCCTGATCTATCCGTTCGCGTTCGTCGTGTTCCCGAAACTGTGGAGCATCGCGAAGCGGCACGGCTACGTGACGGCCGCCGATTTCGTCAACGCACGCTACGGCAGCCGGATGTTGGCGCTTGCGATCGCGGTGACGGGCATCGTC…
nicS_1		HTH-type transcriptional repressor NicS	597	ATGGCGGCAGCCGAAGAGTTCGCGAATGGAGGGCTGTTCGGCGCGCGCGTCGATCAGATCGCGCGCCGGGCCGAAACCAACGAGCGCATGCTCTATTACTACTTCGGCAGCAAGGAGCAGCTCTTCACGGCGGTGCTCGAACACGCGTTTTCCGCGCTGACCGAGGCCGAGCGCGTGCTCGATCTCGATGGCGTCGCGCCGGTCGAAGCCGTCACGCGGCTCGCGCATTTCGTTTGGGACTACTACCGCGACCATCCGGAGCTGCTCCGGCTCATCAACAACGAGAATCTGCACGAAGCCCGCTATCTGCACAAGTCGACGCGGATCCGCGAGATGATGTCGCCGATCGTCGCGAAGCTCGGCAACGTGCTGATGCGCGGCCAGAAGGCCGGGCTGTTT…
group_3486		hypothetical protein	854	ATGACCATCGTCAACCTCGCCGCCTACCACTTCGTATCGCTCGACGCGAACGAGCAATGGCGCCCGCTCGTCACCGCCCGCTGCAACGAACTCGGCCTGCGCGGCACGATCCTGCTCGCGCCGGAAGGCATCAACCTGTTCATCGCCGGCACGCGCGAAGCCACCGACGCATTCATCGCGTACATCCGCCACGATCCGCTGTTCGAAGGCAAGTTCGCGACGCTGCAGTTCAAGGAAAGCCTGTCCGACTCGCAGCCGTTTCGCCGCATGCTCGTGCGCCTGAAGCGCGAGATCATCACGATGAAGAAGCCCGCGATCAAGCCGGAACTCGGCCGCGCGCCGTTCGTCGACGCGCGCACGCTGAAGTCGTGGCTCGATCGCGGCCACGACGATACCGGC…
dnaE		DNA polymerase III subunit alpha	3422	ATGTCAGATCCTCGCTTCGTCCATCTTCGCGTTCACTCCGAATTCTCGATTGCCGACGGCATCGTGCGCATTGACGACATCGTCAAGGCGGCGGCCGCGGACGGTCAGGGCGCGCTCGCGCTCACCGATCTCGGCAACGCATTCGGCCTCGTCCGTTTCTACCAGGAAGCCCGCGGCAAGGGCATCAAGCCGATCGCCGGCTGCGACGTCTGGATTGCCAATCCGGACGACCGCGACAAGCCGTCGCGGCTGCTGCTGCTGGTCAAGGACAAGGTCGGTTACCTGAATCTCTGCGAGCTGCTGTCGAAGGCGTGGCTCACGAACCAGTATCGCGGCCGCGCGGAACTCGACGCGAGCTGGCTCGACGGCGAGCTCGCGCAGGGGCTGCTCGCGCTGTCG…
sigE_1		RNA polymerase sigma-E factor	563	ATGGCATCAGACAAGGAACTCGCCGACTTTCTGGCGGGCGTCGAAAGGCGCGCGTTCAAGCAGGCTGCGTACGCCGTGCGTGACGACGATGCATCGCTCGACATCGTGCAGGACGCGATGATCAAGCTCGCGGAGAAGTACGGCGACCGGCCGTCGGCCGAGCTGCCGCTGCTGTTTCAGCGGATCCTGCAGAACGCGATCCACGACTGGTTCCGCCGGCAGAAGGTCCGCAATACGTGGGTGACGCTCTTCTCGTCGCTGAACAACACCGACGACGACGACTTCGACCCGCTCGAAACGCTCGAATCCGCGGATGACAACGCGGGCGTCGAAAGCAGCGAGCACCGCCTCGAAAGAGAGCAGGTTCTGGCCCTGATCGACGAAGAAATCCAGAAGCTT…
group_3496		hypothetical protein	422	ATGAAGGTCCTCGATTTACAGTGTCCGCACGGTCATCGGTTCGAAGGCTGGTTCGCTTCCGCCGATGAATTCGAAGCGCAGTTGTCCCGCAAGCTGGTCGAATGTCCGGTGTGCGGGACGACCGAGGTCAACCGTCTGCCGTCGGCGCCGCGCCTGAATCTGTCGGGGGCGACGCAGGCCCGGCCGGCCGATCCGCGTGCGCTGCAGGCGCAGGTGATGCGCGCGCTGCGCGAGGTGCTGGAGAAGACCGAGAACGTGGGCGAGCGCTTCGCCGAGGAAGCGCGGCGCATCCATTACAACGAGGCGCCCGCACGCAGCATTCGTGGCGTCACGACGCCGGAAGACGCGCAATCCTTGGTCGAAGAAGGCATCGACGTGATGCCGCTGCCGATTCCTGCC…
acdA_1		Acyl-CoA dehydrogenase	1187	ATGGATCTGGACTATTCCCCCGCCGACGACGCGTTCCGCGTTGACGTCCGCGCCTGGCTCGAGGCCCACCTGCCTCATGCTCTGCGCGCCAAGGTACTCGATCACAAACGACTCGACCGCGAGGATTTCGCGAGCTGGCACCGGATTCTCGGCCAGCGCGGCTGGTCCGCGCCCGCGTGGCCGGTCGAATATGGCGGCCCGGGCTGGAACGCGACGCAGCGACACATCTGGGACGAGGAATGCGCGCGGATCGGTGCGCCGACCGTGCTGCCGTTCGGGGTGTCGATGGTCGCGCCGGTTTTGATGAAATACGGCAGCGAAGCGCAGAAGCGCCACTATCTGCCGCGTATTCTCGACGGCTCGGACTGGTGGTGTCAGGGTTACTCGGAGCCGGGCTCC…
ybdL_2		Methionine aminotransferase	1154	ATGCCAACGACGCCCGTTTTCCCCTCGCGCCTGCCGAACGTCGGCACGACGATCTTCACGGTCATGAGCGCGCTTGCCGCCGAAAAAGGGGCGGTGAACCTCGGCCAGGGTTTCCCGGATTTCGATTGCGATCCGCGCATCGTCGATGCGGTCTCGGCCGCGATGCGCAACGGGCACAACCAGTATCCGCCGATGGCCGGCGTCGCGCCGCTGCGCGACGCGATCGCCGACAAGATCGCGCAGGTGTACGGCCGGCGCTACGATCCGGCCAGCGAAATCACCGTGACGGCCGGCGCGACGCAGGCGCTGCTGACGGCGATCCTGTGCGCGGTGCATCCGGGCGACGAAGTAATCGTCGTCGAGCCGACCTACGACAGCTACCTGCCGTCGATCGAGCTC…
glnL		Nitrogen regulation protein NR(II)	1142	ATGGTTCTGAAGAATCTGATCAAGGCGAAAACGGGGCAGCCCGAACGACTGACGGACGACGAGCGGCTCTCGCGCTCGGGTCTGCTGGCGGGGCTCGAAGCGCTGCCGACGGTCGTGATCGTGCTCGACCGCAAGACGCTGCGGATCGCGTTCGCGAACCCGTCCGCGGAGGCGATGCTCGACATCTCGCGGCGGCAGCTCGCGCAGCGGCCGTGGGGCGAGATTTTTCCGAACGCGAACGAGCTGGCCTCGACGATCACCGCGATCGGCGAGGAACGCTTTCACGCGACGCATCTCGATACCGTGCTCGACCGGCCCGGCCGCGAACCGCTGCACGTGCATGCGATCGTCGGCTTCCTCGAGAACGCGCCCGATTTCGTGCTCGTCGAGCTGTTCGAG…
folD		Bifunctional protein FolD protein	859	ATGACAGCCCTCCTCATCGACGGCAACGCCCTCTCGAAGACCCTGCGCGGTCAGGCCGCCGAGCGCGCCGCCGCACTGACCGCCCGCGGCCACCAGCCCGGTCTCGCGGTGATCCTCGTCGGCGAAAATCCGGCGAGCGAAGTCTACGTGCGCAACAAGATCAAGGCGTGCGAGGACAACGGTTTCTTCTCGCTGAAGGATGCGTACCCGGCCACGCTGTCGGAAGCCGACCTGCTCGCGCGCATCGACGAACTGAACCGCGACCCGAAGATCCACGGCATCCTCGTCCAGTTGCCGCTGCCCGCGCACATCGACAGCCACAAGGTGATCGAGGCGATCGCGCCGGAAAAGGACGTCGATGGCTTTCACGTCGCGAACGCCGGCGCGCTGATGACCGGC…
group_352		hypothetical protein	1054	ATGGAAGCCTGGCTCGGCGATCTGCAGCAACTGCTCGCGCACGGCGAAGCGGCCGTGCTCGTGACGGTCGCGCACACCGACGGCTCCGCGCCGCGCGAAGCCGGCACCAAGATGCTCGTCACGCGCGACACGGCCCGCCATACGATCGGCGGCGGTCATCTGGAATGGAAGGCGATCGAGATCGCGCGGCACCTGCTGAAGGACGGCGCGCACGTGCCGCACGCCCGCCGGCTCGAGCGGCTCGCGCTCGGCCCGAGTCTCGGCCAGTGCTGCGGCGGCGTCGTGGTGCTCGCGTTCGAGCGGCTCGACGTCGGCGATCTCGGCTGGATCATGTCGCTCGCGAAGCGCGTCGCGGCCGGCGCCGCGACCGTGCGTAGCGTATCATTCGGCCCCTCGCCG…
prfB		Peptide chain release factor 2	1152	TTGCGTCACCGGGCAACCCCGCCGATCGGCTATAATTCCGCTTTTTTACGAAGCCGGAACAGCGAACGATCATGGAAGCGGAACGTCTCAACGCGATCGAAAGCTCCCTGCTCGACCTGCGCAATCGCGCGGGCGAGCTTCGGGGGTATCTTTGACTACGACGCCAAAGCTGCGCGTCTGACCGAAGTCAACAAGGAACTCGAAGACCCGAACGTCTGGAACGATTCGAAGAACGCCCAGGCGCTCGGCCGCGAGAAGAAGCTGCTCGAAGGCGTCGTCACGACGCTCACCGCGCTCGATAGCGACCTGCGCGACGCGCTCGACCTGTTCGAGCTGGCGCGCGAGGAAGGCGACGAGGACACGCTTCTCGCGTCGGAAGAAGACGCCGCGAAGCTCGAA…
ftsB		Cell division protein FtsB	425	ATGCGGCTTGTCACTGTCGTCCTGATTGCCTTGCTGGCGCTCATTCAGTACCCCCTATGGTGGGGACACGGCGGCTGGCTGCGGGTGCATGAATTGCGTCAGCAGCTCGACGACCAGCTTCAGAAGAACGCGGACGAGAAGCTGCGCAACGAGCGCACGGCCGGCGAAGTGCAGGATCTGCAGAGCGGCACCGCGGCGATCGAGGAGCGTGCGCGCTACGAGATGGGCATGGTGAAGGACGGCGAAGTGTTCGTGCAGTTCGTGTCGCCGAATGCGCCTGCGGGGCCGGTGAACAACACGCCGTCGAATACGTCGACGCGCGGCGCTGTGTCCGCGGCGCCGGTGCGGGTCGTGCCGAATCCGCAGTCGATCGCGAAGCCGTCGCGGCATCACGGCGGC…
cyoC		Cytochrome bo(3) ubiquinol oxidase subunit 3	608	ATGTTGCAGAAAACCTTGAGCGCGACCCTGCTCGAGCACGACGACCATCCGCCGTCGCATTCGGTGTTCGGGTTCTGGCTGTACCTGATGACCGACTGCGTGATCTTCGCGGCGCTGTTCGCGACGTTCGCGGTGCTCGGTCACCAGTACGCGGGCGGGCAGACCGCCAAAGAGCTGTTCGACATTCCGGGCGTCGCGGTCGAAACCGCCGCGCTGCTGCTGTCGAGCATCACGTACGGTTTCGCGATGCTCGCGGCATACAAGCAGCAACGCGGCGCGCTGCTCGCGTGGCTCGCGGTGACGTTCGTGCTCGGCGCGGCGTTTCTCGCGATGGAACTGCGCGAGTTCTCGCACCTGATCGCGGAAGGCGCGGGCCCGCAGCGCAGCGCGTTCCTGTCG…
glnD		Bifunctional uridylyltransferase/uridylyl-removing enzyme	2543	ATGAGCGCTCACGCTGCCCCCTCGCCCGAAGCGCTGTCGCGGCGCGCCGAATTCAAGGCCGCCAAGACGGAGATGCTCGAGCGCTTTCGCCGCGCGGCGAACGTCGCGTCGCTGATGCACGCGCTGTCGAAACTCACCGACGATGCATTGAAACGCGTGTGGGACGACTGCGGACTGCCCGCGACGCTCGCGCTCGTCGCCGTCGGCGGGTACGGGCGCGGCGAGCTCGCGCCCTATTCCGACGTCGACATCCTCGTGCTGTTGCCGGATGCGCACGACGCGGCGCTCGACGCGCGCATCGAGCGCTTCATCGGCATGGCGTGGGATCTCGGCCTCGAGATCGGCAGCAGCGTGCGCACGGTCGCGCAGTGCATCGAGGAGGCGTCGCAGGACGTCACG…
dxr		1-deoxy-D-xylulose 5-phosphate reductoisomerase	1196	ATGCAAAAACGTCTGACATTGCTCGGTTCCACGGGCTCGATCGGAGACAGCACGCTCGACGTGGTCGCGCGCCATCCCGAGCGCTTCTCGGTCTATGCGCTGACCGCGCACCGCAACGGCGACAAGCTCGTCGAGCAGTGTCTGCGCTTCGCGCCTGAAGTGGCGGTGGTCGGCGATGCCGCGACGGCCGCGCACGTCGACGCCAAACTGCGCGCGGCCGGCAGCAAGACGGTCGTCCTGCACGGGCCGCAGGCGCTCGTCGACGTGTCGAAGAGCGACGGCTGCGACACGGTGGTCGCGGCGATCGTCGGCGCGGCCGGCCTCGCGCCGAGCCTGGCGGCCGCACGCGCCGGCAAGCGGATCCTGCTCGCGAACAAGGAAGCGCTCGTGATGTCGGGC…
hflK_2		Modulator of FtsH protease HflK	935	ATGGATTCGCTGATCATCTGGGTTGTCCTGCTCGTCATCGCGATCGTGATCGTGTCGAAGACGGTGAAGATCGTGCCGCAGCAGCATGCATGGGTGCTCGAGCGCTTCGGGCGCTACCACGCGACGTTGTCGCCCGGCCTCAATATCGTGCTGCCGTTCGTCGATCGCATCGCGTACCGGCACGTGCTGAAGGAAATTCCGCTCGACGTGCCGAGCCAGGTCTGCATCACGCGCGACAACACGCAGTTGCAGGTGGACGGCGTGCTGTACTTCCAGGTGACCGATCCGATGAAGGCATCGTATGGATCGAGCAACTTCGTGCTGGCGATCACGCAGCTCGCGCAAACGACGTTGCGCTCGGTGGTCGGCAAGCTCGAACTCGACAAGACGTTCGAGGAA…
guaA_2		GMP synthase [glutamine-hydrolyzing]	1602	ATGCACGACAAAATCCTGATTCTCGACTTCGGTTCGCAAGTCACCCAACTGATTGCACGGCGCGTGCGTGAAGCGCACGTCTACTGCGAAATCCATCCGAACGACGTGTCCGACGACTTCGTCCGCGAGTTCGCGCCGAAGGCGGTGATCCTGTCGGGCAGCCACGCGAGCACGTACGAAGACCACCAACTGCGCGCGCCGCAGGCCGTATGGGATCTCGGCGTGCCGGTGCTCGGCATCTGCTACGGCATGCAGACGATGGCCGTGCAGCTCGGCGGCAAGGTCGAGTGGAGCGACCATCGCGAATTCGGCTATGCGGAAATGCGTGCGCACGGCCATACGCGCCTGCTCGACGGCATCGAGGATTTCACGACGGCCGAAGGCCACGGGATGCTGAAA…
alc_2		allantoicase	1002	ATGGCTGTTCCGCTTCTCGATCCGAACGCACCCGATTTCACGCGGCGCTACGTGAATCTTGCCGACCCGCGTCTCGGTGCGCAGGCGCTCGAGGCCAGCGACGACTTCTTCGCGCCGAAGGACCGGATGCTGAACCCCGAGCCGGCCGTCTTCATTCCCGGCAAGTACGACGACCACGGCAAGTGGATGGACGGCTGGGAAACGCGCCGCAAGCGTACGACCGGCTACGACTGGTGCATCGTCAAGCTCGCGCGCCCGGGCGTGATCAAGGGCTTCGACATCGACACGAGCCATTTCACCGGCAACTTCCCGCCGGCCGCGTCGATCGAGGCCGCGTTCGTGGCCGACGGCGCGCCGACGCATGCGACCGAGTGGGTCGAGATCGTGCCGTCGACGACG…
mrcA_2		Penicillin-binding protein 1A	2510	ATGCCAATTATCAAACGACCGCCTTCTTCTTCCGACAGGAACGAGCCCCACTACACGCTGCGCCGTTCGCCGTCCGGAGCCTATTACCCCGATGACGACGATCGCGACGACGGCCGCCGCGCGCAGCAGCGCAGCGGCGGTGGCGGAGGGCGCCGCCGTACGTTCGGCTCGCGCGTCGCGCTGTGGTTCGTCGGCTTGTTCGCGACCCTGGCGGTGGTCGGCGCGCTGATCGTCGGCTACGCGCTGGTCGTGATGGCGCCGCAACTGCCGTCGCTCGACGCGCTGACGAACTACCAGCCGAAGGTGCCGCTGCGCGTGTTCACCGCCGACCACGTGCTGATCGGCGAGTTCGGCGAGGAGCGCCGCAGCCTCGTGCGCTTCCAGGATATTCCCGACGTG…
psdht_2		Phenylserine dehydratase	1019	ATGTCGACTGAACAACAGGGCACTGCCCATACGACGATCGACGGCGAGCCGATTCCGACGCTCGACGAAATCGCCGCGCAGCATTTCGCGTTGTCGCCGTGGGTCGCGCGCACGCCCGTGTTCGAGCGCGCCGACCTGCCCTCCCTCGAAGGCACGCACGTCAACTTCAAGTTCGAGCTGCTGCAGGCGAGCGGCAGCTTCAAGGCGCGCGGCGCGTTCACGCACCTGCTCGCGCTCGACGAAGCCCGCAAGAACGCCGGCGTCACCTGCGTGTCGGCCGGCAATCATGCGGCGGCCGTCGCGTATGCGGCGATGCGGCTCGGCAGCAGCGCGAAGGTCGTGATGTTCCATACCGCGAGCCCGACGCGCATCGCGCAGTGCAAGCAGTACCGCGCGGAA…
argE_1		Acetylornithine deacetylase	1220	ATGTCCACTCTCGACGCGCCGGCGCCGTCCGCCGCAACCGAAGGCGACGCATCGCTCGTCAGCCTGCCCTGGGTCAAGCAACTCGTGTCGATGGACACGACGAGCCGCGTGCCGAACCTCGGCCTGATCGAAACGGTGCGCGACGCGCTCGCCGCGAAGGGCATCGTGTCGACGATCACGCACGATCCGCGCGACGGCTGGGCGAACCTGTTCGCCACCGTGCCCGCGCACGACGGCTCGACGAACGGCGGCATCGTGCTGTCGGGCCACACCGACGTCGTGCCGGTCGACGGCCAGCAGTGGGACAGCAACCCGTTCGCGCCGGAAATCCGCGACGGCCGCCTGTACGGCCGCGGCACCTGCGACATGAAGGGCTTCATCGGCGCGGCGCTCGCGCTG…
ispF		2-C-methyl-D-erythritol 2,4-cyclodiphosphate synthase	485	ATGGATTTCAGAATCGGACAAGGCTACGACGTGCACCAGCTCGTCGAAGGACGCCCTCTCATCATCGGCGGCGTGACGATTCCGTACGAGCGCGGCCTGCTCGGCCACTCGGACGCGGACGTGCTGCTGCACGCGATCACCGACGCGCTGTTCGGCGCGGCGGCGCTCGGCGACATCGGCCGCCATTTCTCCGACACGGACGCGGCGTTCAAGGGTGCGGACAGCCGCGTGCTGCTGCGCGCGTGCGCGGAGCGCGTGAAGGCGGCCGGTTTCACGATCCAGAACGTCGACAGCACCGTGATCGCGCAGGCGCCGAAGCTCGCGCCGCATATCGACGGGATGCGCGCGAACATCGCGGCGGATCTCGGGTTGCCGCTCGAGCGCGTGAACGTGAAGGCG…
pgi		Glucose-6-phosphate isomerase	1615	ATGACGCTGAAATCGCTCCCCGCCTGGACTGCCCTTCAATCCCACTTCGAACAGATCCGCCACGCGCGGCTGCGCGACTGGTTCGCGCCGGAAAACGACCGCGCGCCGACCCGCGCCGAACGCTTCACGATTCCGGGCGGCGGTCTTGCGGCCGATTTCTCGAAGAACCGCATCGACGACGAAACGGTGCGCCTGCTCGTGCAACTCGCGCGCGACGCGGGCGTCGAAGCGCGCCGCGACGCGATGTTCGCGGGCGAGATCGTCAACCCGACCGAAGGCCGCGCCGCGCTGCACACCGCGCTGCGCGCGACCGACCCGCAAGCGCCGTTCCACGCGCAGGTGAGCGCCGAGCGCGCGAAGATGGCGACGTTCGCGCGCGCCGTGCGCAGCGGCACGTGG…
group_3560		putative parvulin-type peptidyl-prolyl cis-trans isomerase	782	ATGATCCTGACATCCCCCCGCCTGTGGGTCGCGGCGGCTGCATTTGCAGCGGCACCGGCATTCGCCCAGAACATCGCCGTCGTCAACGGCACGCCGATTCCGAAGTCGCGCGCCGACGCGATGGTCGCGCAGCTCGTCCAGCAAGGCCAGACCGACGGCCCGCAACTGCAGCAGGCCGTGCGCCAGGAGCTCGTGAACCGCGAAATCCTGATGCAGGAAGCTATTCGCGAAGGCATCCCGAACCGTCCGGACGTAAAGGCGCAAGTCGCCGTCGCGCAGCAGACCGTCGTGCTGCGCTCGATGATCGAGGGCTTCCTGAAGAAGAACCAGCCGACCGACGCCGAAGTGAAGGCGCGCTACGACGAGCTCGTCAAGGGCGTGGGCGGCAACCGCGAGTAT…
fadA_1		3-ketoacyl-CoA thiolase	1178	ATGACCGAAGCCGTAATCGTATCGACCGCACGCACGCCGCTGGCGAAATCCTGGCGCGGTGCATTCAACATGACGCACGGCGCGACGCTCGGCGGCCACGTGGTCGCGGCCGCGCTCGAGCGCGCGAAGCTCGACCCCGCCCGCGTCGAGGACGTGATCATGGGCTGCGCGAACCCCGAAGGCGCGACGGGCGCGAACATCGCGCGGCAGATCGCGTTGCGCGCCGGCTTGCCGGTGAGCGTGCCGGGGATGACGGTGAACCGCTTCTGTTCTTCAGGGCTGCAGACCATTGCGCTGGCCGCGCAGCGGATCGTCGCGGGCGAAGGCGAGATCTATGTGGCCGGTGGCGTCGAGTCGATCTCGTGCGTGCAGAACGAGATGAACCGGCACATGATCCAG…
tmk		Thymidylate kinase	620	ATGGCGAGCGGTAAATTCATCACGTTCGAGGGCATCGACGGGGCGGGCAAGACCACCCACCTGGCATGGTTCTGCGAACGCCTTCAGGGCCGGCTGGCTGCGGCCGGCCGGCAGGTCGTCGTGACCCGCGAGCCGGGCGGCACGCAGCTCGGCGAGAAATTGCGCGAGATCCTGCTGAACCAGCCGATGGATCTCGAGACGGAAGCGCTGCTGATGTTCGCCGCGCGGCGCGAGCACCTCGCGCTCGTGATCGAGCCGGCGCTCGCGCGCGGCGACTGGGTCGTGTCCGACCGCTTCACCGACGCGACCTTCGCGTACCAGGGCGGCGGCCGCGGGCTGCCGCGCGACAAGCTCGAGACGCTCGAGCGCTGGGTGCAGGGCGGTTTCCAGCCCGACCTC…
hyi		Hydroxypyruvate isomerase	809	ATGCCGAAGTTTGCTGCAAACCTGACCATGCTGTTCAACGAAGTGCCGTTCCTCGACCGCTTCAAGGCGGCCGCGGACGCGGGCTTCGACGCCGTCGAGTTCCTGTTCCCGTACCCGTATGCGAAAGAGGAACTCGCCGAACGGCTCGAGACCAACCGTCTGCGCCTCGTGCTGCACAACCTGCCCGCCGGCAACTGGGATCAGGGCGAGCGCGGCATCGCGTGCCTGCCCGATCGCGTCGGCGAATTCCAGGAAGGCGTCGGCCGCGCGATCGAGTATGCGAAGGCGCTGAAGGTGCCGCAGCTGAACTGCCTCGTCGGCATCCCGTCGGCGAGCACGGCACGCGACAAGACGTTCGTCACGATCGTCGACAACCTGCGCTTCGCGGCCGACGCGCTC…
arnA_1		Bifunctional polymyxin resistance protein ArnA	947	ATGAAGCCGCGCGCGGTCGTCTTCGCGTATCACAACGTCGGCGTGCGGTGCCTGCAGGTGCTGCTCGCGCGCGGCGTCGACGTCGCGCTGGTCGTCACGCACGAGGACAATCCGAACGAGAACATCTGGTTCGGCAGCGTCGCGTCCGTCGCGGCCGAGCACGGCATTCCGGTCGTCACGCCGGCCGACCCGGCCGATCCGGCGCTGCGCCGCGCGGTGGCCGACGCGCAGCCCGATTTCATCTTCTCGTTCTACTACCGCCACATGCTGCCGGTGGACCTGCTCGCGATCGCGCCGCGCGGCGCGTACAATATGCACGGTTCGCTGCTGCCGAAATACCGGGGTCGGGTACCGACCAACTGGGCCGTGCTGAACGGCGAGACCGAAACCGGCGCGACG…
hom		Homoserine dehydrogenase	1328	ATGGAACCGATCAAAGTTGGCCTGTTGGGCTTCGGCACGGTGGGCAGCGGCACCTTCACGGTGCTGCGCCGCAACCAGGAAGAAATCAAGCGACGCGCGGGGCGCGGCATCGAGGTGGCGCGCATTGCCGTGCGTAACCCGGCCAAGGCGCAGGCTGCGCTCGGCGGTGACGCCGCCGCCGCGCAGATCACCGACGATTTCAACGCGGTCGTCGACGATCCGTCGATCGCGATCATCGCCGAGATGATCGGCGGCACGGGCATCGCGCGCGAGCTCGTGCTGCGCGCGATCGCGAACGGCAAGCACGTCGTGACGGCGAACAAGGCGCTGCTCGCGGTGCACGGCACCGAGATCTTCGAAGCCGCGCGCGAGAAGGGCGTGATGGTCGCGTTCGAGGCG…
moeA_2		Molybdopterin molybdenumtransferase	1247	ATGTCGAACCCGAATCCCGCGGCGCCGCGCGCGCCGATGCTGTCGACCGCCGAGGCGCTCGCCGCGCTGCTCGATGCCGCGAAGCCGCTGCCCGGCGCCGAAACCGTCGCCACGCTCGACGCGCTCGGCCGCGTGCTGGCGGCCGACGTCAGCTCGCCGCTCGACGTGCCGCCAATGCACACGAGCGCGATGGACGGCTATGCGGTGCGCGTCGCCGACCTGCTGCACGGCGATCGGCGGTTGCCGGTGTCGCAGCGCATTCCGGCTGGCCATCCGGCGCAACCGCTCGCGGCCGGCACGGCCGCGCGGATCTTCACCGGCGCGACGGTGCCGCCCGGCGCCGACGCGGTCGTGATGCAGGAGCAGGCGTCGGCCGACGGCGACGCGGTCGAGATCCTG…
tex		hypothetical protein	2343	ATGACGGAAACCGTAGCACTCAAGATCGTACAGCGCATCGCCACCGAACTGTCCGTCCAGCCGCGCCAGGTCGCGGCGGCCGTGCAACTCCTCGACGAAGGCTCGACCGTTCCGTTCATTGCCCGGTACCGCAAGGAAGTGACCGGCAACCTGGACGACACGCAGCTGCGCCAGCTCGAGGAGCGCCTCCTGTACCTGCGCGAGCTCGAGGATCGCCGCGCCGCGATCCTGTCGAGCATCGACGAACAAGGCAAGCTGACCGACGAGCTGCGTGCCGCGATCGACGCGGCCGACAGCAAGCAGGTGCTCGAAGACCTTTATCTGCCGTACAAGCCGAAGCGCCGCACGCGTGCGCAGATCGCCCGCGAAGCCGGCCTCGAACCGCTCGCGCAGGCGCTG…
cysW_3		Sulfate transport system permease protein CysW	863	ATGAGCACGCTCGCGACCGGCGGCGCGCCGCGCGACGCGAAAGCCTGGCTCGTCACGCCGGCGCTCGCGTTCATCGCCGCGCTGTTCATCTATCCGTTCGCGTACGGCCTCGTGCTGTCGTTCCAGCCGACGAACGCGACGAACGGCGGCGGCGCGCTCGCGAACTACGTGCAGTTCTTCACCGACACCGCGATGTGGCCGACCGTGCTCGTCACGCTGAAGCTCGCGGTGCCGGCGACGCTGCTCAACGTCGGCATCGCGGTGCCCGTCGCGTTCGCGCTGCGCCGCAATTCGCCGTACCAGAAATTCGTCACGACGCTGCTCGTGATTCCCGTCACGCTCGGCACGGTGCTCGTCGCGGACGGGATGCTCACGTATTTCGGGCCGAACGGCTGGTTC…
sbp_1		Sulfate-binding protein	1037	ATGGCGAAGCGCAACACGGGGCTGGCGGGCGGAGTGGGCCGCCTGATCGCAACACTCGCGCTGGGCGCGGCGGCGGCGCTGGGCGTCGTTACGCATGCCCAGGCCGATACGACTTTCCTGAACGTGTCGTACGACCCGACGCGCGAGCTGTATCAGGATTTCAACCAGGCGTTCGGCAAGGAGTGGAAGGCGAAGACGGGCGAAACGGTCAATTTCAAGCAGTCGCACGGCGGGTCGGGCGCGCAGGCGCGCTCGGTGCTCGATGGCCTGCAGGCCGACGTCGTCACGCTGGCGCTCGCCTACGACATCGACGCGCTCGCGAACAAGGGGCTCGTGGCCAAAGATTGGCAGAAGCGCCTGCCCGACAACGCGTCGCCGTACACGTCGACGATCGTGTTC…
teaD		Putative universal stress protein	497	ATGGCTAGCTACAACAAGATTTTGCTGTGTTACGACGGCACGCTCGAAGGGCGCAAGGCACTGCGCTGCGGGGCCAATCTCGCAATGGACCTGAAGGCCGAAACGCATTTGCTGTCGGTCGTCGACATGCGTTCGAGCATTGCGCAAAGTGCAGGTTTGCTGACCGATGTCGCATGCGGCCGCTTCGAGGAAACCGCGCGCGAAATCCTGCAGGAAGGCGTGAACTGGCTGCGTGAGCGCGGCGTACAGGCCGAAGGCCATTTCGCGTTCGGGTATCCGATCGACGAAATCGCGAATCTCGCGTCGGAGCTGAAAGTCGACCTCGTCGTCGTCGGCCACCGGTGCCGCAGCGGATTGTCGAGATGGTGGATGGGGTCGGGCAATACGCAACTGCTCGAT…
group_3610		hypothetical protein	422	ATGACCCAACCGAAGATTCATCCTCGACTCGAAAAGGCGCTGACGCGCGGCGATCTCGCGATCCGCCAGGCCAATTCCGCGCGGGCGACTGCCGTGCTGCAAGCGCTCGGCACGATGATCATCGAGGCCTCCGCAACGATCGGTGTCGAGGCCAGCATCGACATTCCGCAAGGCGATCGCATCTACGATCCGGTCAACGGCCTGTGGCCGCAGAAGATGCTGGTGTCGTTCGACGGTCCGGTGGACGAAGCCGACAAGGAAGAACTGCGCACGGTGTATCTGGTGGCCGACGATCCGGGTACGCAGTTCCGCGTCGAATGGCATCGCGCGGACGGCAAGCTCGGCCGCCAGGAAGGCGGCCCGCTCGCGACCGTCGCGTTCCTGACCGACGTCGAAATT…
group_3611		hypothetical protein	1058	ATGACGACCACACGCACCCAACCCAGTCCCGCCCTCGGCTGGATGACCTTCCTGCTGATCGCGGTCGCGGGGCTCTTCTATGTGAAATGGTTCCCGTACTACAACAAGGCGTTCGTTGCCGCCGAGCATCATTCGATCGGCCAGTCGATCCTGATGGGTACGTCGGCGGCGGCCCCCGAGCCGTCGCTGAAGGCGGCGCTCGACTACGCGTGGGCATACGGCAAGGCGATCTGGCAGGCGATGGTGCTCGGCCTGCTGCTCGGCTCGGCCGTGCAGGCGCTGCTGCCCGCGCATTGGGTGGCGCGCGTGCTCGGCCGCACCGGGTTCGGCAGCGTCGCCGCGGGCGGGCTGCTGTCGCTGCCGGGGATGATGTGCACGTGCTGCGCGGCGCCGGTCGTC…
msuD		Methanesulfonate monooxygenase	1157	ATGAATGTGTTCTGGTTTATTCCCACGCATGGCGACAGCCGCTATCTCGGCACGGCCGAAGGCGCGCGCGCCGCGGACTACGATTATTTCAAGCAGGTCGCCGTGGCGGCGGACACGCTAGGCTACGACGGCGTGCTGCTGCCGACCGGCCGTTCCTGCGAGGATGCGTGGGTCGTCGCATCGAGCCTGATTCCGGCGACGCAGCGCCTGAAGTTCCTGGTCGCGGTGCGCCCCGGCATCGCTTCGCCGGGGCTGGCCGCGCGGATGGCCGCGACGTTCGACCGCCTGTCGGGCGGCCGCCTGCTGATCAACGTCGTCACGGGCGGCGATGCAGCCGAGCTCGAAGGCGACGGCCTCTTTGCCGATCACGACACGCGCTACGAGATCACCGACGATTTC…
pyrD		Dihydroorotate dehydrogenase (quinone)	1019	ATGGATGCGGAAGACGCTCACCACCTTACGCTGCGCGCGCTCGGCGCGGCCGGCCGCACGGGCCTCGCCTGCGCGCTGTCGGCCCGCGTGCCCGACGCGCCGCGCACCGTGATGGGGCTCACGTTCCGCAATCCGGTCGGCCTCGCGGCCGGCCTCGACAAGGATGGCGCAGCCATCGACGGCCTCGCGGCGCTCGGCTTCGGCTTCATCGAAGTCGGCACCGTCACGCCGCGCCCGCAGCCCGGCAATCCGCGCCCGCGGATGTTCCGGCTGCCGCAGGCAGAGGCGCTGATCAACCGGATGGGCTTCAACAACCACGGCGTCGACCAGTTCGTGAAGAACGTCCAGGCCGCCCGCTATCGCGGCATCCTCGGCCTGAACATCGGCAAGAACGCCGAC…
fliY_2		L-cystine-binding protein FliY	794	ATGAAATTTTCGCTGCTGAAGAAGCTGCTGGTGGCCGGCGTGATCGGCACGTCGTTCGCTGCGGCGACCGCGCACGCGGCCGACCTCCTCGACCAGGTCAAACAACGCGGCACGCTGCGGGTCGGCCTCGAAGGCACGTTCCCGCCGTTCAACTCGAAGAGCCCGCAAGGCGAACTCGTCGGCTTCGACGTCGACATCGCGAAGGCCGTCGCGGCGAAGCTCGGCGTGAAGGCCGAATTCGTGACGACCGAATGGAGCGGGATCATCGCCGGCCTGCAGGCCGGCAAGTTCGACGTGATCGCCAACCAGGTCGGCATCACCGACAAGCGCAAGGAAACGCTCGACTTCTCGCCGGCGTACACGTACTCGTCCGCGCAACTGATCCAGCGCAAGGACGAC…
lldR_1		Putative L-lactate dehydrogenase operon regulatory protein	711	ATGGAGCAGGGCAAAGACCGGTCACTGGTCGCCAAAGTGATGGATGGGCTTGTCTCGGGTATCGTCGAAGACAAGTATGGCGGCATCTTGCCGCCGCAGGACGTGCTGTCGAAAGAGTTCGATGTGAGCCGCACGGTGATGCGGGAAGCGTTGTCGATGTTGCTTGCGCGCGACATGCTCGACGTGCGTCCGAAAGTCGGTACGCGCGTGCGGCCGATGCGCGACTGGCGGATGATCGACGAAGACGTCGTGAGCTGGCGCTTTCGGGCAAAGCCCGATCCGCAGTTCATGCGCGACGTCATCGAATTCCGGATGCTGATCGAACCACGTGCGACCGCGCAGGCGGCGGTGCGTGCGACGGCGGCCGATATCGCCGGCATTCGCGAAGCGTTCGACGCG…
rbsA_1		Ribose import ATP-binding protein RbsA	1553	ATGTCGCGATCTGAGTCGCCCCGTCCGTTGCTCGAGATGCGCGGGATCAGCAAGACGTTCCCGGCCGTCCGCGCGCTCGACAACGTCAGCCTGACCGTCTATCCGGGCGAGATCCATTCGCTGATGGGCGAGAACGGCGCGGGCAAATCGACGCTGATGAAGATTCTGTCGGGCGCGTACCGCGCCGACGCCGGCGGCGAGATCCTGATCGACGGCCAACGCATCGACATCGACGGCCCGCTCGCCGCGCGCGATGCCGGCGTCGCGGTGATCTACCAGGAGCTGTGCCTGTCGCCGAACCTGACCGTCGCGGAAAACATCTACGTCGGCCGCGAACTGCGCCGCGGCAACCGGCGCTGGGGCACGATCGACCGCGCGGCGATGGCGCGCGGCTGCCAA…
rbsC_3		Ribose transport system permease protein RbsC	1037	ATGATCAACCCGACCAAGCAGCGGAACCTCGCTTCCGCGACCGCCCATCCGGTCGCCAACCGCACGCCCCTGATGCGCGGCGCCGATCACCGCGCCCGCATGCAATCGCTGATCCGCACGGCCGGCATGCTGCCGGTGCTGCTGGTCCTGTGCGTCGGCTTCGGCTTCCTGACCGATGGCTTCTTCACGTTGCAGAACCTGTCGATCGTCACGCAGCAGGCGTCGATCAACATCGTGCTCGCCGCCGGCATGACGTTCGTGATCCTGACGGGCGGCATCGACCTGTCGGTCGGCTCGGTGCTCGCCGCCGCGGCCGTCGCGGCGCTCATCGCGTCGACCCTTCCCGGCTGGGGCTGGCTCGGCGTGCCGTTCGCGCTCGCGGTCGGCCTCGTGTTCGGC…
rbsB_1		D-ribose-binding periplasmic protein	943	ATGTTCAAGCACACCGCCGCCCTGACCGCCGTCGCCTGCGCACTCGCGTTCGGCGCCGCCGCCGCCCACGCAGCCGACAAGCCGCTGAAATCGATCGGCGTCACGGTCGGGTCGCTCGGCAACCCGTACTTCGTCACGATCGTGAAAGGCGCCGAAGCGCGCGCGAAGCAGCTCAACCCGAATGCGAAGGTCACGGCCGTCTCGGCCGACTACGACCTGAACAAGCAGTTCACGCAGATCGACAACTTCATCTCCGCGCACGTCGACATGATCCTGCTCAACGCGACCGACCCGAAGGCGATCGAGCCGGCGGTGAAGAAGGCGCAGGCGGCCGGCATCACGGTCGTCGCGGTGGACGTCGCGGCGGCCGGCGCGAACGCGACCGTGCAGACCAACAAC…
marR_1		Multiple antibiotic resistance protein MarR	489	ATGTCGGATTCTCCTACCCCACCGCCCGTTTCGCCGCTGTCTTCTTACCAGATGAACGACAGCGTCGGTTATCTGATGTCGCGCGTGAAGTCCGTGATGACCAACCTCGTCACGCAACGCACGCAGGAAGAGCTCGGCATCACGGGCACGCAGGCGAGCATGTTGTTCATGATCGCGGTCGGCAAGTGCTCGACGGCCGCCGAACTCGCGCGCGAATACGGGATCGACGCAAGCGCGGTCACGCGCCTGCTCGACCGGGTCGAGAAACGCGGCCTGCTGTCGCGCGTGCGCAGCGTCGAGGACAGGCGCGTCGTGCGGCTCGAGCTCACCGACGAAGGCCGTGCGCTCGCCGAACGGCTGCCGCCGATTTTCCGCAGCGTGCTCGACCAGGTGCTGGAC…
emrB_1		Multidrug export protein EmrB	1558	ATGGCACAGGCTCCTGTCTCCCACCCGCCCTTGCAGGGCGGGCAACTCGTGCTCGGCACGATCGCGGTGTCGCTCGCGGTGTTCATGAACGTGCTCGACACGTCCATCGCGAACGTCGCGATCCCGACCATCTCGGGCGACCTCGGCGTGTCGTCCGACCAGGGCACGTGGGTCATCACGTCGTTCGCGGTCGCGAACGCAATCTCGGTGCCGCTGACCGGCTGGCTGACCGACCGTTTCGGGCAGGTTCGCCTGTTCCTCGCGTCGATCATCCTGTTCGTGATCTCGTCGTGGATGTGCGGGCTGTCACCGAACCTGCCGTTCCTGCTCGGCTCGCGCGTGCTCCAAGGCGCGGTCGCCGGCCCGATGATTCCGCTGTCGCAAGCGCTCCTGCTGTCG…
pheT		Phenylalanine--tRNA ligase beta subunit	2429	ATGCAATTCCCTGAATCCTGGTTGAGAATCTTTGTCGACCCGCAGCTGACGACCGACGAGCTGTCGCACGCGCTGACGATGGCGGGGCTCGAAGTCGAATCGCTGAGCAAGGCTGCGCCGCCGACGTCGAAGATCGTCGTGGGCCGCGTGCTCGAAGTCGTCAAGCATCCGGATGCGGACAAGCTCAATGTCTGCCAGGTCGACGCCGGCACCGGCGCGACGCTGAACATCGTGTGCGGCGCGCCGAACGTGGCGCCCGGCATCAAGGTGCCGGTCGCGCTGGTCGGTGCGGAACTGCCGCCGGCGGAAGAGGGCGGCAAGCCGTTCGCGATCAAGCTGTCGAAGCTGCGCGGCGTGGAGAGCCAGGGGATGCTGTGCTCGGCGCGCGAGCTGAAGTTG…
cmpD_1		Bicarbonate transport ATP-binding protein CmpD	1295	ATGCACAATCCGAATGCTGTAAACGCCCCCGTCCAGACGTCCCAGCCCCCGCGCCTCGGTGAAGAAATCCTGCGCGTCGATCATGTCTGCCGCGGCTTCAACAAGACGCAGGGCGAACTGCTCGTGCTCGACGACGCGAACCTGTCGCTGCGCGAAGGCGAGATCGTCGGCCTGCTCGGCCGCTCGGGCTCGGGCAAATCGACGCTGTTGCGCATCATCGCCGGCCTGATCGAGCCGACCGGCGGCGAAGTGACCTACCTCGGCAAGCCGCTGCGTGGCCCGGCCGAAGGCGTCGCGATGGTGTTCCAGACCTTCGCGCTGTTCCCGTGGCTGACCGTGTTGCAGAACGTGGAAGCCGGGCTGGAAGCGCTCGGCGTCGGCGCACGTGAGCGGCGCGAG…
phoR		Phosphate regulon sensor protein PhoR	1319	ATGAACATCATCTGGGCGCGCTTCCTGGTGTCGCTCGTGCTGCTCGTGCTGATCGGCGTATTGGTCGGCGTCTTCGCCGGCCCGACCGCGGGCCTCGTGTTCGTGGTCGTGATGCTGGTCGCGCAGGGCTTTTTCAGCACCTTCCATACGCAGCGTCTGTGGCGCCTGCTCGATGCGCCGGTCTACGGCGAAGTGCCGAGCGCGCCGGGCATCTGGGGCGAGATCTACTATCGGCTGCACAAGCTCGCGAAACAGTGGCATGCGCAGGTGCGGCAGGTCGAACAGCAGCATTCGCGCTTCATCCAGGCGATCCAGGCGTCGCCGAACGGCGTCGCGATGCTCGACGACCACGACCAGATCGAGTGGTGCAACGCGATCGCCGAGGTGCATTTCGGCCTC…
ubiE_1		Ubiquinone/menaquinone biosynthesis C-methyltransferase UbiE	812	ATGTCTGACCGTCAAATTATAGACTGGCCCGCCTGGACCGACTCGCCGCCCGGCCGCTACGTGCTGGGCTGGGAGCAGGCGCAGCTCGACCGGATCGTATCCGACGTCTTCGGCTTCCACGCGCTGCAGCTCGGCCTGCCGCAGCTCGACGCGCTGCGCGAGAACCGCATGCCGTATCGCGGCCTCGTGCTCGACCCGGCGAGCGGCGCGAGCGCGCCGTACCAGTATCCGTGGGCGCGCGAAGCACACACGGCGGTCCACGCGCCCGCCGATCGCAGCACGACCTGGTGCGACCTGCTCGACCTGCCGTTCGAGTCGCAGAGCGTCGACCTGATCGTGATGCCGCACACGCTCGAATTCACGTCCGACCCGCACCGTCTGCTGCGCGAGGCCGAGCGC…
group_3668		hypothetical protein	767	ATGCTGCAGATGCTCGAAAAAACCGTCGCCCACAACGGGCTCGTCGCGTCGTTCGCGCTGGTCGGCCTGATCATGTGGCTGTCGTCGATCGCGTCGCGCAAGCTCACGTTCGGCCGCGTGCACGGCTCGGCGATCGCGATCGTCATCGGTCTCGTGCTCGCCTACGTCGGCGGCGCATTCACCGGCGGCGAGAAGGGGCTGGCCGACGTCAAGCTGTTCGCCGGCATCGGCCTGATGGGCGGCGCGATGCTGCGCGATTTCGCGATCGTCGCGACCGCGTTCGAAGTGCAGCCGACCGAGGCGCGCAAGGCCGGGCTCGTCGGCGTCGTGTCGCTGCTGCTCGGCACCGTGCTGCCGTTCATCGTCGGCGCCTGCATCGCGCGCGCATTCGGCTACACC…
yofA_1		HTH-type transcriptional regulator YofA	848	ATGCGTCCGTTACCGCCCGAGCTGCTGCGCAGTTTCGTCGCCGTCGCCCAGTCCGGCAGCTTCACCGCCGCGTCCGAGCGCGTGAACCTGTCGCAATCGACCGTCAGCCAGCATATCCGCCGCCTCGAGGAGCTGCTCGACCGGCCGCTGTTCGAGCGCGACACGCGCAACGTGCACCTGTCGCAGCACGGCGACGCGCTGTTCCGCTACGCGGTGCGCATCCTCGAACTGATGGACGAGGCCGTCACGTCGGTATGCGGGCCGCCGCTGTCGGGCAAGGTGCGGCTCGCGATGTCGGAGGATTTCGCGTCGGCGCACCTGACGGCCGCGCTCGCGAGCTTCGTGCAGCGCAACCCGGACGTCGAGCTCGCGATCTCGACCGGGCTGTCGGGCGACCTG…
group_3684		hypothetical protein	1963	ATGCCCGCGTTGCCCAATGCTTCCCGTCGTCAGGCCCTGAAGATCCTCGCCGGCGCGCCGATGCTTCCCCTTTCCGGCCTCGCGCTGCCGGCCCTGCTGACGGGTTGCGGCGGCGACGACGATCCCGCGTCGACGCCGGCCCCGGTCGCCGCTGCCTATACGTCGGCGGCATTCTCGGCGATGGCCGCGCCGACGCTCGACAACGCGGCCGCGATGGCCACGACGACGGTCGGCTCGACGCTGTCGGTGTCGTTCTCGGACGGCTCGTCGCGCAACTTCAAGCTCGCGTACCGGCCGTTCTTCGTGACGGGCGACATGGTGCCGGACGGCAAGGGCGGCACGACGCTCGCGGGCGGCTACTACGACATCAACAACCAGCCGATCATCGATCGCTCGGTC…
astA_1		Arginine N-succinyltransferase subunit alpha	1065	ATGCTATTTGTTCGCCCCGGCAAACTCACGGATCTCGATGCGCTCGCGCACATGGCGCGCACCGCGCAGCCGGTCCTGCACTCGCTGCCGCACGACCGCGCGGCGCTCGAAGCGCGTGTGGCGCTCTCCGAGGATTCGTTTCGCGCGGACGTCGACTTCGCCGGCGAGGAGTTCTACCTCTTCGTGCTCGAGGATTCGTCGACCGGCAAGCTGCTCGGCACGGCGAGCATCGTGGCCGCGGCCGGCTACTCGGAACCGTTCTACGCGTTCCGCAACGACGCGCTGATCCACGCGTCGCGCGAGCTGCACGTGAACCGCAAGATCCACGCGCTCACGATGTCGCACGAGCTGACCGGCAAGAGCCGGCTCGCGGGCTTCTACGTCGATCCGTCGCTGCGC…
pdxY		Pyridoxamine kinase	860	ATGAAAAACGTCCTCAGCATTCAGTCGCACGTCATCTACGGCCATGCCGGCAACAGTGCGGCCGTGTTCCCGATGCAGCGTCTCGGCATCAACGTCTGGCCGCTCAATACCGTCCAGTTGTCGAACCACATGCAGTACGGCCACTGGGCCGGCAGCGCGATCGATGCCGCGAAGATGGAACAGCTCGTCGACGGCGTCGCGGCCATCGGCGCGCTCAAGCGTTGCGACGCGGTGCTGTCCGGCTTCCTCGGCTCGCCGCCGCAGGCGCGCGCGGCGGTCGAGATCGTGCGCTCGGTGAAGGCGATGAATCCGAACGCGTGGTACTTCTGCGATCCGGCGATGGGCCAGACGGGCGGCATCCGGCCCGAGCCCGGTGTCGAGGAATTCATCGTGCAGGAA…
braC_3		Leucine-, isoleucine-, valine-, threonine-, and alanine-binding protein	1148	ATGAAATTCCGTCATTCCCTGCTGTCGGTGTCGATTGCATCCGCGCTTGCCCTCCTCTCGCAACAGGCCGCCCGGGCTGCCGACGCAACCGACGTGAAGGTCGGCTTCGCCGCGCCGCTCACGGGCGTGAACGCCGGCTACGGCAAGGACCTGCAAAACGGCGTCCAGCTCGCGCTCGACGATGCGGTCGCACAGAAGGTGCAGATCGCCGGCAAGCCGGCCCGCTTCAATCTCGTCGTGCAGGACGACCAGGCCGACCCGCGCATCGGCGTGCAGGCCGCGCAGGCGCTGGTCGACCAGAACGTGTCGGTCGTGGTCGGTCACTTCAACTCGGGGACGACGATCCCGGCGTCGGTGGTCTACGACAAGGCCGGCATTCCGGTGATCGACCCGGCCGCG…
efp		Elongation factor P	555	ATGAAAACCGCACAGGAACTCCGCGTAGGCAACGTCGTGCAGATCGGCAGCGACGCCTGGGTCATCGCAAAGACGGAATACAACAAGTCGGGCCGTAACGCCGCCGTCGTCAAGATGAAGATGAAGAACCTGCTGTCGAACGCAGGTCAGGAATCGGTCTACAAGGCCGACGACAAGTTCGACGTCGTCGTGCTCGACCGCAAGGAAGTGACGTACTCGTACTTCGCCGACCCGATGTACGTGTTCATGGACGCCGACTACAACCAGTACGAAGTCGAAGCCGAAATGATGGGCGAAGCGCTGAACTACCTCGAAGACGGCATGGCTTGCGAAGTCGTGTTCTACAACGAGAAGGCCATCTCGGTCGAACTGCCGACGATCCTCGTTCGCGAAATCACC…
cbiB		Cobalamin biosynthesis protein CbiB	974	ATGACTTTCTTTTCGGTTCTCCTCGCTCTCATCATCGAACAGGTCCGCGCGTTGTCGCCGAGCAATCCGGTATTCGCGCTGTTCCAGTTTCATGCGGAAACCGTCGCGCATGGCCTCGACGCCGGCAAGCAGAAGCACGGGATCCTCGCATGGCTCGCGGTCGTGCTGCCGTGGGTGCTGATCGTCGCGCTGATCTATTTCCTGCTGTACAAGGTGAGCTTCGTGCTCGCGTTCCTGTGGAACGTCGCCGTCGTGTATTTCACGCTCGGCTTCCGCCAGTTCAGCCACTACTTCACCGACATCCACCTCGCGCTCAACAACGACGACGTGCCGCGCGCGCGTGAAATCCTCCATGAATGGACGGGCATCGACACGGTCGACATGCCGGTGGGTGAAATC…
trmD		tRNA (guanine-N(1)-)-methyltransferase	794	ATGAACCAGGTTACCGAGAGCGCGGTGCAGTTCGACGTCATCACGCTCTTTCCCGAGATGTTCCGCGCACTGACCGACTGGGGAATCACCAGCCGGGCCGTCAAGCAGGGGCGCTTCGGGCTGCGCACCTGGAACCCGCGTGATTTCACGACGGACAACTACCGCACGGTCGACGATCGTCCGTACGGCGGCGGTCCGGGCATGGTGATGCTGGCGAGGCCGCTCGAAGCCGCGATCGATGCCGCGAAAGCGGCACAGGCGGAGCAGGGCATCGCGAGCACGCGCGTCGTGATGATGTCGCCGCAAGGCGCGCCGCTCACGCATGATCGCGCGGTGCGGATGGCGCAGGAACCCGGCGTCGTCGTGCTGTGCGGTCGTTACGAAGCGATCGATCAGCGC…
group_3750		hypothetical protein	467	ATGTCCAGCAGCACCGCATCGCCCCGCCGCTTCCGCTCCAAGACGCTCACCGCCGCCCTCGCGTTCCTGCTCGGATCGCTCGGCGCGCACCGCTTCTATCTGTACGGCTTTCGCGACGTGTACGGCTGGGCCCACCTGCTCGCGACGATCGTCGGCATCCCGGGCTTCCTCCTGCTCGCGGCTACCCAGCGCAGCGCCGGCCTCGGCTGGTGGCTCGCGGTCCCCGGCGCAATCTCGCTGCTGGCGGCGTTCCTCGCCGCACTCGTCTACGGGCTGCGTCCCGACGAAAAATGGGATGCGCAATTCAACGCGGACACCGGCAAGCACAGCAAGTCGGGCTGGACCGTGATCTTCGTCGTGATCTTCTCGCTGCTGATCGGCGCGTTCCTGTTGATGACC…
hdaH_1		Histone deacetylase-like amidohydrolase	926	ATGGCAACCGCTTTCTACACGCACCCCGACTGCATGCTGCACGAGATGGGGGAATGGCATCCGGAATGTCCGGCCCGCCTGTCGGCGATCCAGGATCAACTGATTGCGAGCCGCATCGACGACCTGATCGTGCACGAAACCGCGCCATTCGCGAGCGAGGTCGCGCTGGGCCGCGTGCATACGCAGGCGCACATCGACTACATCCGCAGCATGACGCCGGTCGACGGTTACGTCGAGATCGATCCCGATACGCTGATGAATCGCGACACGTGGCGCGCGGCACTGCGCGCGGCCGGCGCGGCGATCGCGGCGACCGACGCGGTGATCGAAGGCCGCTATGCGAATGCGTTCTGCGGCGTCCGTCCGCCCGGTCACCATGCGGAGCCGGCGCGCGCGATG…
cysM		Cysteine synthase B	902	ATGGCTTACAAAACTATCGAAGACACGATCGGCAATACGCCGCTCGTGCAACTGGTCCGCCTGCCGGACGACGAGATTCGCGCTCGCAACAACGTGGTGCTCGCGAAGCTCGAGGGCAACAATCCGGCCGGTTCCGTGAAGGATCGCCCGGCGCTGTCGATGATCAGCAAGGCCGAGGCGCGCGGGCGCATCAAGCCGGGCGATACGCTGATCGAGGCGACGAGCGGCAACACAGGCATCGCGCTCGCGATGGCCGCAGCAATCCGCGGCTACAAGATGGTGCTGATCATGCCGGAGGATCTGTCGGTCGAGCGCCGCCAGAGCATGGCGGCTTATGGTGCTGAAATCATCCTGACGCCGGTGAAGGGCGGGATGGAACTGGCGCGCGACCTCGCGGAG…
rfaE		D-beta-D-heptose 7-phosphate kinase	951	ATGAATACTCTTCGCGAAGTCGTTCCGGTGCCGCGCGAGCAACTCGCGCGCTCGCGTGTGCTCGTCGTCGGCGACGTGATGCTCGACCGTTACTGGTTCGGCAACGTCGACCGCATTTCGCCTGAGGCGCCGGTGCCGGTCGTGCACGTGCAGCGTCAGGAGGAGCGGCTCGGCGGTGCGGCCAACGTCGCGCGCAATGCCGTGACGCTCGGCGGCCAGGCCGGGCTGCTGTGCGTCGTCGGTTGCGACGAACCCGGCGAGCGGATCGTCGAGTTGCTCGGCAGCAGCGGCGTGACGCCGCATCTCGAGCGCGATCCGGCGCTGCCGACCACGATCAAGTTGCGCGTGCTCGCTCGCCAGCAGCAACTGCTGCGCGTCGACTTCGAGGCGATGCCGACG…
ubiG		Ubiquinone biosynthesis O-methyltransferase	698	ATGACCAACGCCGATCCGCACGAACTCCAGAAATTCAGCGACCTCGCCCACCGTTGGTGGGATCCGAATGCCGAATTCAAACCGCTGCACGACCTGAACCCGGTCCGGCTCGGCTGGATCGACGCGCATGCGCATCTGGCCGGCAAGCGCGCACTCGACATCGGCTGCGGCGGCGGCATCCTGTCCGAATCGATGGCCGGGCTCGGCGCCCAGGTGAAAGGCATCGACCTGTCGACCGAAGCGCTCGGCGTGGCCGACCTGCACAGCCTCGAAAGCGGCATTTCGGTCGATTACGAGGCGATCGCCGCCGAAGCGATCGCCGCGCGCGAACCGGGTACCTACGACGTCGTCACCTGCATGGAAATGCTCGAGCACGTGCCGTCGCCGGGCGATGTCGTG…
proP_2		Proline/betaine transporter	1295	ATGTCCACAGCGTCCCCTGCCATTGCGCAGGAATCGAAAGTCCGCACCGTCTTCCGGGTGGTCAGCGGCAATTTCCTGGAAATGTACGACTTCATGGTCTACGGGTATTACGCGTCGGCCATCGCGAAAACGTACTTTCCGAGCGGCAACGCCTTCGCATCGCTGATGCTGTCGCTGTCGGTATTCGGCGCGGGTTTCCTGATGCGGCCGGTCGGCGCGATCGTGCTCGGCGCGTACATCGACCATCACGGTCGCCGCAAGGGGCTGATCCTGACGCTCGGGCTGATGGCGATCGGCACGCTCACAGTGGCCGCGATACCGGGCTATGCGACGATCGGCGTGCTCGCGCCGGTGCTCGTGCTGCTCGGCCGGCTGTTGCAGGGCTTTTCGGCGGGCGTC…
atzE_1		Biuret hydrolase	1364	ATGACCACTTTCACGCCGTTCCCCCCGCTCGCCCAGCTCGCCGCCGACCTCGCCGCCGGCCGAACCACGAGCCGCGCGCTCGTCGACACCGCGCTCGACCGGATCGCCGATCCGGCGGGCCAGGGCGCGGTCGTCTTCACCGAAGTCGATGCCGACAACGCCCGCGCGGCCGCCGACGCGCACGACCGGCTGCGCGCGGCGGGCACCGTGCTGTCGCCGCTCGCGGGCATTCCGGTATCGGTCAAGGACCTGTTCGACGTCGCGGGCCAGGTGACGCGCGCGGGCTCGCGCGTGCTCGACGGCGCACCGGCCGCGCGCACCGATGCGGTCGCCGTCGCGCGGCTCAAGCGCGCGGGCGCGGTGCTGGTCGGCCGCACCAACATGAGCGAATTCGCGTTC…
rph		Ribonuclease PH	740	ATGACGTCTTCCGTTTCCCGCCCGAGCGGCCGCCGCGCCGACGAACTGCGCAAGGTCGCCCTCACGCGCCACTACACGAAACACGCCGAAGGCTCCGTGCTGGTCGAATTCGGCGACACCAAGGTGCTCTGCACCGCGAGCGTCGCCGAGCGCGTGCCCGAATTCCTGCGCGAGCGCGGGCAAGGCTGGCTGACCGCCGAATACGGGATGCTGCCGCGCGCGACCCACACGCGCAGCGACCGTGAAGCCGCGCGCGGCAAGCAGACGGGCCGCACCCAGGAAATTCAGCGCCTGATCGGCCGCGCGCTGCGCGCGGTGTTCGATCTCGAAGCGCTCGGCCCGCGCACCATCCACATCGACTGCGACGTGATCCAGGCCGACGGCGGCACGCGCACGGCC…
hemN_2		Oxygen-independent coproporphyrinogen-III oxidase-like protein YqeR	1214	ATGAGCCAGGCTGCGGAAACCGGCGCGCGCGTCGTCGCGACCTTCACGTCGCCCGGCCAGGTGCGCCTCACGTCGCTGCCGCCGCTCGCGCTGTACGTGCATTTCCCGTGGTGCGTGCGCAAGTGCCCGTACTGCGATTTCAACTCGCACGAATGGAAAGGCGAGCGGTTTCCGGAAACCGAGTATCTCGACGCGTTGCGCGCCGATCTCGAGCAGGCGCTGCCGCTCGTGTGGGGCCGGCAGGTGCATACCGTGTTCATCGGCGGCGGCACGCCGAGCCTGCTGTCGGCGGCCGGTCTCGACCGGATGCTGTCCGACGTGCGCGCGCTCTTGCCGCTCGACGCCGATGCCGAGATCACGCTCGAGGCGAATCCGGGCACGTTCGAAGCCGCGAAGTTC…
sugC		Trehalose import ATP-binding protein SugC	1109	ATGGCAAGCCTTTCCATCCGTGACGTGTACAAGACCTACCCGAACGGGGTGCCGGTCCTGAAGGGTGTCGACATCGAGATCGAGGACGGACAGTTCCTGATCCTGGTCGGCGGCTCGGGCTGCGGGAAATCGACGCTGCTCAACATGATCGCCGGGCTCGAGACCGTCACGAGCGGCGAGATCTGCATCGACGGCAAGGTCGTCAACGACCTGTCGCCGAAGGATCGCGACATCGCGATGGTGTTCCAGTCGTACGCGCTGTATCCGTCGATGACGGTGCGCGAGAACATTTCGTTCGGGCTGAACATCCGCAAGGTGCCGAAGAGCGAGCAGCAGCAGATCGTCGACCGCGTGTCGGCGATGCTGCAGATCCAGCACCTGCTCGACCGCAAGCCGGGC…
ribBA_1		Riboflavin biosynthesis protein RibBA	1142	ATGACGCTCGCCTCCACGCTCGACATCATCGCCGAGCTGAAAGCCGGCCGGATGGTGATCCTGGTCGACGAAGAAGACCGCGAAAACGAGGGCGACCTCGTGATCGCCGCCGAATTCGTCACACCGGAAGCGATCAACTTCATGGCCAAGTACGGCCGCGGCCTGGTTTGTCTGACGTTGACGCAGGAACGCTGCAAGCAGCTTCACCTGCCGCTGATGACCTACCGCAACGGCACGCAGTACGGCACCGCGTTCACGGTCAGCATCGAAGCGGCCGAAGGCGTGACGACCGGCATCTCGGCCGCCGACCGGGCGCACACGATCGCCACGGCGGTCGCGCACGACGTGCGCCCCGAGCACATCGTGCAGCCGGGCCACGTGTTCCCGATCATGGCGCAG…
kch_2		Voltage-gated potassium channel Kch	1094	TTGGCCACGCCATCCGATCAGCGCCGCTCGTTGCGCATGCGCTTGCGCCGCGCCCGCAATCCGTGGCAGGCGCCGCGTGCGCGCACGCTGTTCACGCGCCCGGCGACCTCGCCGCGGCGCACGCTGCTGTTCCGCCTCGGTGCGGTCGTGCTGCTGTGCACGCTCGCGTTCCTCGTGCTGTATCTCGATCGCGACGGCCTGCGCGATTCGACCAAGAGCACGCCGATGACCGTGGCCGATCTCGTGTACTTCACGATGGTCACGGTCGCGACGGTCGGCTATGGCGATATCGTGCCCGTCACGGCGCGGGCGCGCCTGCTCGATGCGTTCTTCATCGTGCCGATCCGCATCGGCATCTGGTTCATTTTCCTGGGCACGGCGTATCAGTTCGTGATCCAG…
hsrA_4		putative transport protein HsrA	1388	ATGTCGCCCGTCTTTCTAGCACCGCTCATCGTTGCCTGTGCGTTGTTCATGGAAAGCGTCGACGCGAACATCATCGTCACCGCGCTGCCCGCGATGGCGAGGGACTTCGGGCACAGCCCCGTCACACTGAACATCGCGATCACGGCTTACGTGGTCGGCCTCGGCGTGTTCATCCCGATCTGCGGCTGGCTCGCCGACCGCTTCAGCGCGCGCGCCGTGTTCCGCACCGCGATCGGCATCTTCGTCGTCGGCTCGCTGATGTGCGCGGCGTCCAACTCCCTCGGCGTGCTCACGTTCGCGCGCTTCATACAGGGCGTCGGCGGCGCGATGATGGTGCCGGTCGGCCGCATCATCATCTTCCGCGCGGTGCCGCGCTCCGATCTCGTGCGCGCGATGAAC…
murR_2		HTH-type transcriptional regulator MurR	860	ATGGCCGCCAATTTCGACGAACTCGCGTCCCGGATCCGGGCGCAATTTTCCGAGCTGAGCCCGCAATTCCAGGCGGGCGCCGCCTTCCTGCTCGATCATCCCGACGAAGTCGCCACGTCGTCGATGCGTAAGGTCGCGCAGCGCGCGCAGGTGCAGCCTGCGTCGCTCGTGCGGCTCGCGCAGCAATTCGGCTTTCCCGGCTGGAACGAGCTGCGCGACCTGTGCGTCGCGCGCGTGCGCACGCGGCCCGAGCCGCTCACGCAGCGTGCGCGCTCGCTCGTGCGGCCCGACGCGAAGGCGTCGCTCGCGCACGACCTGCTCGCCGCGCAGCAGCACAACCTGTCGGCGACCGCCGCGCAGAACGAGCATGCGCTCGCGGATGCGGCAAAGCTGATCCGC…
rstA_2		Transcriptional regulatory protein RstA	707	ATGTCTTTTCGCATCCTGCTCGTCGAAGACGACACCCGCCTGTCCACGCTGATCGCCGGCTACCTGCGCAAGAACGACTATGAAGTCGACACTGTGCTGCATGGTGACGCCGCGGTGCCGGCGATCCTGTCCATTCGTCCCGATCTCGTCATCCTCGACGTGAACCTGCCGGGCAAGGACGGCTTCGAAATCTGCCGCGAGGCGCGCAAGCAGTACGACGGCGTGATCATCATGGTGACGGCGCGCGACGAACCGTTCGACGAGCTGCTCGGTCTCGAATTCGGCGCGGACGACTACGTGCACAAGCCGGTCGAGCCGCGCATCCTGCTCGCGCGGATCAAGGCGCAACTGCGCCGCGCGCCCGCGCGCGCGGCCGAAAGCACCGCGCCGCAGCCGGAG…
lcdH_3		L-carnitine dehydrogenase	965	ATGGCTGTGAAGACCGACATCAAGACGTTTGCCGCCATCGGCACCGGCGTGATCGGCAGCGGATGGATTTCCCGCGCGCTCGCGCACGGTCTCGACGTGGTCGTGTGGGACCCGGCGCCGGGCGCCGAAGCGCGGCTGCGCGCGAACGTCGCGAACGCGTGGCCCGCGCTCGAACGCGTCGGCCTCGCACCGGGCGCCGATCCCGCGCGATTGCGGTTCGTGTCGACGATCGAGGCGTGCGTCGCCGATGCGGATTTCATCCAGGAAAGCGCGCCCGAGCGCGAAGCGCTGAAGCTCGAACTGCACGAGCAGATCAGCCGCGCGGCGAAGCCCGACGCGATCATCGCGTCGTCGACGTCGGGGCTGCTGCCGACCGATTTCTACGCGCGGGCGACGCAT…
cdhR_11		HTH-type transcriptional regulator CdhR	944	ATGCCCGAGGATTTCCATTTCCTGCTACTGCCCGGCTTTTCCGCGCTCGGCTTCATGTCCGCGGTCGAGCCGCTGCGCGTCGCGAACCGCTTTCGCACCGAACTGTATCGCTGGCACGTGATCAGCGCGGACGGCGCGCCCGTCACCGCGAGCAACGGCATTCCGGTCGCCGCCGAGGCCGCGTGCGCGGACGTCCCGCAGGTCGATACGGTGTTCGTCGTCGCGGGCTTCGATCCGCTCGTGTGCTACACGCGCACGCTCGGCGACTGGCTGCGCCGTCAGCACCGGCATGGTGCAACGCTCGGCGGCATCGATACGGGCAGCTTCGTGCTCGCGGAAGCCGGGCTGTTCGACGCGTCGCAGCCGCTCACGCTGCACTGGGAAGCGCTGGCCGCATTC…
group_3888		Outer membrane porin protein	1139	ATGAAGCACACGAAAGTTGCCGTAGCCGCCGCGCTTGCATGCGCGGCCTGTATTCCCGCCATCGGGCATGCGCAAAGCAGCGTGACGTTGTACGGGATTCTCGACGCCGGGATCACCTACGTGAACAACACGGGCGGTTCGCACGTGGTCAAGTTCGACGACGGCGTCGCATACGGAAACCGCTTCGGCCTCAAGGGCACCGAAGACCTGGGCGGCGGCCTGAAGGCCGTGTTCGCGCTCGAGAGCGGCTTCCGTCTCGGCAACGGGCAACTCGGCTTCGGCGGCGCCGAATTCGGACGGCAGGCGTATGTCGGCCTGCAGAACGACTGGGGCACGCTGTCGTTCGGTAACCAGCTCGACATCACGAACGAACTGGTGTCGATCTACAACATCTCGGCG…
hmp_3		Stearoyl-CoA 9-desaturase electron transfer partner	1148	ATGATGCGAGATGCGGCCAATTTCGAGCCGGCGGACAGCCGGGTGACGCACCCGGCGTTCTGGAACGCGCTGCCCGAGCGCTGGACGAGCGACGTCGAGGAAACGCTGGTGTGCTGCCACGTGCGGCAGGAAACCCACGACGTGAAGAGCTTCTTCTTCCGTTCGCCGCAGGGCCGCACGTTTTCGTTCGAGCCCGGGCAGTTCATCACGCTCGAGCTCGACATCGACGGCGAGACGATCAATCGCTGCTACACGATCTCGTCGTCGCCGGCGCGGCCGCACACGATCTCGATCACGGTCAAGCGCGTGCCGGGCGGCAAGGTGTCGAACTGGCTGCACGACAACCTGCAGCCGGGCGCGGCGGTACGCGTGCTCGGCCCGGCCGGCGAATTCACGTGC…
cdhR_12		HTH-type transcriptional regulator CdhR	1025	ATGTCGCCCGACCGCACAGCGTCGCTGTCCCACTTCGCGTTCATGCCTTTACCGAACTTCACGATGATCGCGTTCACCAATGCGATCGAGGTGCTTCGGATGGCGAACTACCTGAGCGGCCAGCCGCTCTACCGCTGGTCGGTGATCAGTCCGGACGGCGGCCCGGTCACGGCGAGCAACGGCCTCACGGTCGATACGGGCCCGGCCGAATGCGCGGGGCAACCCGACATCGTGTTCGTTTGCGGCGGCGTCGACGTGCAGCGTGCGACCACGCCTGCCCATCTTTCGACCCTGCGCCGCTTCGCGCGCGCGGGCATCCCGCTCGGCAGCCTGTGCACGGGCACCTATGCGCTCGCGAAGTCGGGGCTGCTCGCGGGCTACGCATGCGCGATCCACTGG…
phnS_2		Putative 2-aminoethylphosphonate-binding periplasmic protein	1090	ATGACACTGCAGAAACCCTCGCGCGCCGCCGCCGGCGCGTTCCGCAAACTCGCGCTGGCCGCCTGCGCCGCCGGTCTGCTGCAAGGCGCCGCGATGCCGGCGCATGCGGCAAACGCGGTCGTGCTGTACACGGCGGACGGCCTCGAGAACCTCTATCGCGACGTGCTGCCGGCTTTCGAGAAGAAGGAAGGCGTGAAGGTCAACATCGTGACGGCGGGCAGCGGCGAGGTGGTGAACCGCGCGAACATCGAGAAGAATTCCCCGAAGGCCGACGTGATCGTCACGCTGCCGCCGTTCATCCAGCAAGCCGGCCAGATGGGCCTGCTGCAGCCGTACCAGAGCGTGAACTACAAGAACGTGCCGGCCATCGCGAAGGCCGAGGACGGCACCTGGGCGACG…
zwf_2		Glucose-6-phosphate 1-dehydrogenase	1475	ATGACGAATCAGCCTTCCCAAACCGCGGCCGACCGGCCCGTCGACATGATCATCTTCGGCGGCGGCGGCGACCTGGCCGCCCGCAAGCTGTTGCCCGCGCTGTACATGGCGCACCTGCACTGCAATCTTCCGCCCGAGACGCGCATCATCGCCGTCGGCCGCCGCGACTGGGGCATCGACGGCTATCGCAAGTTCATGGACGAGCAGTCGCGCCCGTTCATCGACGAGAAGGCGTTCGACGCCGACGCGTGGAGCCGCTTCCTCGACCTGTTCAAGTACGTGCTGATCGACGTGAACGCGCCGGACGACTACCTGCGGCTCGCCGAAGCGGCGCGTGGCGACGCGATCCGCGTGTTCTACCTGTCGACGTCGCCGGAGCTGTTCACGACGATCTGCAAC…
group_3973		Putative esterase	443	ATGACCGACATCACGGACCACGCGCGCGGCGCATTGCGCGCGCAGCCGTTCAGCATGCTGCTGGGCACGGAGCTGATGCACATCGGCGACAACGAAGTGTCGCTGTGCCTGCCCGTGCGCGAGGAATTGCGGCAGCAGCACGGTTTCGTGCACGGCGGCGTCATCAGCTATCTCGCGGACAACGCGCTGACGTTCGCCGGCGCGCTCGTGCTCGGCCCGCGCGTGATCACCGCCGAATACAAGATCAACTATCTGCGGCCGGCCGTGAACGGCACGCTCGTCGCCCGCGCGAAGCTCGTCTACGCGGGCCGGCACCAGGCGACCTGCCAGTGCCATGTGTTCGTCATCGACGGCGATCACGAGCGGCTCGTCGCGATCGCGCAAGGCACGATCAACCGC…
group_3974		hypothetical protein	545	ATGGATGTCATGGCCAAACTTCTGAACGATCAAGAATTCCAGCGTTTCTCCGAACTTCAGCAGAAGCAGGCAAGCTTCACGATCACGCCCGAGGAAGCGGACGAACTGCGCGATATCGTCGCGCGCGCGCAGAAGAAGCGCGACGATCGTGCCGCCGCAATGCAGGCGATCGAGAACTACATCGAGCAGTTCGACATCACGCCTGACGAACTCTTCTCGCCCGAGCAGATCGGCGACGCGGCGCGCACCTACGGGCTCATCACGGCGACCAAGAAGGAACGCACGCTGCCGCCGTCGATCACGTTCAACGGCAAGCCGTACCAGTGGACCAAGACGCTTCCGGACGACGTGCGCGGCGCACTGTTCGACGCGTTCACGTCCGGCGAGTCGGTCAAGCGC…
oppC		Oligopeptide transport system permease protein OppC	902	ATGACTCCGACCACTCCCGTCGTCGGCCTGCCCGTGCAGACCGATTCGCCGCCGCGTTCGCGCTCGCCGCTCGAGCTGGCGTTCGCGCGCTTCCTTCACAACCGCGCGGCCGTGTTCAGCCTCGTGCTGCTCGCGCTGATCACGCTCGCGTGCTTCGTCGGCCCGTGGCTGCTCGCGGCCGATCCCGCCGCGAGCGACTGGGGCGCGATCAGCCTGCCGCCGACCTGGGCGAACCAGCACTGGTTCGGCACCGACGAGCTCGGCCGCGACCTGCTCGTGCGCACGCTGATCGGCGGCCGCGTCTCGATCGAGGTCGGCCTGCTCGGCACGCTCGTGTCGGGCCTGTTCGGCGTCGCGTGGGGCGCGACCGCGGGCTTCGCGGGCGGCCGCGTCGACTCC…
oppB		Oligopeptide transport system permease protein OppB	938	ATGCTGGCCTATGCATTGAGGCGCACGTTGTGGGCGGTGCCGACGATCCTCGCGGTCATCACCGTCTGCTACCTGCTGCTGCATTTCACGCCCGGCGGCCCGTTCGATACGGAGAAGCAGCTGTCCGCCGCGACGCTCGCGAACCTGAACGCGAAATACCACCTCGACGAGCCGCTGTGGAAGCAGTACCTGCTGTATCTCGGCTCGCTGCTGCACGGCGATCTCGGCCCGTCGTTCCGTTACGTCGACTGGTCGGTGAACGATCTCGTGAAGAAGGCGCTGCCGGTGAGCCTCGGCGTGGGCGGCGTATCGATCCCGGTCTCGATCGTGCTCGGCGTGCTGCTCGGCACCGTCGCGGCCGTGCGCCGCGACAGCGTGATCGACCGCTTCGTGATGCTG…
dtpA		Dipeptide and tripeptide permease A	1516	ATGCATTCACCTGTTTCCCAAACCCGATCGTTTACGACGGTCTTCCTCATCGAAATGTGGGAGCGCTTCGGCTACTACGGCATGGCCGCGCTCCTGGTCCTCTTCATGGTCGACCGGCTCGGCTTCACCGACAGCCACGCGAACCTGACCTGGGGTGCGTTCACCGCACTCGTCTACGCCGCGCCGTCGATCGGCGGCTGGATCGGCGACAAGGTGCTCGGCGCCCGCCGCACGATGATCATCGGCGCGTCGGTGCTGTGCGCCGGCTACCTGATGCTCGCGGTGCCGAACGATCACCTGACGTACATGTATGCGTCGCTCGGCGTGATCGTCGTCGGCAACGGCCTGTTCAAGGCCAACGCGGCGAACCTCGTGCGCCGCATCTACGAAGGCGACGAC…
group_3985		Outer membrane porin protein	1147	ATGAAGACGAAGACAAGGAATGGCCTGCTGGCCGCCGGCGCGTGCTGCGCGCTCGCCGCGCCGGGCGCGCACGCGCAGTCGAGCGTGACGCTGTACGGGATCATCGACACGGGCGTCGAATTCGTGTCGCACGCGAACGCGGCCGGCGATCACGTGGTGCGGATGCCGGGCGTGACGGGCGAACTGCCGTCGCGCTGGGGGCTGCGCGGCAGCGAGGATCTCGGCGGCGGCTATCAGGCGGTGTTCACGCTCGAAAGCGGCTTCAACGTGCGCGGCGGCGATCTCGGCCAGGGCGGCCGGCTGTTCGGGCGGCAGGCGTTCGTCGGGCTGAAGAGCGGCTTCGGCACGCTCGCGTTCGGCCGCCAGTACACGATGACCTATCTCGCGCTGCAGGGCGCG…
crtB_3		All-trans-phytoene synthase	848	TTGGCCGTTTCCCATTCCGTCGTGGACGAACAAGAAACCGACGCCGCTGCCGTCACATCGGGCAGTTCTTTCTATCTGGCGATGCGCATCCTGCCGGCCGTGCAGCGCGATGCGATGTTCCAGGTCTACGCGTTTTGCCGCGCGGTCGACGACATCGCCGACAGCGACCTGCCGCGCGCCGAGCGCAACGCGGGCCTCGATCGCTGGCGCGCGGACATCGACGCATGCTTCGCCGGCCGCCCGCCGCGTCACCTGGCCGCGCTCGATCGCGAGATCCGCGCGTTCAACCTGCAGCGCGACGATTTCCACGCGATGATCGACGGGATGGCGATGGACGCGGCGGAAGACATCTGCGCGCCCGACGAGCCGACGCTCGACCTCTTCTGCGACCGCGTCGCG…
kbl_2		2-amino-3-ketobutyrate coenzyme A ligase	1199	ATGCGTGATGCCTTTCTCGCCCAGGTGCGCGGGACGCTCGACCAGATCCGCGCGGACGGTTTTTACAAGACCGAGCGCGAGATCGCGAGTCCCCAGGCGGCAGCCGTGCGGCTCGCCGGCGGTGCCGGCGTGCTCAATTTCTGCGCGAACAACTATCTGGGTCTGGCGAACGATCCGCGCCTGCTCGATGCGGCGAAGGCCGGCCTCGACCAGGACGGCTTCGGCATGGCATCGGTGCGCTTCATCTGCGGCACGCAAACCGTCCACAAGCAACTGGAAAGCGCGCTGGCCGCGTTTCTCGGCACCGAGGACAGCATCCTCTATTCGAGCTGCTTCGACGCGAACGGCGGCCTGTTCGAAACATTGCTCGACGAGAACGACGCAGTGATCAGCGACGAG…
group_3996		hypothetical protein	479	ATGTCCGCTTCCCCCGAAGTTCGTCCGCCCGTTCCGCCCTTCACGCTCGACACGGCGCGCCAGAAAGTGCGCGCCGCCGAGGACGCGTGGAACACGCGCGACCCGCAACGCGTGTCGCTCGCCTATACGCCGCAAAGCCGCTGGCGCAATCGCGCGGAATTCGTGACGGGCCGCGACGAGATCGTCGGGCTGCTGCAGCGGAAGTGGGCGCGCGAACTCGACTACCGGCTGATCAAGGAGCTGTGGGCGTTCGACGGCAATCGCATCGCGGTGCGTTTTGCGTACGAGTGGCATGACGATGCGGGCAACTGGTTCCGTTCGTACGGCAACGAGAACTGGGCGTTCGACGAGAACGGCCTGATGGCGCATCGCCACGCGAGCATCAATGATCTGCCGATT…
fnr		Fumarate and nitrate reduction regulatory protein	746	ATGCTGACGCCCGTCGCCACCCGCCCCGCCGCCCCGCCCCATGCCGGTAGCTGGGCTCCTCGCCAGGCTGCGCACTGCTCGTCGTGCGCGATGCGGCACCTGTGCATGCCGCAGGGCCTGGCGCCCGAAGCGCTCAGTCGCCTCGAGTCGGTCATCTGCGCGGCACGCCCGGTCAAGCGCGGCGAAGCGCTGTTCCGCGAAGGCGACGCATTCGACAACCTGTACGCGGTGCGCTCGGGTTCGCTGAAAACCGTCGCGACGCGTCACGACGGCCGCGAACAGGTCACGGGCCTGCACCTTGCCGGCGAAGCGCTCGGCCTCGACGGCATCTGCGACGATACGCACCCGCGCACCGCGGTCGCGCTGGAAGACAGCTCGGTCTGCGTGATTCCGTACAGC…
group_4003		hypothetical protein	233	ATGCAAGCGACTACTGCCTTCACGCACCGCGGTTATCTGTTGAATTGCGCGCCCGCACGCGCCAGTGACGGTTCATTCAAGCCCTACGTCGTGATCTCCCGATCGAGCGACGGGGAGCTGGTTGCGAACCGTTTTTTTCCGATCGAGCTCCAGTTCAACGACGAAGGCGACGCGATCGCGCACGCGCGCGACTGGGCCGTGCGCTGGATCGACGCGAGCAGCATCTCGATGTGA
pcaI		3-oxoadipate CoA-transferase subunit A	715	ATGGTCAACAAGATTTTCGAATCGCTTCAGTCGGCGGTTGCCGACGTCCACGATGGCGCGACAATCATGATCGGCGGCTTCGGCACGGCCGGCATGCCGTCCGAGCTGATCGACGCGCTGATCGAACAGGGCGCGCGCGACCTGACGATCGTCAACAACAACGCGGGCAACGGCGAGACGGGCCTCGCGGCGCTGCTGAAGGCGAAGAAGGTGCGCAAGATCATCTGTTCGTTCCCGCGCCAGAGCGACTCGCAGGTGTTCGACGCGCTGTACCGCGCGGGCGAGATCGAACTGGAGCTCGTGCCGCAGGGCAACCTCGCGGAGCGCATCCGCGCGGCGGGCGCCGGCATCGGCGGGTTCTTCACGCCGACGGGCTACGGCACCAAGCTCGCGGAAGGC…
mngR_2		Mannosyl-D-glycerate transport/metabolism system repressor MngR	695	ATGACCACACCGATCTATCAGGAAATCAAGGACTTCATCCTCGCGCGCATTCATGCCGGCGAATGGGCGGAAGGCGACCAGGTGCCGTCGGAGAACGAGCTCGCACGCGAATTCAACGTCGCGCGGATGACCGTCAACCGCGCGCTGCGCGAGCTGACGGCCGAACAGGTGCTCACGCGCACGCGCGGCTCCGGCACGTATGTCGCGTCACCGAAATACGAATCGACGCTGGTCGCGATCCGCAGCATCTCCGACGAAGTCGCCGCGCGCGGCCACGGCTATCGCGCGCAGGTGCTGCAGGTCGGCGCGGCCGTCGCCGATGCGAAGCTCGCCGACGAACTGCGGCTCGACACCGGCAGCCCGATCTTCCATTCGCGCGTGCTGCATTTCGAGAACGAC…
emrB_4		Multidrug export protein EmrB	1574	ATGACCACCGCGTTTTCCGGCGACCCCGCGTCGCAACCGACCAGACAGCGCGTGTTCGCGTTCGCGCTGATGTGCGTCGGCTTCTTCATGGCGACGCTCGACATCCAGATCGTCGCGTCGTCGCTGCGCGACATCGGCGGCGGGCTGTCCGCGAGCCAGGACGAACTGTCGTGGGTGCAGACCGCGTACCTGATCGCCGAGATCATCGTGATCCCGATGTCGGGCTGGCTGTCGAAGGTGATGTCGACGCGCTGGCTGTTCGCCGCGTCGGCCGTCGGCTTCACGATCACCAGCATGCTGTGCGGGCTCGCGTGGGACATCAATTCGATGATCCTGTTTCGCGGGTTGCAGGGCGCGCTCGGCGCCGCGATGATCCCGACCGTGTTCACGACCGCGTTC…
safD_1		Sulfoacetaldehyde dehydrogenase	1433	ATGTTGAAGGAAACCTATCCGTACTACCTCGCCAACGAAGCCGTCTACGCGAACACCGATCTGGAGGTGACCGACAAGTTCAGCGGCAAGGTCGCCACGCGCGTCGCGCTGGCCGACGCGAAGGCGATCGATGCGGCGATCGCCGCCGCCGTCGACGCCACGAAGCCGATGCGCGAGATGCCGGCCTACCGGCGGCAGGCCGTGCTCGATCATTGCGTCGCGCGCTTTCGCGAACGGTTCGACGAGCTGGCCGAGGCGTTGTGCATCGAGGCCGGCAAGCCGATCAACGATTCGAAGGGCGAAGTCACGCGGCTGATCGACACGTTCCGCGTCGCGTCCGAGGAATCGGTGCGCATCGACGGCGAGATCGTCAACCTCGAGATCTCCGCGCGTGCGCAG…
yidC_2		hypothetical protein	1052	ATGGATAGCGGACACGACCACCAAAAATTCTTCTACTTCCTGCTGTTCGCGGTCACCGTCGGACTGTGCTGGATCCTCGCGCCGTTCTCCGGCGCCGTGTTCTGGGGCACCATACTCGCGATCCTGTTCCAGCCCGTGCAACGCTGGCTCGCCGCGCGCTTCGGCAAGCGGCGCAACCTGGCCGCGCTCGTCACGATGTCGCTGATCATCCTGATCGTGATCCTGCCGCTCGTGTTCGTCACGGCGACGCTCGTGCAGGAAATCGCGTACGTGTATCAGGAGCTCAAGGACGCGCAGCCGAATTATTCGCAGTACTTCCATGACATCATTCACGCGCTGCCGACGTCGATCCAGAACCTGCTGCAGAAGTACGGGCTGACCAACATCCCGGGCATCCAG…
sigK		ECF RNA polymerase sigma factor SigK	1269	GTGACGCATGAGGCCACGCATCGTGCGATCGAGGCAGTCTGGCGAATCGAGGCGCCGAAGATCATCGCGCGCGCCGCGCGCGTGGTGCGCGACGTCGGCGTGGCCGAGGAACTGGCGCAGGACACGCTCGTCGCGGCGCTCGAGCACTGGCCCGTCGACGGCGTGCCCGACAACCCGGCCGCCTGGCTGATGACGGCCGTGAAGCGCCGCGCGCTCGACCGGGTCCGGCAGGAGTCGCTTCATGCGGCGAAGCGCGACCAGCTCGGTCACGAGATGGACGCGCTCGAAGCGCACGTCGTCCCCGACATCGCGGACGCGCTCGCCGACGCAAGCGACGACGACATCGGCGACGACCTGCTGCGGCTGATCTTCACGTCGTGCCACCCGGTGCTGTCGACC…
amn		AMP nucleosidase	1526	ATGAAAAACGATTTGAGCCGCCGGCACCGTGTGCTGTCGCCCGAAAGCCCGTCGGTCGAGGCTTTCGACGATCCGGTCGCCGCCGTCGCGCGGCTGTCCGCCATTTACGACACGAATACGGGCTTCCTGCGCGATGCGTTCGCGCGCTATCGCCGCCACGAAGCGATTACCGAGCACGTGCGCGCGTGCTACCCGTTCGTGCGGATCCGGACCGACGTCAACACGCACGTCGATTCGCGCCGCTCGTACGGCTTCGTCGCGGGTCCCGGCGTATTCGAAACGACCGTCACGCGCCCCGATCTCTTCGCGAACTACTACCGCGAGCAACTGCGTCTGCTGTCGAAGAACCACCATGTCAAGATCGAGATCGGCGTGTCGTCGCAGCCGATTCCGATCCAT…
folE2_1		GTP cyclohydrolase FolE2	809	ATGAACCAGATGAATCCCGCCTTCGTGATGCCCGACGTGCAGAGCACGGTGGATACCCGTCAGATCCCGATTCAGCGCGTCGGCGTGAAGGCGGTCCGGCATCCGTTGACGGTATGCACCGAAAGCGGCGACGTGCAACCGACCGTCGGTGTCTGGAACCTCGACGTCCGTCTGCCGGCCGACCAGAAAGGCACGCACATGTCGCGCTTCGTCGCGCTGCTCGAAGAGAATCGCGCGCCGTTGACGGTCGAGCGCTTCCGCGCGATGCTCGCGTCGATGCTCGAGAAGCTCGAGGCCGAGGCCGGCCGCATCGAAGTCACGTTCCCGTATTTCGTGAACAAGACGGCGCCGGTGTCCGGCGTGCAAAGCCTGCTCGACTATGAAGTGACGCTCGCGGGC…
yurK		putative HTH-type transcriptional regulator YurK	818	ATGACATCGAACCAGGCGAACACCGCGAATCAGACCGGCGCAGGCGGCCCAGGGCAGCCGGGTGCGGGCGATCCCGCAGCCTCGCCCGCGGCCTCCGCGTCGCCGACGTTCAGCCCGTTATACCAGCAGATTAAGTCATTGATCACGCAAAGTCTCGAATCCGGCGAGTGGAAGCCGGGCGAGATCATCCCCAGCGAAGTGGAGCTCGCGGCCCGTTACAAGGTCAGCCAGGGCACCGTTCGCAAGGCGATCGACGAGCTGGCCGCCGAAAACCTCGTGGTCCGGCGGCAGGGCAAGGGCACTTTTGTTGCAACGCACAACGAAGATCGCGCGCAGTTCCGCTTCCTGCGGCTGCTGGCCGACGACGGTGCCGAGCACCCGCACGTGAGCCGCCTGCTC…
leuD1		3-isopropylmalate dehydratase small subunit 1	650	ATGGAAAAATTCACTGTACATACCGGCGTCGTCGCGCCGCTCGATCGCGAGAACGTCGATACGGACGCGATCATCCCGAAGCAGTTCCTGAAGTCGATCAAGCGCACGGGCTTCGGTCCGAACGCGTTCGACGAATGGCGCTACCTCGATCACGGCGAGCCGGGGCAGGACAACTCGAAGCGTCCGCTGAACCCGGACTTCGTGCTGAACCAGCCGCGCTACCAGGGCGCATCGGTGCTGCTCGCCCGCAAGAATTTCGGCTGCGGCAGCTCGCGCGAGCACGCGCCGTGGGCGCTGCAGCAGTACGGCTTCCGCGCGATCATCGCGCCGAGCTTCGCGGACATCTTCTTCAACAACTGCTTCAAGAACGGCCTGCTGCCGATCGTGCTGACCGAGCAG…
trpB		Tryptophan synthase beta chain	1193	ATGTACAACCTTCCTGATGATCGCGGCCATTTCGGCCCGTATGGCGGCGTGTTCGTCGCCGAGACGCTGATTCACGCGCTGGACGAACTGCGCGCGGCGTATGAAAAGTTCCAGAACGATCCCGACTTCGTCGCCGAATTCGAGCGCGAGCTGAAGTATTTCGTCGGCCGCCCGTCGCCGATCTATCACGCGCAGCGCTGGAGCGAGATGCTCGGCGGCGCGCAGATCTACCTGAAGCGCGAAGACCTGAACCACACGGGCGCGCACAAGATCAACAACGTGATCGGCCAGGCGCTGCTCGCGAAGCGCATGGGCAAGAAGCGCGTGATCGCGGAAACCGGCGCCGGCCAGCACGGCGTCGCGACCGCGACGATCTGCGCGCGCTTCGGGATGGAGTGC…
rsrIM		Modification methylase RsrI	851	ATGCGTGACCTGATCGAAGAGCCGGGCGGCGGCGCCGCGAGCGAGGCGGAGGCGGTTCAGCCCGCCGCTGCCGTGCCGCGCGCGCTGCCGTCCGGTATCGAGCTGCACAACCGCGATTTCCTGACCCACGCCGCGCACCTGCCGGATGCGTCGATCGACCTGATCGTCGCCGATCCGCCGTACGGGCTCGGCAAGGACTACGGCAACGATTCGGACAAGCGTTCGGGCGACGACTTCCTCGCGTGGACGCGCGAGTGGCTCGACCTCGCGATTCCGAAGCTGAAGCCGAGCGGGTCGATGTACATCTTCTGCACGTGGCAGTACGCGCCGGAAATCTTCAGTTTCCTGAAGACGAAACTCACGATGGTCAACGAGATCATCTGGGACCGGCGCGTGCCG…
metZ		O-succinylhomoserine sulfhydrylase	1194	ATGGACGACTCCCTCAACTTCGACACGCTTGCCGTGCGCGCGGGCACGCTGCGCAGCGACTTCAACGAGCATTCGGAAGCGCTGTTCCTCACGTCGAGCTTCTGCTTCTCGAGCGCGGCCGACGCGGCCGAGCGCTTCGCGAATTCGGAAGACTATTTCACCTATTCGCGCTTCACGAATCCGACCGTCACCATGTTCCAGGAGCGTCTCGCGGCGCTCGAGGGCGGCGAGGCGTGCATCGCGACGGCGTCGGGCATGGCTGCGATCATGTCGGTCGTGATGTCCGCGCTGCAGGCGGGCGACCATCTCGTCAGCTCGCGCAGCCTGTTCGGCTCGACGCTCGGGATGTTCTCGCAGATCTTCAGCAAGTTCGGGATCACGACGACCTTCGTCGACCCG…
oatA_2		O-acetyltransferase OatA	1064	ATGACGGCCCTGGCACGCCCCGCCGACCTCGCCCCGCCGCAACACGGCCGCATCGTGCAGCTCGACGGGCTGCGCGCGATCGCGGTGGGCGCCGTGTTCCTGCAGCACGCGCTGAAGGCGCCGCTGTGGATGGGTGTCGATCTGTTCTTCGTGCTGAGCGGCCTGCTGATCACCGGCATCCTGCTCGATCGCAAGGCGCGCGGACAGTCGTACTTCAGCCACTTCTATGCGCGCCGCGTGCGCCGCATCCTGCCGCCGTACGTGCTGCTGCTGGTGGTGTCGACGCTGCTGTTCGGCGCGAGCTGGCTGCCGCACTGGCCGTGGTTCGCGTTTTTCTCGACCAATATCGGGCTGTCGCTCGGCAGCATCGGCCATGACAGCCTGAACGTGCTGTGGTCG…
fdoG_2		Formate dehydrogenase-O major subunit	2432	ATGACGAACCATTGGGTCGACATCAAGAACGCGGACGTGATTCTCGTGATGGGCGGCAATGCAGCCGAGGCCCATCCGTGCGGTTTCAAGTGGGTGACGGAGGCGAAGGCGCACCGCAAGGCGCGGCTGATCGTCGTCGACCCGCGCTTCACGCGTACGGCCTCGGTGGCCGATTACTACGCGCCGATCCGCACCGGCACCGACATCGTCTTCCTGGGCGGCGTCATCAACTATCTGCTGACGAACGACAAGATCCAGCATGAGTACGTGAAGAACTACACGGACTTCTCGTTCATCGTGCGCGAGGATTTCGCGTTCAACGACGGCATTTATTCCGGCTACGACGCGCAGAAGCACGCGTACCCGGACAAATCGAGCTGGGACTACGAGCGCGGCGAC…
puuB_1		Gamma-glutamylputrescine oxidoreductase	1421	ATGACGTCCAACAACAAACCCCTGATCCAGGGCGAAGCGCGTTTCGAGCAAACGCAACTGAACATCGAAAAAGACAACTGGAACTGGTGCGATCCGGCCCGCTACGATGGCGAGCGTCCGGCGAACTGGTATGAAGCGTCGCTGTCGCGCCATGAAAACAGCGCGCCGCTCGCGCACGACGCCGTCTGCGACGTGCTCGTGATCGGCGCCGGGCTGCTCGGCGCGTCGGCCGCGCTGCATCTCGCGCAAGCGGGCGTCGACACGATCCTCGTCGACAAGCATCACGTCGGTTCGGCCGCGTCGGGCCGCAACGGCGGCCAGCTGACGCCCGGCCTCGCGCGCTGGGAAGCCGCCGACATGATCGACCACCTGGCGCACGACGACGCGAAGCGGCTGTGG…
drrA_1		Daunorubicin/doxorubicin resistance ATP-binding protein DrrA	952	ATGTCAGCCATAGAAATCCGTCACGTCAAGAAGCGCTACAAGTCGCTTCAGGCGCTCAAGGGCGTCAGCCTGTCGGTCGAGGAAGGCGAGTTTTTCGGTCTGCTCGGCCCCAACGGCGCAGGCAAGACCACGCTCATCAGTATCCTCGCCGGGCTCGCCCGGGCCGACGAAGGCAGTATCTCGGTGCGCGGTCACGACGTCGTCCAGGACTTCCGCAATGCGCGCCGCGCGCTCGGCGTCGTGCCGCAGGAACTCGTTTTCGACCCGTTCTTCACCGTCCGCGAGACGCTGCGGATCCAGTCCGGCTACTTCGGGCTGCGCCGCAACGACGACTGGATCGATGAAGTGATGGCCAATCTCGATCTCACCGAGAAAGCCGACGCGAACATGCGCGCGCTG…
dapF_1		Diaminopimelate epimerase	915	ATGGCCGCCGGCCGTCCGCGTCGTGCCGACCGCCTCGTTCGCCATGGAATTCCGGACCCAGTGAAACTCTCGTTCACCAAGATGCACGGCGCGGGCAACGACTTCGTCGTGCTCGACGGCTATTCGCGCGCGCTGCCGCCGCTCACCGACGCGCAGGTGCGCGCACTCGCCAATCGCCATTTCGGCATCGGCGCCGACCAGTTGCTGCTGGTCGAGAAACCGACCGTCGACGGCGCGGATTTCAAGTACCGGATCTTCAATTGCGACGGCGGCGAGGTCGAGCACTGCGGCAACGGCGCGCGTTGTTTCGTGAAGTTCGTCAGCGACCGCGGCCTGACCGACAAGCGCAGCGTGCGCGTGCAGGTCATGAAGGGCCTGATCACGCTGACGCTGCAGGAC…
recX		Regulatory protein RecX	834	ATGGTTGCGCGCCGAGGTCAGGCCGGCGAGCCGGAGGAGCACGACACGCCCGAAACGGCGGGTCGCTCCGGCCGGCGAGGCGGATCCTCGGGCGCCGACCGGCGGAGCGCAGGCGGCAACGCCGCGAACCGCACCGCGACGAGGGCATCCGACGATGCCCTCGTTTCGTTTGAGATTGCCGCACCGGACGATCCGTTCGACGACGATGAGTCGTTCGACGCGCACGATCGGTCCCGCCGTCGCGTGTCCGGTGTCCGCTTCCCGGTCGATCGCACAGCCGATGCGCCGGCGACGGAAGATGTCTATACGCGCAGCAGCCAGCATCCGCGCCGCGCACGCCGTGCAGCCGGCGCGTCTTCCGGCGATGCCTCGAGTGACGCGCCGGGCGCCCGCGAGCGC…
lldR_3		Putative L-lactate dehydrogenase operon regulatory protein	704	ATGTTCGAGAAAATTCCCGCCCGCGCGATGAGCGACCATGTCGCGCAGCAACTGCTCAAGCAGATCGAAGTGGGCAGCTTCTCGGCCACCGGCAAGCTGCCGACCGAGGCCGTGCTCGCGCAGGAATTCGGCGTGAGCCGCACCGTGATCCGCGAGGCGATCTCGCGGCTGAAGAACGAAGGCGTGGTCGAGCCGCGCCAGGGCAGCGGCGTGTTCGTAAACCAGCACGGCGCGATCCGGCCGCTGCGGATCGACTACGCGGAAGCCGTCGAGGCGAGCTCGCTGCCGCATCTGCTCGCGGTACGCCGCGCGATCGAGGCTGAAGTCGCGGCCGAAGCCGCGCTGCACCACACCGCCGACGACATGGCCGACATCGACGACGCGCTGCGCAAGATCGAC…
mdtB		Multidrug resistance protein MdtB	3117	ATGAATCCATCCCGCCTCTTCATTCTCCGGCCGGTCGGCACCGCCCTCCTGATGGCGGCGATCATGCTGGCCGGCCTCGTCGCGCTGCGCTTTCTGCCGCTCGCCGCGCTGCCCGAGGTCGACTACCCGACGATCCAGGTCCAGACCTTCTACCCGGGCGCGAGCCCGGAGGTGATGACGTCGTCGGTCACCGCGCCGCTCGAACGCCAGTTCGGGCAGATGCCGTCGCTGAACCAGATGTCGTCGCAAAGCTCCGCCGGTGCGTCGGTGATCACGCTGCAGTTCTCGCTCGACCTGCCGCTCGACATCGCCGAACAGGAAGTGCAGGCCGCGATCAACGCGGCCGGCAACCTGCTGCCGTCCGACCTGCCGGCTCCGCCGATCTACGCGAAGGTGAAC…
carA		Carbamoyl-phosphate synthase small chain	1148	TTGCCGTCTTTTTCTCCCGCCTTGCTTGCACTCGCCGACGGCACGGTCTTTCGTGGTTATTCGATCGGGGCCGAAGGCCATACGATCGGCGAAGTCGTGTTCAATACCGCGATCACCGGCTATCAGGAAATCCTGACTGATCCGAGCTACTCGCGCCAGATCGTCACGCTCACCTATCCGCATATCGGCAACGTCGGCGTCAACGCCGAGGACGTCGAAGCCACGAAAGTCCATGCCGCCGGCCTGATCATCCGCGATCTGCCGACGCTCGCATCGAACTTCCGCATGGACCGCACGCTCGGCGACTACCTGCGCGACGAAGGCGTCGTCGCGATCGCCGGCATCGATACCCGCAAGCTGACCCGCATCCTGCGCGACAAGGGCGCGCAGAACGGCTGC…
rnr		Ribonuclease R	2477	TTGAGCAAATATCCGTACCCCATTCCGAGCCGTGAAGAGATTCTCGGCGTGCTGCGTACGAGCGACGCGCCGCTGGCCGCCAACGACATCGCCGAAGCACTGTCGATCAAGCGTCAGGAGCGCGAGGGGTTCTTCCGGCGTGTCGCCGCGATGGAGCGCGACGGCCAGATCCGCCTCGACAAGCGTGGCCACTACCAGTTGACCCATCCGTCGAATTTCGTCGCCGGGCGCGTGCAGGGGCATCGCGACGGCTACGGGTTCGTGATCCGCGACGACGGCCAGGACGACCTGTTCTTGCCGAACGGCGAAATGCAGAAAGTGATGCACAACGACCGCGTGCTCGCGCGGATCGTCGGCTACGATCGCCGCGGCCGGCCGGAAGGGCATGTCGTCGAAGTC…
lly		4-hydroxyphenylpyruvate dioxygenase	1892	ATGCAGCGCTCGATCGCCACCGTGTCACTGTCCGGCACGCTCGCCGAGAAGCTCGCCGCCGTCCAGGCCGCGGGCTTCGACGGCGTCGAAATCTTCGAAAACGATCTCGTCTACTTCGACGGATCGCCGGCCGACGTCCGGCGCATGGCCGCCGACCTCGGCCTCGACATCGTGCTGTTCCAGCCGTTTCGCGACTTCGAGGGCGTCAGCGCGGCCCAGCTCGCGCGCAATCTCGACCGGATCAAGCGCAAGTTCGACGTGATGCATGCGCTCGGCACCGACCGCATCCTCGTCTGCAGCAGTGTGGCGGCCGACACGATCGCGGACGACGGGCTGCTCGTCGACCAGCTCGGCGTGCTCGCCGAAGCCGCGCGGCAGGCCGGCGTGGTGGCCGCGTAC…
gloA		Lactoylglutathione lyase	383	ATGCGTTTGCTGCATACGATGCTGCGAGTCGGCGATCTCGACCGCTCGATCAAGTTCTACACCGAATTGCTCGGCATGAAGCTGCTGCGTCGCGAGGATTATCCGGAAGGCAAGTTCACGCTCGCGTTCGTCGGCTACGAAGACGAGAGCACGGGCACCGTGATCGAACTCACCCATAACTGGGAGACGCCGTCCTACGATCTCGGCAACGGCTTCGGCCATCTGGCGGTAGCGGTCGACGATGCGTACGCGGCCTGCGAGAAGATCAAGGCGCAAGGCGGCAAGGTCACGCGCGAGGCAGGCCCGATGAAGCACGGCACGACCGTGATCGCGTTCGTCGAGGATCCGGACGGCTACAAGATCGAGTTCATCCAGAAGAAGTAA
pcaC_1		hypothetical protein	386	ATGGATGACCAGGAACGTTATGAAGCAGGGATGAAGGTGCGTCGCGCGGTGCTTGGCGACGCGCACGTCGACCGTTCGATCGAGAACCGCACCGAGGTGACCGACGAATTCCAGAACCTGATCACGCGCTATGCATGGGGCGAGATCTGGACCCGCGACGGGCTGCCGCGCCATACGCGCAGCCTGCTGACCATCGCGATGATGGTCGCGCTGAATCGCGGCGAGGAACTGGCGCTGCACCTGCGCGCCGCGCGCAACAACGGCGTGACGCGCGACGAGATCAAGGAAGTGCTGCTGCAGACCGCGATCTATTGCGGCGTGCCGGCCGCAAATTCCGCGTTCCATCTCGCGGACAAGATCTTCAAGGAACAGGATGCGGCCGGTTAA
relA		GTP pyrophosphokinase	2234	ATGACCGAATCCGTTTCCGCCTCTCCCGTCGCGGCGCCGTCGTTCGACGACGTGCTCGCGTTCGTGCGCGAGCGGGCCGGCGACGCGCGCCTGTCGTCGGGCGAGCTGCTCGCCGACCACTCGGCGGGCACGGCGGCGATCATGCGCACGCTGAACGTCGATCCGTCCGCGATGCAGGCCGCCGCGCTGTTCGTGCTGACGCCGCACCTGAGCGACCCCGAGCGCGAGCTGACCGAACGTTTCGGCGACGAGGTCGCGCGGCTCGTGTCCGACGTGCGCAAGCTGTTGCGGCTCGGTACCGTGAGCCTGCGCGCCGCGCAGAACGCAAAGCCCGACTCCGGGCGCGACGCGGCGGAAGAGCGGCGCACGCAGATCGAGGCGCTGCGCAAGATGCTGCTC…
amiC_2		N-acetylmuramoyl-L-alanine amidase AmiC	1526	ATGTCTCGAAAGATGTTGATCAAACCGTTCCGCTCGATCGAATCGGCGGCCACCGCGACGCACAACTGGCGGCGCCGCCAGATCCTGTGCGCGGGCGCGTCGACGCTGGTGCTCGGCCTCGTCGCGCCGCGGCTCGCGCACGCGTCGTCGGTGCTCGGCGTGCGCGTGTGGCCCGCACGCGATTACACGCGCGTCACGATCGAATCCGACCAGCCGCTGCAGAATAGCCAACAACTGCTGCAGGGTCCCGACCGTCTCGTCGTCGACCTGAGCGGCCTCGACCTCGACCAGGCGCTGCGCGACCTCGTCTCGAAGATCGCGCCGAACGATCCGCAGATCCAGTCGGTGCGCGTCGGCCAGTATCAGCCGCACGTCGTGCGGATGGTGTTCGATCTGAAA…
group_4502		putative MFS-type transporter	1259	ATGACGATCAAGCATTCCGTCAGCGTTCGCAGTCTCCGGGCCCTCGACTGGCTCAACTTTTTCGTTGCAAACGTTCAAACCGGGTTCGGTCCGTTCATCGCGTCCTACCTCGCGTCGCACAAATGGACGCAGGGCGAGATCGGCATGGTGCTGTCGATCGGCACGATCAGCGCGATGGTCAGCCAGGTGCCGGGCGGCGCCGCCGTCGATGCGCTGAAGAACAAGAAAGGCGCGGCCGCGTGGGCGATCGCGGCCATCATCCTGTCCGCGGTCCTGCTCGCGTCGAGCCCGACGATCGTGCCGGTGATCGCCGCGGAGGTATTCCACGGCTTCGCGAGCTGCATGCTGGTGCCGGCGATGGCCGCGATCTCGTTCTCGCTCGTCGGCCGCGCCGACCTC…
group_453		hypothetical protein	413	ATGAGCTCCGCAAACCGAGAACACGAATTCGCGCTGAAGGTGCGCCGCGCGCTGGACGAGCGCGCGGCCGCCCTGCCTGCCGCGACCACCGATCGGCTGGCCGTCGCCCGCCGGGCCGCGCTCGCGCGCAAGAAGCCCGAAGCCGCGACCGCGCCGGTGTTCGTGCCGGCCTTCGCCGGCGCGGCCGGTGCCTACGGCCCGACGCCCGCGAATCGCCGGCCAACGTCGTTCGCGCGCCGCCTGCTGCGCGCGTGGCCGCTCGCATTGCTGCTCGCGGGGCTCGTCGGCATCGCGTACTGGGAAGACATGCAGCGCACCGCCGAACTCGCCGACATCGACGCGGCGATGCTCAGCGACGACCTGCCGCTCAACGCGTATCTCGACCACGGGTTCAACGCG…
garK		Glycerate 2-kinase	1083	ATGCCGCAACACCCGTCCGCGCCTGTCGTCGTTATCGCGCCCGATTCGTTCAAAGGCTCGCTTTCCGCCGAGCAGGTCGCGGACGCGATCGCCACCGGCATCCGCCGCGCCCGGCCCGACGCCGTGGTGCGCTGCTGCCCGATGGCCGACGGCGGCGAAGGCACGCTCGACGCGATGCTGGCGGGCGGCGGTACGCGGCGCACGCTGCGGGTGGCCGGCGCGTCGCTGGCGGCACGCGACGCGGCGGTCGGCGTGATCGATGCGCGCACCGCGATCGTCGAAACGGCCGAGATCGTCGGCATTACCGATCCAGTCGGCATGAGCGTGCCGGTCGATGCGCGCAGCACGCGCGGAATGGGCGAGGCGATCCGCGCGCTGCTCGACGACGGCGTGCGCCGC…
yghU		Disulfide-bond oxidoreductase YghU	700	ATGCCCGACCTGTCCGCCTTCCCGATCACGAAAAAATGGCCGGCCCAGCATCCCGACCGTCTCCAGCTCTATTCGCTGCCGACGCCGAACGGCGTCAAGGTGTCGATCATGCTCGAGGAAACCGGCCTGCCGTACGAGCCGCACCTCGTGCGCTTCGACACGAACGACCAGTTTTCGCCCGAATTCCTGTCGCTGAACCCGAACAACAAGATTCCCGCGATCATCGATCCGAACGGCCCCGACGGCCAGCCGCTGCCGCTGTTCGAATCGGGCGCGATCCTGATCTATCTCGCGGACAAGACGGGTCAGCTGATCCCGAAGGATCTCGCGGGCCGCTACGAGACGATCCAGTGGGTGATGTTCCAGATGGGCGGCATCGGGCCGATGTTCGGCCAGGTC…
pheA		P-protein	1074	ATGGACGACGAACTGAATTCCCGCCTGAAACCGCTGCGCGACCGCATCGACGCGATCGACGCGCAGCTGATCGCGCTCCTGAACCAGCGCGCCGCGGTGGCGCTCGAGGTGGGCGAGGTCAAGAAGCATTTCAACGCGCCGGTGTTCCGGCCGGAGCGCGAGCTGCAGGTGATCGCGCGGCTGCAGGACATGAGCGCCGGGCCGCTCGCGAGCGAGCACATCAGCGCGATCTGGCGCGAGATCATGGCGGCGAGCCGCGCGCTCGAGCAGACGATCCACGTCGCGTTCCTCGGGCCGGTCGGCACGTACAGCGAGCAGGCGATGCTCGAGTATTTCGGCCAGTCGATCGAAGGGCTGCCGTGCCCGTCGATCGACGAGGTGTTCCGCTCGGTCGAGGCC…
proP_8		Proline/betaine transporter	1322	ATGCAAGCTTCCGAATTGAGCGGCGTGCCTCGCGCCGCCGAACGCGCGCTCACGCGCAGCGACTACAAGACCCTTGGCCTTGCCGCACTCGGCGGCGCCCTCGAGTTCTACGACTTCATCATCTTCGTGTTCTTCGCGCCGGCGATAGGACAACTGTTCTTCCCGCACGACATTCCCGACTGGCTGCGCCAGTTGCAGACGTTCGGCATCTTCGCGGCCGGCTATCTCGCGCGTCCGCTCGGCGGCGTGATCATGGCGCACTTCGGCGACCTGTTCGGCCGCAAGCGGATGTTCACGCTGAGCGTGCTGATGATGTCGGTGCCGACGCTGCTGATGGGCCTGCTGCCGACCTACGACACGATCGGCATCCTCGCGCCGGTGTTGCTGCTGCTGTTCCGC…
ureG		Urease accessory protein UreG	647	ATGAACGCACCCGCTCCCTCCCCCGCCCGCCGCACGAAGAAACTGCCGCCGCTGCGCGTCGGCATCGGCGGCCCCGTCGGCTCCGGCAAGACCACGCTGCTCGAAATGCTGTGCAAGGCGATGCGCGACCGCTACGACCTCGTCGCGATCACCAACGACATCTATACGAAGGAAGACCAGCGACTGCTGACGGTCGCGGGCGCACTGCCCGAGGAACGCATCATGGGCGTCGAGACGGGCGGCTGCCCGCACACGGCGATCCGGGAAGATGCATCGATCAACCTCGAAGCCGTCGACCGGATGCTCGCGCGCTTTCCCGATGCCGACATCGTGTTCATCGAGTCCGGCGGCGACAATCTCGCGGCGACCTTCAGCCCCGAGCTGTCGGACCTGACGATC…
rfaC_1		Lipopolysaccharide heptosyltransferase 1	995	GTGCAAAAGATCCTGATCGTGCGTGTGTCGTCGCTGGGCGACGTCGTGCACAACATGCCGGTGATCGCCGATATCCGGCGCCGCCACCCCGATGCGCAGATCGACTGGCTCGTCGAGGAAAGCTTCGTCGACCTCGTACGGCTCGTCGACGGCGTGCGCAACGTGCTGCCGTTCTCGCTGCGCCGCTGGCGCAAGAAGCCGTTCTCGGGGGCGACGTGGCGCGAGATCCGCGCGTTCCGCCGGCGCCTCGCGGCCGAGCAGTACGACCTCGTGATCGACTGCCAGGGCCTCATCAAGACCGCGTGGGTCGCGAGCTGGGCCCGCGGCCCGCTCGTCGGGCTCGGCAACCGCACCGACGGCGCCGGCTACGAGTGGCCGGTGCGCTTCTTCTACCGCAAG…
thiD_1		Hydroxymethylpyrimidine/phosphomethylpyrimidine kinase	866	ATGTCCAGCAACGCCCCTCCGATCGTCCTCACCTTCGGCCTGTCCGATCCCACCGGCGGCTCCGGCCTCCAAGCCGATCTGATGACCCTGGCGAGCATGGGCTGTCACGGCGTGTCCGTCCTGACCGGCTATACCGTGCGCGACTCAGCCGCCTGCGATGAAGTCACGGGCCTCGATCCCGACGTCGTCGCCGCACAGGCGCGCATGCTGCTCGAAGACATGCCGGTTGCCGCGTTCAAGATCGGCGCGGCAACGCGTGCGGAAGTCGTGAGCGCGATCGCCGAAGTCGTCGCCGACTACGACGGCGTGCCGCTCGTGCTCGCCCCGGACTTCACGCTCGACGACGAGCACGTGCTCGCCGCCGACGACCTGCGCGAATCGATCGCCGACCTGCTGGCG…
tsaA		putative peroxiredoxin	638	ATGAGTCTGCGTCTTGGCGACATCGCACCGGATTTCGAGCAGGAATCGAGCCTGGGCACGATCAAGTTTCACGAGTGGCTCGGCAACAGCTGGGGTGTCCTGTTCTCCCATCCGGCCGACTACACGCCGGTGTGCACGACCGAACTCGGGCTGACCTCGAAGCTGAAGGGCGAATTCGAGAAACGCAACGTGAAGGTGATCGCGCTGTCGGTCGACGGCGTCGAATCGCACAAGGGCTGGATCAACGACATCAACGAAACGCAGTCGACGGTCGTGGGCTTCCCGATCATCGCCGACGCGGACCGCAAGGTGTCGCAGCTGTACGACATGATTCACCCGAACGCGAACGAAACGCTGACGGTGCGTTCGCTGTTCGTGATCGACCCGAACAAGAAGGTC…
yqjD		hypothetical protein	302	ATGTCGGAAATCAACAAGGAGAAACTGATGTCGGATATCAAAACCGTTCTCTCGGACGCCGAAGACCTGCTCAAGCAAGCTGCGAGCAGCACGGGCGACCGTGCGGCCGAGCTGCGCGAGAAGGCCATGTCGCGCCTCAAGCAGGCCAAGGAAAAGGCAGCCGACGTCCAGGTCGTGGTGGTCGAGAAAGGCAAGAAGGCCGCGCGCGCGACCGACGACTACGTGCACGAGCATCCGTGGACGTCGATCGGCGTGGCCGCCGGCGTCGGCGTGCTGATCGGCCTGCTGATCAACCGCAAGTAA
tolB_1		Protein TolB	1295	ATGAGTTTGATGACAAAGCTAGGTTTCAGGGCACTCGTGGCCTCGTGTCTGATTACGGCGGGCAGCGCCGCTAACGCCCAGGTCAACGTGCTGATCACCGGTGTCGGGTCGACCCAGTTCCCCATTGCCACCGCCAATTTCACGAACGAGGCGAACCTGCCGCAGCAGGTCACGTCGATCGTCCGCGCCGACCTCGCCCGCAGCGGCAAGTTCACCAACATCGACGCAGGCAGCACGCCCGTGCCCGAGACCGCATCGGTCGACCTCGGCGCATGGAAGGCCAAGGGGGCGAATGCATTCGTCGCGGGCAGCGTGAACCGCGAGGCGAACGGCCAGTACAAGGTCAACTTCATCCTGTACGACACCGTGAAGCAGCAAAGCCTCGGCGGCCTGTCGCTG…
folK		2-amino-4-hydroxy-6-hydroxymethyldihydropteridine pyrophosphokinase	542	ATGACGGTTGCATATATCGGACTGGGGGCGAATCTCGGCGATGCGCGCCAGACCCTGAAGGACGCGGTGGTGTGCCTCGCGCAGCAGCGCACCATCTCGATCCTCGGCAAATCGAGCCTGTATCGCACGGCGCCCTTCGAAGCGGGCGGCGACGATTACTACAACTGCGTCGTCAAGCTCGACACGACGCTGTCGGCTCGCGAGCTGCTCGCGCTCTGCCAGAAGATCGAACATCACTTCGGCCGCGAGCGCCCGTATCGCAATGCGCCGCGCACGCTCGACCTCGACATCCTGCTGTTCGGCGCCGATTCGATCGACGAGCCCGACCTGATCGTCCCGCACCCGCGCCTTACCGACCGCGCGTTCGCACTCGTGCCGCTCGTCGAGATCGAGCCGGCG…
hrcA		Heat-inducible transcription repressor HrcA	981	TTGTCCCGTTACTCCGGGCTCGAGCTGAGCCCGGCGACGATCCGCAACGTGATGTCCGACCTGGAGGAGCTCGGCCTCGTGTCGAGCCCGCACACGTCGGCCGGCCGCATTCCGACGCCGCGCGGCTACCGGCTGTTCGTCGATACGATGCTGACGGTCGAGGCGCCGATCGACGCCGAGGCCGTCGCGCGCCAGGTGCAGAACACGCTGCAGGCCGGCGAGCCGCAGCAGCGGGTGGTCGCGGCCGCCGCGAGCGTGCTGTCGAACCTGTCGCAGTTCGCGGGCGTCGTGCTGACGCCGCGCCGCAGCCACGTGTTCAAGCAGATCGAGTTCATGCGCCTGTCCGACAAGCGCATCCTGCTGATCATCGTCACGCCCGAGGGCGACGTGCAGAATCGC…
recN		DNA repair protein RecN	1649	ATGCTCCGCCACCTCTCGATCCGCGACTTCGTCATCGTCGCCGCGCTCGATCTCGAATTCGACAGCGGCTTTTCCGTCTTTTCCGGCGAAACCGGCGCCGGCAAATCGATCCTGATCGACGCCCTCGCCCTCGCGCTCGGCGAACGCGCCGACGCGAGCGTCGTGCGCACCGGCTGCGGCCGCGCCGACATCACGGCCGAATTCACGCCGCACGACCGCGTCGCGCGCTGGCTCGACGAACACGCGTTCGACGCCGAGGACACCGTGATGCTGCGCCGCGTGATCGACGCGAACGGCCGCTCGCGCGCGTTCATCAACGGCACCAGCGCGACGCTCGCGCAACTGCGCGAGCTCGGCGAGATGCTCGTCGACATCCACGGCCAGCACGCACACCAGCTG…
glcD_1		putative FAD-linked oxidoreductase	1493	ATGAACGCTCCCGTCGAACTGTCGAGCGCCGCACGCGCGCAGCGCCAGCGCGAAGTCGTGCAGGCGCTGATGGCCGTGCTGCCGACGCACTGCCTGCTGTACCGCGACGAGGACACGGCGCCGTACGAATGCGACGGCCTGTCCGCGTACCGCCGGCTGCCGCTCGCGGTCGCGCTGCCCGAGACGGAATCGCAAGTGCAGCGGATCGTGCAGATCTGCCGCCGCATGGAAGTGCCGATCGTGCCGCGCGGCGCCGGCACGAGCCTGTCGGGCGGCGCGCTGCCGATCGCGCTCGGCGTCGTGCTGTCGCTCGCGCGCTTCACGCGCATCGTCGAAGTCGACCCGTACGCGCGCACGGCGACCGTGCAGCCCGGCGTGCGCAACCTCGCGATCTCGGAA…
ruvA		Holliday junction ATP-dependent DNA helicase RuvA	581	ATGATCGGTCGCATCGCCGGCATCCTGCTCGAAAAGAACCCGCCTCATCTGCTCGTCGACTGCAACGGCGTCGGCTACGAAATCGACGTGCCGATGAGCACCTTCTACAACCTGCCGCAAACGGGCGAACGCGTCGTGCTGCTCACGCAGCAGATCGTCCGCGAGGACGCGCACCTGCTGTACGGCTTCCTGACGCAGCAGGAGCGCACGACCTTCCGCGAACTGCTGAAGATCACCGGCATCGGCGCGCGCATGGCGCTCGCCGTGCTGTCCGGCATGAGCGTGCAGGAACTCGCGCAGGCCGTGACGATGCAGGACGCCGCCCGCCTCACGCGCCTGCCCGGCATCGGCAAGAAGACCGCCGAGCGCCTGCTGCTCGAACTGAAGGGCAAGCTCGGC…
ruvB		Holliday junction ATP-dependent DNA helicase RuvB	1069	ATGATTGAAACCGACAAACTCGCCACCGAGCAGCGGATCATCGCCGCCACACCTGCCTCGTCGCACGAGGAGGTGTTCGAACGTGCGTTGCGACCGCGCCAGCTCGACGACTACGTCGGCCAGGAAAAGGTGCGCGGCCAGCTCGAGATTTTCATCGAAGCCGCGAAGCGCCGCTCCGAGCCGCTCGACCACGTGCTGCTGTTCGGGCCGCCGGGTCTCGGCAAGACGACGCTCGCACACATCATCGCGCGCGAGATGGGCGTGAACCTGCGCCAGACGTCGGGCCCCGTGCTCGAGCGCGCGGGCGATCTCGCCGCGCTGCTGACGAACCTCGAAGCGAACGACGTGCTGTTCATCGACGAAATCCACCGGTTGTCGCCGGTCGTCGAGGAAATCCTG…
eda		KHG/KDPG aldolase	626	ATGAAGACGATTGCTGAAATCGTGAAGCTGGGCCCGGTCATTCCGGTGCTCGCATTCGACTCGGTCGAGCAGGGCGAAAACGTGTCGCGTGCATTGCACGCGGGCGGCGTGAAGGTGCTCGAGATCACGCTGCGCACGCCGGCCGGGCTGGAAGCGATCCAGCGCGCGAGCCAGCTCGCGGACGACATCGTCGTCGGCGTCGGCACGATCACGAAGCCCGAGCACTGCGCGCAGGCGAAGCGCGCGGGCGCCACGTTCGGCGTGTCGCCGGGCCTGACGAAGGAACTGCACCTCGCGTCGCTCGACGCGGGCCTGCCGCTGCTGCCGGGCGTGATGACGCCGAGCGACATCATCCAGGCGCTCGAATTCGGCTACGACATCGTGAAGTTCTTCCCCGCG…
edd		Phosphogluconate dehydratase	1856	ATGACGTCGCTGCACCCCACTCTGGCGAAGGTCACCGAACGCGTGATCGCCCGCAGCCAATCGACCCGTTCCGCCTATCTGCAGCGCATCGACGGCGCGCAAGGCAAGTTCCCGGCACGCGGCGCGCTGTCGTGCGCGAATCTCGCGCACGGCTTCGCGGGCCTCGAGGGTAACGACAAGTTCGCGATCAAGGCGATCCGCGAGCCGAACATCGGCATCGTGTCCTCGTACAACGAGATGCTGTCCGCGCATGCGCCGTACAAGGACTTCCCCGACATCATCAAGGCCGCCGCGCGCGAGAACGGCGGGGTCGCGCAGTTCGCGGGCGGCGTGCCGGCGATGTGCGACGGCGTCACGCAGGGCAACCCGGGGATGGAGCTGTCGCTGTTTTCGCGCGAA…
proA_1		Gamma-glutamyl phosphate reductase	1271	ATGGATATCGATCAGTACATGACCGACCTGGGCCGCCGCGCCCGGCACGCTTCCCGCGCGATGGCGCGCGCCAGCACGGCCGCGAAGAACGCGGCCCTCGACGCCGTGGCCCGCGCGATCGAGCGCGACGCGCAGGCGCTGAAGGAGGCGAACGCACGCGACGTCGCCCGCGCCCGTGAAAAGGGGCTCGATGCGGCGTTCGTCGATCGCCTGACGCTGTCGGACAAGGCGCTGAAGACGATGGTCGAAGGGCTGCGCCAGGTTGCGTCGCTCGCCGATCCGATCGGTGAGATCGGCAACCTCAAGTTCCGCCCGAGTGGGATCCAGGTCGGCCAGATGCGCGTGCCGCTCGGCGTGATCGGCATCATCTACGAGTCGCGCCCGAACGTGACGATCGAC…
tktA		Transketolase 1	2075	ATGCCGCCGTGCCCCCGTTTCCTCGACTCGTTCTCCGGACTCGACATGACGACTTCGTCTCCCGCCTCCACCACCCTGATGGCCAACGCGATCCGTGCGCTCGCGATGGACGCCGTCCAGCAAGCGAACTCCGGCCACCCCGGCATGCCGATGGGCATGGCCGAAATCGGCGTCGCGCTGTGGTCGCGCCATCTGAAGCACAACCCGACGAACCCGCACTGGGCCGACCGCGACCGTTTCGTGCTGTCGAACGGCCATGGCTCGATGCTGCTGTACTCGCTGCTGCACCTGACCGGCTACGACCTGCCGATCGAGGAGCTGAAGAATTTCCGCCAGCTGCACTCGAAGACGCCGGGCCACCCCGAATACGGGATCACGCCGGGCGTCGAGACGACCACC…
aroQ1		3-dehydroquinate dehydratase 1	452	ATGACACGATTGCTGGTGTTGCACGGCCCCAACCTGAACCTTCTCGGCACCCGGGAACCGGAGGTGTACGGCCGCGTCACGCTCGCGCAGATCGATCAGGCGCTTGCCGCGCGCGCCCGGGAAGCCGGCGCCGAACTGTCGTCGTTCCAGAGCAACCATGAAGGCGCGCTGGTCGACCGCATCCAGGTCGCGCGGGAGGAACAGACCGATTTCATCCTGATCAATCCGGCCGCGTATACGCACACGAGCGTTGCGATCCGGGACGCGATCGCCGGTGTTGGCATCCCGTTCGTCGAGGTTCACCTGTCGAACGTGCATCGCCGCGAAGCGTTCAGGCACCACTCCTACTTTTCCGACCAGGCCGAAGGCGTGATCTGCGGGCTCGGCTGGAAAGGTTAT…
prmA		Ribosomal protein L11 methyltransferase	902	ATGAGTTATCGCGAACTCGTCGTCGAACTGGCCCGCGAGCATGCGGAGGCCCTGTCCGACGCGCTGCTCGATCTCGGCGCGCTGTCGGTGTCCGTCGAAGACGCCGACGCCGACACGCCCGACGAACAGCCGCTCTTCGGCGAGCCGGGCTTGGTGCCCGATCGCACCGCGTGGCAGCACTCGCGCGTGGTCGCGCTGCTGTCGGCCGACCATGAGCCAGCCGTGCTGCTCGCGGCGGCCGCGAACGAGATCGGCCTCGCCGAAACGCCGCAGTTCGTCGTGCGCGAAGTCGAGGAGCAGGACTGGGTGCGGCTCACGCAGTCGCAGTTCGAGCCGATCCCGATCGGCGAACGGATCTGGGTCGTGCCGTCATGGCACGATGCACCCGATCCCGATGCG…
tpx		putative thiol peroxidase	503	ATGAGCAAAGTTACGCTGGGTGGCAACCCGATCGATCTCGCCGGCACGTTCCCGGCCGTCGGCGCGCAAGCCGCCGATTTCAAGCTGGTCGGCAAGGACCTCGCCGACCTGTCGCTCGCCAGCTTCGCCGGCAAGCGCAAGGTGCTGAACATCGTGCCGAGCCTCGACACGCCGACCTGCGCGACGTCGACCCGCAAGTTCAACGAAGCCGCGTCGTCGCTCGACAACACCGTGGTAATCGTCGTGTCCGCCGACCTGCCGTTCGCCGCCACGCGCTTCTGCACGACCGAAGGCCTCGCGAACGTCGTGACGGCATCGACGTTCCGCACCGGCCGCGCGTTCGCGAACGCGTACGGCGTCGACGTGACGAGCGGCCCGCTGAACGGCCTGACCGCACGC…
ccsA_2		Cytochrome c biogenesis protein CcsA	893	ATGGATATTGTACTGTATGCCCTCACCGCATTCCTGTACGGCGGCCTCGCCGTCGCAGGCTGGCGCTCGCACCGCCAGGGCGCGACGCCGCTCGTCGCGAGCGTGCCGGCCGTGCCGGTTCCGGCGTCCGCCGCGTCCGGGATGAGCGGGGCCGGCCGCGCGCTGCTGTTCGCCGCGCTGGTCGCGCACGGCGTGCTGCTCCACATGACGATCTTTCCGAACGACGCGATGGTGTTCGGCTTCGCGTTCGCGCTGTCGGCGATGTTCTGGCTCGGCGCCGGCATCTACTGGATCGAGAGCTTCTTCTTCCCGCTCGACAGTCTGCGCCTGCTGGTGCTGCCGCTCGCGTGCGGCGCGTCGCTGCTGCCGCTCGTGTTCGGCGGCGTGCGGGTGCTTCCT…
group_4917		hypothetical protein	605	ATGGAATACACGTTCCTGTCGGCCACCGTGCTCCTCGTGCTGATCACGGATCCGCTCGGCAACATCCCGCTGTTCATTTCGGCGATGCGGGATGTGCCGCGCGAGCGGCGCGTGAAGCTGATCCTGCGTGAAGTGGGGATCGCGTTCGTGATCCTGCTGTTCTTCATGGTGGTCGGCGACCGCTTCCTGCGGATGATGAGCCTCACCGACCTGTCGCTGCGGCTCGGCGGCGGGATCGTGCTGTTCCTGATCGCGCTGCGGATGATCTTCCCGCATCCGGACGGCGCGCTCGGCAGCGATCCGCGCGCGGGCGGCGAGCCGTTCATCGTGCCGCTCGCGATTCCGGCGCTGGCCGGGCCGTCCGCGCTCGCGACGGTGATGCTGCTGACGTCGCAGGCG…
obg		GTPase Obg	1111	ATGAAGTTCATTGACGAAGCACGAATCGAAGTCATCGCCGGCGACGGAGGCGATGGCAGCGCGTCGATGCGCCGCGAGAAATTCGTCCCGTTCGGCGGGCCGGACGGTGGCGACGGCGGCCGCGGCGGTAGCGTTTACGCGATCGCCGACCGCAACATCAACACGCTGATCGACTACCGTTACGCGAAGAAGCACCTCGCGCGCAACGGCGAAAACGGTCGCGGCTCGGATTGCTACGGCAAGGGCGGCGACGATGTCACGCTGCGCATGCCGGTCGGCACCATCATCAGCGACATGGACACGGGCGAGCTGATCGCCGACCTGACCGAGCACGACCAGCGGGTGATGCTCGCGCAGGGCGGCGCCGGCGGCCTCGGCAACCTGCATTTCAAGTCGAGC…
zapD		Cell division protein ZapD	755	TTGATTCTTTACGAGTATCCGTTCAACGAGCGAATTCGCACGCTGTTGCGTCTCGAAGATCTGTTCGAGCGCTTCGCGTTCTTTTTGGCTCAGGAGGACCCGCGTGAACACCACGTCGCGCTGACGACGCTGTTCGAAATCGCCGAGGTAACGGGCCGCGCGGACCTGAAATCGGATCTGATGAAGGAGCTCGAACGTCAGCGCCAGACGCTCGCCCCCTTTCGCGGCAATCCGGGCATCGAGCAGAACGCGCTCGAAGCCGTGCTCGGTGAAATCGAGCAAACGCTCGCGAATCTTGCGCAGATGCAGGGCAAGACCGGCCAGCACCTCGTCGACAACGAGTGGCTCGCCAGCATCCGCAGCCGCGCGGTGATTCCGGGCGGGACATGCAAGTTCGAC…
argJ		Arginine biosynthesis bifunctional protein ArgJ	1241	ATGGCAGTCAATTTTCCGTCGATCGATCCCGCCCAACTGCATCCCGTCGCCGGCGTCACGCTCGGCTGGGCGGAGGCGAATATCCGCAAGCCGAATCGCAAGGACGTGCTGGTCATTTCCGTCGACGAAGGCGCGACGGTCGCGGGCGTGTTCACCGAAAACCGTTTCTGCGCAGCGCCGGTCACCGTCTGCCGCGAGCATCTGGCGAAGGTGCGTGCGGGCGGCGCGGGCATCCGCGCACTGGTCGTGAATACCGGCAATGCGAACGCGGGCACCGGCGAGCCGGGCCTCGTGAACGCCCGTGAAACGTGCACGGAACTCGCACGCCTCGCGGGCATCGAGCCGGCGCAGGTGCTGCCGTTCTCGACCGGCGTGATCCTCGAGCCGCTGCCGATCGAC…
group_4924		Putative peroxiredoxin	506	ATGATTCAAGTGGGCGACGCGCTGCCCGACGCGCAATTGTTCGAGTTCATCGACGACGCGCGCGAAGGGTGTACGCTGGGGCCGAACGCCTGCAGCGTGCGCGACCAGGTGGCGGGAAAGCGGGTGGTGATCTTCGGATTGCCGGGCGCTTTCACGCCGACCTGCTCGGCGCAGCATGTGCCGGGCTACGTCGAACACGCCGAGCAATTGCGCGCGGCGGGGATCGACGAGATCTGGTGCGTGTCCGTCAACGACGCATTCGTGATGGGCGCATGGGGACGTGATCTGCACACCGCGGGCAAGGTGCGCATGATGGCGGACGGCAGCGCGGCTTTCACTCATGCGCTGGGACTGACGCAGGATTTGTCCGCGCGTGGCATGGGAATTCGTTCCCTGCGC…
ddl		D-alanine--D-alanine ligase	940	ATGAGCGGGATCGATCCGAAACGTTTCGGCAAGGTGGCGGTGTTGTTCGGCGGCGAATCCGCCGAGCGCGAGGTGTCGCTCACCTCGGGCCGCCTCGTGCTGCAGGGCCTGCGTGACGCGGGCGTCGACGCGCATCCGTTCGACCCGGCCGAGCGGCCGCTGTCGGCGCTGAAGGACGAAGGCTTCGTGCGCGCGTTCAACGCGCTGCACGGCGGCTACGGCGAGAACGGCCAGATCCAGGGCGCGCTCGATTTCTACGGGATTCGCTACACGGGCAGCGGCGTGCTCGGGTCGGCGCTCGGCCTCGACAAGTTCCGCACGAAGCTCGTGTGGCAGCAGACGGGCGTGCCGACGCCGCCGTTCGAGACGGTGATGCGCGGCGACGACCTGGCCGCGCGC…
rpe		Ribulose-phosphate 3-epimerase	697	ATGACGGTTTTGCGCCGCAACGTCCCCCGCTCCCCTGTCATGACTCAATTCCGCATCGCTCCCAGCATCCTGTCGGCCGACTTTGCACGGCTCGGCGAAGAAGTCCGCAACGTGGTCGCCGCCGGCGCCGACTGGATTCACTTCGACGTGATGGACAACCATTATGTGCCGAACCTGACGATCGGCCCGCTCGTCTGCGAGGCGATCCGCCCGCACGTGCAGGTGCCGATCGACGTGCACCTGATGGTGCGCCCGGTCGACCGGATCGTGCCCGATTTCGCGAAGGCCGGCGCGAACCTGATCAGCTTCCACCCGGAAGGCTCCGATCACATCGACCGCACGCTGTCGCTGATCCGCGACCACGGCTGCAAGGCCGGTCTCGTGTTCAATCCGGCCACG…
hemA_1		Glutamyl-tRNA reductase	1298	ATGCAACTCCTCACGATCGGAATCAACCACCACACTGCGCCTGTCGCCCTGCGCGAACGCGTGGCGTTTCCGCTCGAGCAAATCAAACCGGCTCTCGTCACGTTCAAGAACGTGTTTCTCGGCCCGCAGGCGCCCAATACGCCCGAAGCGGCGATCCTCTCGACCTGCAACCGCACTGAACTGTATTGCGCGACCGACGATCGCGCGGCCCGCGAAGGCGCGCTCCGCTGGCTGTCGGAGTATCACCGGATTCCGGTCGACGAACTCGCGCCGCACGTCTACGCGCTGCCGCAGTCGGAAGCGGTCCGGCACGCGTTCCGCGTCGCCTCCGGCCTCGATTCGATGGTGCTCGGCGAAACCCAGATTCTGGGCCAGATGAAGGATGCCGTTCGCACCGCG…
group_4932		hypothetical protein	1297	ATGAACTGGGCAGTGACACGAATCGGCGGGCGCTTCCATTACGGATGGCTCGCGGCGGCGGTGGTATTCCTGATCCTGCTGGCGGCTGCCGGCACGCGCGCGACGCCGAGCGTGCTGATGGTGCCGCTCGAACGCGAGCTCGGCTGGAGCCGCGCGGCGATTTCGCTGGCGATTTCGGTGAACATCGCACTGTACGGCCTGACGGGCCCGTTCGCGGCCGCCGCGATGCAGCGCTTCGGGCTGCGCCCGACGATCCTCACCGCGCTCGTGACGATGAGCGCGGGCGTCGCGCTGTCGTCGATGATGACGCAGAGCTGGCAGATGGTCGTGATCTGGGGGCTGATGGTCGGCTGTTCGACGGGCGTCGTCGCGCTGACGCTGTCCGCGACCTTCGTCACG…
group_4933		hypothetical protein	989	ATGACGCAAACCGTACAGGCGCAAATCGCCTACTTCGGCAAGATTCCGTCGCGCGGCGACTTCGTGAAGAGCGCGCACAATCCGCAACTGCTGCAGACGCTCGATCGCTGGATCGCGCAGGCGCTGGAGCTGCTCGCGGAAGATCCGCGCTGGAAGATCGTCTACGAGGATGCGAAGCCGATGCATTTCGCGTTTCTCGGCTCGCGCAGCAAGCTCGCGATCGCGGGCCACATGGTCGCGAGTCACGACGTGTCGATGCGCCGCTTCCCGTTCCTCGGCGCCACCGCGCTGGAGGTCGACCGGCCGGTCGCGTTCCTCGCGCGCAGCCCGCTCGCGTTCGCGCGGCTGTGGTCGCGCGTCGCCGCGCAGATCCCGCCGCTGCTCGGCAAGGACGAGCCG…
group_4934		hypothetical protein	1344	ATGAGTTATTCGGCCAAGGTGCTGTGGGGGGAAGGGCTGTTCCTCCGGCCTCAACACTTTCAGCGGCAGGACGCGTACCACGAGGCGCGCCTGTTCGAGTCCATCCAGGCGATCCAGCCATACAACTGGGGCGTGCGCTCGGTGCGCATCGACCGCGACGCGCTCGGCAGCAACGTGCTGCGGGTGGCCGAACTCGCGCTCGTGTTCCCGGACGGCGCGCTGTATGCCGCGCCGCAGGCCGACGACCTGCCGCCGCCGATCGCACTGGATACGTTGCCCGACGGCATCAACGAATTCGTGTTCTATCTCGCGCTGCACCCGCTGCGCGAGAACGGCACCAACTACAGCGACGATCCGGCCGCCGGCTTCATGACGCGGTTCGTCAGCGAGCAGACGAGC…
petB		Cytochrome b	1381	ATGGCCGCCGACAACAAGGAAGTCTCCACCACAGGTTTCACCGGCTGGATCGACCAGCGCTTCCCGCTCACGTCCACCTGGAAGAAGCACGTATCCGAGTATTACGCGCCGAAGAACTTCAACTTCTGGTACTTCTTCGGCTCCCTCGCGCTGCTGGTGCTCGTCAACCAGATCGTCACGGGCATCTTCCTGACGATGAACTACAAGCCCGACTCGATGCTCGCGTTCGCGTCGGTCGAGTACATCATGCGCGAGGTGCCGTGGGGCTGGCTGATCCGCTACATGCACTCGACCGGTGCATCGATGTTCTTCGTGGTCGTCTACCTGCACATGTTCCGCGGGCTGCTGTACGGTTCGTACCGCAAGCCGCGCGAGCTCGTGTGGATCTTCGGCTGCGCG…
tatA		Sec-independent protein translocase protein TatA	230	ATGGGTGGATTGAGCATTTGGCACTGGCTGATCGTGCTGCTGATCGTCGCGCTGGTTTTCGGTACGAAGAAGCTGCGCAACATCGGCAACGACCTCGGCAGCGCCGTGAAGGGTTTCAAGGACGGCATGAAGGAAGGCGAAACGCCGGCGGATGCGCAGCAACTGCCGCGTTCGGGTGCGGTCGACGTCAACGCGAAGGAAACGACGCGTTCCGATTCGAACAAGGCGTAA
group_4938		hypothetical protein	620	ATGGATCTGCTCAAATCGTTCATTTCGCTGCTCGCGCTGATCAATCCGGTGGGCGCGGTGCCGTTCTTCCTGAGCCTGACGGCGCAGCAGACGGACCACGAGCGGCGGCGCACGATCCGGATCGCATCGGTGTCGGTGTTCTGCGTGATGACGGTGACCGCGCTGCTCGGGCAGCAGATCATCAACTTCTTCGGCATTTCGGTCGGATCGCTCGAAGTGGGCGGCGGGATCATCATGCTGCTGATGGCGATCAACATGCTGAACGCGCAGATCGGCAACACCCGATCGACGCCGGAGGAGCGTCACGAAGCCGAGCTGAAGGACAACATCGCGGTCGTGCCGCTGGCGATTCCGCTGCTCACGGGCCCCGGCTCGATCAGCACGGTGATCATCTATGCG…
murA_1		UDP-N-acetylglucosamine 1-carboxyvinyltransferase	1349	GTGCAAGTCACCGTCAACGAGCGCGACGCCGTCCAGAGCGTCGCCACGGCACACCCGGCCGCCAACGGGGAATCGCAGGGACAGGGGATGGACAAACTCGCGATCGAAGGCGGTCGTCGCCTGTCCGGCGAGATCGTCGTGTCGGGCGCGAAGAACGCCGCGCTGCCGATCCTGTGCGCGGGTCTGCTCACCGCCGACCCGGTCGATCTCGACAACGTGCCGAACCTGAAGGACGTGCGCACGACGCTGAAGGTGCTGAACCAGATGGGCGTGAAGAGCGAGACCGACGGCTGCCGCGTGCAGCTCGACGCGTCGCGCGTCGACAACCTCGTCGCGCCGTACGAGCTCGTGAAGACGATGCGCGCGTCGATCCTCGTGCTCGGGCCGCTGCTCGCGCGT…
paaA		1,2-phenylacetyl-CoA epoxidase, subunit A	998	ATGTACACGCAATCCCTCGACATCCCCGGCAACGTCGCGCCGCTCGACGCCGCAGCCGAGTCGCCCGAGCAGGCGCGGTTCGATGCGGTGATGGCCGCGGACGGCAAGATCGAACCGCAGGACTGGATGCCCGACGCGTATCGCAAGACGCTGGTGCGCCAGATCTCGCAGCACGCGCACTCCGAAGTCGTCGGCATGCTGCCGGAAGGCAACTGGATCTCGCGCGCGCCGAGCCTGAAGCGCAAGGCGATCCTGCTCGCGAAGGTGCAGGACGAAGCCGGCCACGGCCTCTATCTTTATAGCGCGGCCGAAACGCTCGGCGTATCGCGCGATTCGCTGATCGACGCGCTGCACGCCGGCAAGGCGAAATACTCGAGCATCTTCAACTACCCGACGCCG…
paaB		1,2-phenylacetyl-CoA epoxidase, subunit B	284	ATGAACAAGGAATGGCCGATCTGGGAAGTGTTCGTGCGCAGCAAGCAGGGCCTCGACCACAAGCATTGCGGCAGCCTGCACGCGGCCGACGCGACGATGGCGCTGCGCATGGCGCGCGACGTCTACACGCGTCGCCAGGAAGGCGTGAGCATCTGGGTGGTGCCGTCGTCGGCGATCACCGCGTCGGACCCGAGCGAGAAGGCCGAACTGTTCGAACCGGCGGGCGACAAGATCTACCGTCATCCGACGTTCTACACGCTGCCCGACGAAGTCAACCACATGTAA
paaE		1,2-phenylacetyl-CoA epoxidase, subunit E	1088	ATGGCGACCCCGCAATTTCACCCGCTGCGTATCCGCGACGTGCGGCCCGAGACCGCCGACGCCGTGACCGTCTCGTTCGACGTGCCGCCCGAATTGCGCGACGCGTACCGCTTCACGCAGGGCCAGTTCGTCACGCTGAAGACCCACATCGACGGCGAGGAGACGCGCCGCTCGTATTCGATCTGCGTCGGCACGACGGACTACGACCGTGACGGCGAACTGCGCATCGGCATCAAGCGCGTGCGCGGCGGCCGCTTCTCGAACTTCGCGTTCGATACGCTGAAGCCCGGCCACATGATCGACGTGATGACACCGGACGGCCGCTTCTTCACGCACCTGAACGCCGACCACGGCAAGCAGTACGTCGCGTTTTCGGGCGGCTCGGGGATCACGCCGGTG…
kstR2		HTH-type transcriptional repressor KstR2	605	ATGGCCCGAACCCGAGCGCCCGACCACGAATCCCAGCGCGAGCAGATCCTCGACCTGGCCGCCGAGAAATTCGCGCAGACGAGCTACCCGAGCACGTCGATGTCCGATCTCGCGACCGCGAGCGGCACGTCGAAGGCGCGGCTCTATCACTATTACGAGAGCAAGGAAGCGATCCTGTTCGACCTGCTCGATCGCTACACCAAACGGCTGATGCTGATCATCGCCGAGGTCGAGGGTGCGAGCCAGCGGCGCGGCCTCAGCGAGCGCGACGCGTTCGCCGAGCTCGTACGCGCGTTCCTCGCCGAATACGAGACGTCGCACAGCCGTCACGTCGCGCTGCTCAACGACGTGAAGTATCTGGAGGATGCGCAGCGCGAAATCGTGCTCGACCGCCAGCGC…
hpd_1		4-hydroxyphenylpyruvate dioxygenase	1097	ATGCAGATCCCCAACTGGGACAACCCCGTCGGCACCGACGGCTTCGAATTCATCGAATACACGGCACCGGACCCGAAAGCGCTCGGACACCTGTTCGAACGGATGGGTTTCACCGCGATCGCGCGCCACCGCCACAAGGACGTGACGGTGTACCGCCAGGGCGACATCAACTTCATCATCAACGCCGAACCGGATTCGTTCGCGCAGCGCTTCGCGCGCCTGCACGGCCCGTCGATCTGCGCGATCGCGTTCCGCGTGCAGGACGCCGCGAAGGCGTATCAGCGTGCGCTGGAACTCGGCGCGTGGGGCTTCGACAACAAGACGGGCCCGATGGAGCTGAACATCCCGGCGATCAAGGGGATCGGCGATTCGCTGATCTATTTCGTCGACCGCTGGCGC…
glxR_1		2-hydroxy-3-oxopropionate reductase	869	ATGGATCTCGGGTTTATCGGGCTGGGCGAAATGGGGCAGGCGATCGCGACGAACCTGCTGAAGGCGGGTCACACGGTGCGGGTCTGGAACCGGTCGCGCGAGCGGGCCGAGCCGCTCGCGGCATTTGGCGCGCAGATCGTCGACACGCCGGCCGACGCGTTTCGCGGCGACGCCGTGTTCTCGATGCTCGGCGACGATGCGGCCGCGCGCGCGGTGTTCGACGATGCGCTGCTGGCCCAGGCGCCGCGCGGGCTGATCCACGTGAACATGGCGACGGTGTCGGTCGCGCTCGCCGAATCGCTCGCGCACGCGCATGCGTCGCGCGGCATCGACTATGTCGCCGCGCCGGTGATGGGCCGGCCCGACGTCGCGGCCGCCGCGCGCCTGACCATCATGGCC…
flhA_1		Flagellar biosynthesis protein FlhA	2101	ATGAGCACCCCGACCACCGGCCTGTTCGCGAAGCGCCCGAACCTGCTGGCAGGCACGAACCTGCGCGCGCTCGCGGGCCCGATCCTCATCTGCATGATCCTGGGGATGATGATCCTGCCGCTGCCGCCGATGCTGCTGGATCTGCTGTTCACGTTCAACATCGCGCTGTCGGTGATGGTGCTGCTCGTCAGCATGTACACGATGAAGCCGCTCGACTTCGCGGCGTTCCCGAGCGTGCTGCTGTTCTCGACGCTGCTGCGCCTGTCGCTGAACGTCGCGTCGACGCGCGTCGTACTGCTCGAAGGCCATACCGGCCCGGACGCGGCCGGCCAGGTGATCGAGGCGTTCGGCCACTTCCTGGTCGGCGGCAACTTCGCGGTCGGCATCGTCGTGTTCGTG…
cheB_1		Chemotaxis response regulator protein-glutamate methylesterase	1087	ATGACCGCAGTGCAGAAGATCAAAGTATTGTGCGTCGACGATTCGGCGCTGATCCGCAGCCTGATGACCGAGATCATCAACAGCCAGCCCGACATGACGGTGGTCGCGACCGCGCCCGATCCGCTCGTCGCGCGCGAGCTCATCAAGCAGCACAACCCCGACGTGCTCACGCTCGACGTCGAAATGCCGCGCATGGACGGGCTCGACTTCCTCGAGAAGCTGATGCGCCTGCGGCCGATGCCGGTCGTGATGGTGTCGTCGCTGACCGAGCGCGGCTCGGAAATCACGCTGCGCGCGCTCGAGCTCGGCGCGGTGGATTTCGTCACGAAGCCGCGCGTCGGGATTCGCGACGGGATGCTCGACTACGCGGAAAAGCTCGCCGACAAGATCCGCGCGGCG…
eutB		Ethanolamine ammonia-lyase heavy chain	1397	ATGTCCTATACGGAGACGATCGGTCCGCGCACGTACCGCTTCGCGGACCTGAAGACGCTGCTCGCGAAGGCGAGCCCGCTGCGTTCCGGCGACCAGCTCGCCGGCGTCGCGGCGGCGAGCGAGGAGGAGCGCGTCGCCGCGAAGATCGCGCTCGCGGGCGTGCCGCTGAAGGCGTTCCTGAGCGAAGCGGTGATCCCGTATGAAGACGACGAGGTCACGCGCCTCATCATCGACGATCACGACGCGCAGGCGTTCGCCGACATCTCGCACCTCACCGTCGGCGATTTCCGCAACTGGCTGCTGTCGCCCGCGGCCGACGGCGCGGCGCTCGAGCGGATCGCGCCCGGCCTCACGCCCGAGATGGTCGCGGCCGTGTCGAAGCTGATGCGCAACCAGGAC…
braC_1		Leucine-, isoleucine-, valine-, threonine-, and alanine-binding protein	1139	ATGCAACACACGATGAAAAAGGTGGCAGGCGCGACGTTCGTCGCGGTCATGTCGCTGGCGGGGACGGCCCATGCGGATGACGTGAAGATCGGTTACGCAGGGCCGATGACGGGCGCGCAGGCGCACTACGGCAAGGATATGCAGAACGGGATCGTGCTCGCGCTGGAAGACTTCAACGCGACGAACCCGAAGATCGGCGGCAAGCCGGTGAAGTTCGTGCTGAGCACGCAGGACGACCAGGCTGACCCGCGTACGGGCACGACGGTCGCGCAGAAGCTGGTCGACGACGGCATCAAGGGCATGCTCGGCCACTTCAACTCGGGCACGACGATTCCGGCTTCGCGTATCTACGCGAACGCGGGCATTCCGGAAATCGCGATGGCGACGGCGCCGGAATAC…
hemE		Uroporphyrinogen decarboxylase	1123	ATGCCGCTTTGCCTTCGCATCGTCGCTCCTACCGTGGCCCATAACCTGCTCAACGACACCTTCCTGCGTGCGCTTCTGCGCGAGCCGACCGACTACACGCCGATCTGGCTGATGCGCCAGGCCGGCCGCTACCTGCCCGAATACAACGCGACGCGCGCGCGCGCCGGCAGCTTCCTCGGCCTCGCAAAGAATCCCGACTACGCGACCGAGGTGACGCTGCAGCCGCTCGAGCGCTTCCCGCTCGACGCCGCGATCCTGTTCTCGGACATTCTGACGATTCCCGACGCGATGGGGCTCGGCCTCGACTTCCAGGTCGGCGAAGGGCCGAAGTTCGCGCATCCGGTGCGCACCGAGGCCGACGTCGCGAAGCTCGCGGTGCCGGACATCGAGGCGACGCTT…
atpB		ATP synthase subunit a	851	ATGGCAGCTAGCGAAGGCACGCGCGGTCCGGATCCGTCCGAGTACATTGCGCACCACTTGCAGAATTTCTCCACCTCGCATCAGACGTCGATTTTCGACATTCACGTCTGGAATCTCGACACGTTGTTCTGGTCGATCGTATGCGGCATCGTGACGATCGTCCTGCTGCGTCTGGCCGCCCGCAAGGCGACGTCGGGCGTGCCGGGCCGTTTCCAGTGCGCGATCGAGATGCTCGTCGAAATGGTCGAAGACCAGTCGAAGGCCATCGTCCACGGCAATCGCACCTTCATCGCGCCGCTCGCCCTCACGGTGTTCGTGTGGGTTGCGCTGATGAACTCCCTCGACTTCCTCCCGGTCGACCTGCCGGGCCGCGTGATCGGCCTGCTCGGTCTGTCGGAC…
soj_1		Sporulation initiation inhibitor protein Soj	779	ATGGCAAAGATCTTCTGCGTTGCGAACCAGAAGGGGGGCGTCGGCAAGACGACGACATCGGTCAATCTCGCCGCAAGCCTTGCAGCGCAGGAGCAACGAGTCCTGTTGATCGATCTCGACCCGCAGGGCAACGCGACGATGGGCAGCGGGATCGACAAGGCCGCCTGCGAAGCGACCGTGTACGAAGTGCTGGTCGATGGCGTGTCGGTGACTGACGCGCGCGTGCGTCCGGAAGGCGTCACCTACGACGTGCTTCCCGCGAACCGCGAGCTGTCCGGCGCCGAGATCGAGCTGATCAGCATCGACAATCGCGAGCGCCGGCTGAAGGCCGCGCTCGAGCGCGTGGCCGACGACTACGATTTCGTGCTGATCGATTGCCCGCCGACGCTGTCGCTGCTG…
artM		Lipopolysaccharide export system ATP-binding protein LptB	1784	ATGAAGACGATGGTACGCAACAAGACCTTCTGGGTGTTTCTCGTGGTGCTGTTCGCGCTGCCGGTGCTGCCCGGCGCGCTGCAGGTGCCCGAGTACTGGATCACGCTGCTGAACTACATCGGCCTGTATGCGATCGTCGCGATCGGGCTCGTGCTGCTGACGGGCGTCGGCGGGATGACGAGCTTCGGGCAGGCCGCGTTCGTCGGCATTGGCGCGTATGCGACCGCGTTCCTGACGACGCGGTACGGCGTGTCGCCGTGGCTCGCGCTGATCGTCGGCGTCGTGCTGACGGCGCTGGTCGCGCTCGTGCTCGGCGCCGTGACGATGCGGCTGTCCGGGCACTTCCTGCCGCTCGGCACGATCGCGTGGGGACTCGCGCTGTTCTACCTGTTCGGCAAC…
livH_1		High-affinity branched-chain amino acid transport system permease protein LivH	886	ATGGAAATCTTTGGCATTCCGTTGCCGGCGATGCTGAGCCAGTTGCTGCTCGGGCTCGTCAACGGCTCGTTCTACGCGATCCTGAGCCTCGGGCTCGCGGTGATCTTCGGGCTGCTCAACGTGATCAACTTCGCGCACGGCGCGTTGTTCATGCTGGGCGCGATGCTCGCGTGGATGGGCCTGTCGTATTTCGGGCTGCCGTACTGGGCGATGCTCGCGCTGGCGCCGCTGATGGTCGGCGCGTTCGGGATCGCGATCGAGCGCTCGATGCTGCGCTGGCTGTACAAGCTCGATCACCTGTACGGGCTGCTGCTCACGTTCGGCCTCACGCTGGTCGTCGAAGGCGTGTTCCGGTCGATCTACGGATCGTCGGGCCAGCCGTACGACGTGCCGTCGCAG…
group_4992		hypothetical protein	1199	ATGAAAATGAAGACCCTCGCACAGGCCTGTCTCGCGCTCGCGACCGCCGCGTTCACCGCCGGCGCCGCCCACGCGGCGGATACCGTGAAGATCGGCTTCATCACCGACATGTCGGGGCTTTACGCGGATATCGACGGGCAGGGCGGTCTCGAGGCGATCCGCATGGCGGTCGCGGACTTCGGCGGCAAGGTGCTCGGCAAGCCGATCGAGGTCGTCTATGCCGATCACCAGAACAAGGCCGACATCGCCGCATCGAAGGCGCGCGAATGGATGGACCGCGGCGGCCTCGACCTGCTGGTCGGCGGCACGAACTCGGCCACCGCGCTGTCGATGAACCAGGTCGCGGCCGAGAAGAAGAAGGTCTACATCAACATCGGCGCGGGCGCCGACACGCTGACC…
group_4994		hypothetical protein	1214	ATGAAGTCGGCGTTCTCATTCCTGCCCAACTGGCCGCTTACGCCGGATGCCGTGTTCTGGGCCGGGCTCGCGCTGTTCGCAGCCGGTCTGTGCGGCGAGCTGTGCTATCGCGCGTGGCGCCTGCCGCGCATCACCGGCTATGCCGTGATCGGCCTGATCGCCGGTTCGTTCGGATTCGGCGTGATCGACGCGAGCACCGACGAAACCTCGCGGCTGCTGATGGACGTCGCGCTCGGCCTGCTGCTGTTCGAACTCGGCAGCCGCCTCGACCTGCGCTGGATCCGGCGCAATCCGTGGCTCGTCGCGTCGAGTCTCGCGGAAGCCACGCTGACCTTCGTGCTCGTGCTGTTCGTGATGCTCGCGCTCGGCGTATCGGGCATGGTCGCGCTGGTGCTGTCG…
hxcR_2		putative type II secretion system protein HxcR	1498	GTGAGCGACGTGCTCGCGTCTTCCGCCCACGACGGCGCGCCGGGCGAACGCCAGCCGCCATCGCCGCTCGCCGCGCGCCTGCTGCCGTACGGCTTCGCGAAGAGCGGCCAGGTGCTGATCGCGCATCAGCTCGACGACACGCTCGAGGTGTGGATCAGCGAACGCACGAGCGACGCCGCGCTCGCGGAAATCTCCCGCAACTTCGGCTCGATCGCCGTGCATCGCGTGCCGGCCGACGAGCTCGCGCAGGCGATCAACCAGGCGTACGCGCGCCAGGACGGCAGCGCCGCGCAGGTGGTCGGCGAGGTCGAAGGCGAAGTCGACCTGTCGCGGCTGATGCAGGACATTCCCGAAGTCGAGGATCTGCTCGAATCGGAAGACGACGCGCCGATCATCCGG…
epsF_1		Type II secretion system protein F	1217	ATGCCGGCATTCCGTTTCGAAGCGATCGATTCGGCGGGACGCGCGCAGAAAGGCGTGATCGATGCCGACAGCGCGCGTGCCGCGCGCGGCCAGCTGCGCACGCAGGGACTCACGCCGCTCGTCGTCGAGCCGGCCGCGAGCGCGACGCGCGGCGCGCGTTCGCAGCGGCTCGCGTTCGGCCGCAAGCTGTCGCAGCGCGAACAGGCAATCCTCACGCGCCAGCTCGCGAGCCTGCTGATCGCCGGGCTGCCGCTCGACGAGGCGCTCGGCGTGCTGACCGAGCAGGCCGAGCGCGACTACATTCGCGAACTGATGGCCGCGATCCGCGCCGAAGTGCTCGGCGGCCATTCGCTCGCGAATGCGCTGGGCCAGCATCCACGCGATTTTCCGGAAATCTAC…
xcpT		Type II secretion system protein G	452	ATGCAAACGTGGATCACTCGCCGCAACGCGGCCGTGCGTCGTCAGCGCGGTTTCACGCTGATCGAGATCATGGTGGTGGTCGCGATCCTCGGGATCCTGGCGGCGCTGATCGTGCCGAAGATCATGAGCCGCCCGGACGAGGCGCGCCGCATCGCCGCGAAGCAGGACATCGGCACGATCATGCAGGCGCTCAAGCTGTATCGTCTCGACAACGGCCGCTATCCGACCCAGGAGCAGGGCCTGAACGCGCTGATCCAGAAGCCGACCAACGATCCGATCCCGAACAACTGGAAGGACGGCGGCTATCTCGAGCGCCTGCCGAACGATCCGTGGGGCAACGGGTACAAGTACCTGAACCCGGGCGTGCACGGCGAGATCGACGTGTTCAGCTACGGCGCC…
fliM		Flagellar motor switch protein FliM	998	ATGGGTCACCAGGAGTTCATGTCACAGGAGGAGGTCGATGCCCTCCTCAAGGGCGTCACGGGCGAAACCGATGCAGTCGACGAGCAGCGCGACACATCGGGCGTCCGCCCCTACAACATCGCGACGCAGGAGCGAATCGTCCGCGGCCGGATGCCCGGCCTCGAGATCATCAACGACCGCTTCGCGCGCCTGTTGCGGATCGGCATCTTCAACTTCATGCGGCGTACGGCGGAAATCTCCGTCAGCCAGGTGAAGGTGCAGAAGTACAGCGAATTCACCCGCAACCTGCCGATCCCGACCAACCTGAACCTGGTGCACGTGAAACCGCTGCGCGGCACGTCGCTGTTCGTGTTCGACCCGAACCTCGTGTTCTTCGTCGTCGACAACCTGTTCGGCGGC…
fliQ_1		Flagellar biosynthetic protein FliQ	272	ATGACGCCCGAACAAGTGATGACGCTCGCGCACCAGGCGATGATGGTCGGCCTGCTGCTCGCGGCCCCGCTGCTGCTGGTCGCGCTCGCGGTCGGCCTCGTCGTGAGCCTGTTCCAGGCTGCGACGCAGATCAACGAAGCGACGTTGTCGTTCATCCCGAAGCTGCTCGCGGTCGCCGCGACGCTCGTGATCGCCGGCCCGTGGATGCTGACGACGATGCTCGACTACCTGCGGCAGACGCTGCTGCACGTCGCGACGCTCGGCGTCGGCTGA
gyrB		DNA gyrase subunit B	2474	ATGAGTGAACAGCACAATTCGCAACCCGATAACAGCAGCTACGGCGCCTCGTCGATCCAGATCCTCGAAGGTCTGGAAGCGGTGCGCAAGCGCCCCGGGATGTACATCGGCGACACGTCGGACGGCACCGGTCTGCACCACCTCGTGTTCGAGGTGCTCGACAACTCGATCGACGAAGCGTTGGCCGGGTACTGCAACGATATCCACGTGACGATTCACGCCGACAACTCGATTTCCGTGACCGACAACGGCCGCGGGATTCCGACCGACGTGAAGATGAACGACAAGCACGAGCCGAAGCGCAGCGCCGCCGAGATCGTGATGACCGAGCTGCACGCCGGCGGCAAGTTCGACCAGAACAGCTACAAGGTGTCCGGCGGCCTGCACGGCGTGGGCGTG…
lutP		L-lactate permease	1640	ATGAATCCCACCGACGCCCTACCGCCCGGCATCGTCTTCGCGCAACCGTTGACGCCCGTCGCCCACTCGCTGCTCCTGTCGTTCCTCGTCGCCGCGATCCCGATCGCGGTCGCGCTGATCGCGCTCGGCGTGCTGCGTCGCCCCGCGTGGCAGGCGTCGCTGGCCGGGCTCGTCGCGGGCCTCGCGGTCGCGATCGGCGCGTGGGGGATGCCGGCCGGGCTCGCGTTCAACGCGGTCGGCGCCGGCATGGCGCTCGCGGTCGTGCCGGTGATGTGGATCGTCTTCAACGCGCTGCTGCTCTACAACATCGCGGTGAAGTCGGGCCGCTTCGACCAGTTCCGGCAGTGGATGCTCGACAACCTGCCCGACGATCGCCGCCTCGTGCTGCTCGTCGTCGCG…
kinB		Alginate biosynthesis sensor protein KinB	2414	GTGCTAAATAAAGTACGCCGCGCGGCCAGCGGGAAGAGCCTCCTCGTCCGCGTGATCGTTTCGACCGTCGCGCTGACCGCGCTGCTGCTGCTCGTGCTGCTGGCGGCCGCGAGCGCGAACACCGAATTCTTCGATCGCTACTACTCGTGGCTGTACGCGACGAACATCGTCGTCGCGCTCGTGTTCCTGCTCGTGGTGCTCGGGCTGATCGGGATGATCGTCGTGCGCCTGAGGAAGGGCAAGTTCGGCACACGGCTGCTCGCGAAGCTCGCGGTGTTCTTCGCGCTCGTCGGCGTGGTGCCGGGCGGGATCATCTACATCGTGTCGTACCAGTTCGTGTCGCGCAGTATCGAGTCGTGGTTCGACGTGAACGTCGAGACGGCGCTGACGGCCGGCCTG…
zraR_4		Transcriptional regulatory protein ZraR	701	ATGGCAACCATCCTGGTGGTAGATGATGAAATGGGCATCCGGGAATTGCTCTCGGAGATCCTCAGCGATGAAGGACATGTCGTCGAGGCGGCGGAGAACGCGCAGGCCGCGCGGGAATACCGGCTGAATCAGGCGCCCGATCTCGTGCTGCTCGATATCTGGATGCCCGATACCGACGGCGTCACGCTGCTCAAGGAATGGGCGGCGCAGGGGCTGCTGACGATGCCCGTGATCATGATGTCCGGGCACGCGACGATCGATACGGCCGTCGAGGCGACCAAGATCGGCGCGCTCGATTTCCTCGAGAAACCGATCGCGCTGCAGAAGCTGCTGAAGTCGGTCGAGCACGGTCTCGCCCGCGGCGCGGCGCCGGTGTCCGCGAACGCGGCGGCGAAGGCG…
queC		7-cyano-7-deazaguanine synthase	734	GTGATTCGGACAGACGCTAAAGACGGCGCGCTCGTGTTGTTTTCCGGCGGGCAGGATTCCGCCACGTGCGTGGCATGGGCCCTCGAACGCTACCAGACGGTCGAGACGCTCGGCTTCGACTACGGCCAGCGTCATCGCGTCGAACTCGAGTGCCGCGAAGGCGTGCGCGAAGCGCTGAAGCACAGGTTTCCCGCGTGGTCGGACCGGCTCGGCGACGATCACATGATCGACCTGTCGGTGCTCGGCGCGATCAGCGATACCGCGATGACGCGCACGATCGAGATCGAGACGACGGCGAACGGCCTGCCGAACACGTTCGTGCCGGGCCGCAACCTGATGTTCATGACGATCGCCGCGGCGATCGCCTATCGGCGCGGGCTGCGCGTGCTGGTCGGCGGG…
gatB		Aspartyl/glutamyl-tRNA(Asn/Gln) amidotransferase subunit B	1474	ATGGCTACTCAGTGGGAAGTCGTTATCGGTCTCGAGACGCACGCGCAACTGTCGACCGTCTCGAAGATTTTCTCGGGCGCATCGACGCAGTTCGGCGCCGAGCCGAACACGCAGGCGTGCCCGGTCGACCTGGCGCTGCCGGGCGTGCTGCCGGTGCTGAACCGCGGCGCGGTCGAGCGGGCGATCCGCTTCGGCCTCGCGATCGGCTCGACCATCGCGCCGCGCAGCATCTTCGCGCGCAAGAATTATTTCTACCCCGATCTGCCGAAGGGCTATCAGATCAGCCAGTACGAGATTCCGGTCGTGCAGGGCGGCCAGATCACGATCCAGGTGCCGGCCAACGAAAAGGCCGGCAAGGCTGCGTACGAGAAAACGGTCAACCTGACCCGCGCGCACCTC…
yahK		Aldehyde reductase YahK	1052	ATGAGTACAACCTATGCCTACGCGGCGACCGATGCGCAGTCGCCGCTCGCCCCGTTCGAATTCCAGCGTCGCGCGCTGCGCGACCTCGACGTCCAGATCGACGTCCTCTACTGCGGCGTCTGCCACTCGGACCTTCACCAGGCGCGCAACGAATGGCGCAACACGATCTACCCGGTCGTGCCGGGCCATGAAATCGTCGGCCGCGTGAGCGCGACCGGCCCGCAGGTGTCGCGCTTCAAGGTCGGCGAGCTGGTCGGCGTCGGCTGCCTCGTCGATTCGTGCCGCACCTGCGCGAGCTGCGAAGAAGGCCTCGAGCAGTATTGCGAGAACGGCTTCGTCGGCACCTACAACGGCCAGGACCGCGTGACGGGCGACATCACGTACGGTGGCTATTCGACG…
rlmI		Ribosomal RNA large subunit methyltransferase I	1213	ATGCAAACCGTCACCCTCAAGCCGTCCAAGGAAAAATCGCTGCTGCGCCGCCATCCGTGGATCTACGCCAATGCGATCGACCGCGTCGACGGCAAGCCCGCGCCCGGCGCGACCGTGCTCGTGCGCGCGCACGATGGCCGCTTCCTCGCGCGCGGCGCGTACAGCCCGCAGTCGCAGATCCGCGTGCGGGTGTGGAGCTTCGACGAGCACGAGCCGATCGATCACGCGTTCTTCAAGCGCCGCGTGCAGCGCGCGGTCGCGCACCGCACGACGATGGTGTCGGGCACGGGCGCGGTGCGGCTCGTGTTCGGCGAAGCCGACGGGCTGCCGGGGCTGATCGTCGACTACTACGTCGCGGACACCGCCGAGGCCGGCGCCGCGCCGCGCGGCCAGCTCGTC…
dppB_1		Dipeptide transport system permease protein DppB	1010	ATGTTCAGATTCGTGTTGCGCCGCGTGGGGATGGTGATCCCGACTTTCATCGGCATCACCATCCTGGCGTTTGCGCTGATTCACCTGATACCGGGCGACCCCATCGAAGTGATGATGGGCGAGCGCGGCGTCGATCCCGCGATGCACGCAGAGGCGATGAAGCGCCTCGGGCTCGACCAGCCGCTGCCGCTGCAGTACCTCCACTACGTCGGCCGTGCGCTGCATGGCGACCTCGGCACGTCGATCATCACCAACACGAGCGTCGGCGGTGAATTCTTCGCGCGCTTCCCGGCGACCGTCGAACTGTCGCTGTGCGCGCTCGTGTTCGCGCTCGCGGTCGGTTTGCCGGCCGGCGTGATCGCCGCGCTGCGGCGCGGCTCGGTCATCGACCACGGCGTG…
slt		Soluble lytic murein transglycosylase	1952	ATGTCGAACAGCCTTTTCCGAGTATATCGCGCGGTCGCGCTGACGCTTTCGGCCGCCGCGCTCGTCGCGGGCACGGCCGCGTGCGCCGCACCGAACGACGACACGCTCCCCGGGGATGACCAGATCTTCGTGCAGCTTCGCGAAGCCGCACGCCGCAACGACGCCGCGAAGGCCGCCCAGCTCGCGTCGATGATCCCGAACTATCCGGTTCCGTCCTACGTCGAGTATTTCCAGATCAAGCCGCAGCTGTTCGATTCGACCGGTCGCGCGCGCGTCGATGCGCCGGACGCGCCCGTGCAGTCGTTCCTGCAGCGCTACGACGGCCAGGCGATCGCCGATCGCCTGCGCAACGACTACCTGCTCGTGCTCGGCGCGCGCCACGACTGGCGCAATTTCGAC…
group_5053		Outer membrane porin protein 32	1075	ATGAAAGCATTCGCTCGCCGTGCGTCGCGCACGTCCGTCAAGCTGATCGCCGCAGCCGCCTGCGTGGCGGCCGCCGCACCCGTCCATGCGCAGTCGAGCGTCTCGCTCTACGGTCAGGTCGACGAATGGGTCGGCGCCACCAAGTTCCCGGGCGGCAATCGTGCGTGGAACGTGTCGGGCGGCGGCATGTCGACGTCGTACTGGGGCCTGCACGGCGCGGAGGACCTCGGCGGCGGCTACAAGGCGATCTTCACGATGGAGAGCTTCTTCCGCGCGCAGAACGGCCAGTACGGCCGCTTCCAGGGCGACACGTTCTTCGCGCGCAACGCGTACGTCGGCATCAGCTCGCCGTACGGCACGGTGACGGCAGGCCGCCTGACGACGCACCTGTTCCTGTCG…
sbp_2		Sulfate-binding protein	1018	ATGGCAAGCATCAAGGGGATCGGCCGCTGGCTGCACACGGGCGCGGCGGCGGCGCTGGTCGTGGCGGCGACGGCCGCGCACGCGGACACGTCGATCCTGAACGTGTCGTACGACGTGACGCGCGAGTTGTACAAGGACATCAACGCGAGCTTTGCCGCCGCCTACAAGCAGAAGACCGGCGAGACGGTCACGATCAAGCAGTCGCACGGCGCATCGAGCGCACAGGCGCTGTCGGTGCTGCAGGGGCTGCAGGCCGACGTCGTGACGATGAACCAGCCGAACGACATCGACCTGCTCGCCGAGCGCGGCCAGTTGCTGCCGAAGGACTGGCGCGCACGCTTCCCGGACAACAGCTCGCCGTACTCGACGACGATGGTGTTCCTCGTGCGCAAGGGCAAC…
argS		Arginine--tRNA ligase	1781	ATGCTGCCAGCACACAAACAGACCCTCGAAGCCCTGCTCGCGGATAGCGTCAAGCAGGTCGCACACGCGCTGAAAGGCGCCGACGCAGCATTCGTCGCCCCGGCCATCACGCTGGAGCGCCCGAAGGTCGCCGCGCACGGCGACGTCGCGTGCAACGTCGCGATGCAGCTCGCGAAGCCGCTCGGCACGAACCCGCGCCAGCTCGCCGAGCAGATCGTCGCCGCCCTCACCGCGCAGCCGGCCGCGCAAGGCCTCGTCGAAGCCGCCGAGATCGCCGGCCCCGGCTTCATCAACCTGCGCCTGTCGGCCGCCGCGAAGCAGGCCGTGATCGCCGCCGTGTTCGACCAGGGCCGCGCGTTCGGCACGTCGGATCGCGAGAAGGGCAAGCAGGTGCTGCTC…
metH_1		Methionine synthase	1067	ATGTCTGCGACTCCCCTCGCCGCTTCCACCCCGCTCGACGCGCGCTACACGCGCGGCGCCGCCCTGCCCGCGCTGCTGAAATCGCGCATCCTGATCCTCGACGGCGCGATGGGCACGATGATCCAGCGCTACAAGCTCGACGAAGCCGCGTATCGCGGCGAGCGCTTCAAGGATTTCCCGCGCGACATCAAGGGCAACAACGAGCTGCTGTCGCTCACGCAGCCGCAGATCATCCGCGAGATCCACGATCAGTACTTCGCGGCCGGCGCCGACATCGTCGAAACCAACACGTTCGGCGCGACGACCGTCGCGCAGGCCGACTACGGGATGGAAGATCTCGTCGTCGAGATGAACGTCGCATCGGCGAAGCTCGCGCGCGAATCGGCCGCGAAATACGCG…
group_5067		D-beta-D-heptose 1-phosphate adenylyltransferase	485	ATGTCCGCCACTTTCGAACGCAAGCTGATTACCCGTGATGCCCTCGTCGCGCTGCGCGCGTCGCTGCCGTCGCCCGTCGTGTTCACCAACGGCGTATTCGACATCCTGCACCGTGGTCACGTCACGTATCTCGCCGATGCGAAAGCGCTCGGCGCCTGTCTGATCGTCGGCGTGAACAGCGATGCGTCGGTGCGCATGCTCGGCAAGGGCGACGACCGGCCGATCAACCGCGAAGAGGATCGCGCGGCATTGCTGGCGGCGCTGGAAAGCGTCGACTGGGTCGTGACGTTCGCGGAAAAGACGCCGGTGTCGCTGATCGAGGCCGTCCGTCCGGACATCCTCGTGAAGGGCGGCGATTACGACATGGATGCGCTGCCGGAATCGGCGCTCGTGCGCGGC…
dacC		D-alanyl-D-alanine carboxypeptidase DacC	1310	ATGCGTCTGTCTTCCCAAGGCCTCAAGTCCCTCGCTTCCTCCATCGCCTTCGGCACCGCCGCGCGCAACGTCGCGCTCGGCGTGATGCTGCCCGTCGCGCTCGCGTCGACGATCGTCGTCGCCGAGGCGAAGCCGGCCGCCAAGGCCAAGGCCGCGCATGCGGCGCCGGCCGCCGAGCAGTTCACCGGCGCGCCCGCGACCTACATGCCGGGCGCGGTGCCGCCGCCGGGCGTGAACGCGCGCTCGTGGGTGCTCGTCGACGCGACGAGCAACACGGTGCTCGCATCGGGCAATGCGGATGAACGCGTCGAGCCGGCGTCGCTGACGAAGCTGATGACCGCGTACCTCGTGTTCGAGGCGCTCGACAAGAAGAAGATCTCGATGGAGCAGATCGTCACG…
ubiE_2		Ubiquinone/menaquinone biosynthesis C-methyltransferase UbiE	731	ATGAGCAAAACCCACTTCGGCTTCGAGAGCGTCGAGGAAAACGAAAAAGCGAAGAAAGTGGCGGGCGTGTTTCATTCGGTCGCGAGCAACTACGATCTGATGAACGACCTGATGTCGGCGGGCATGCACCGCGCGTGGAAGGCGTTCACGATCGCGCAGGCGAACGTGCGCCCCGGCTTCAAGGTGCTCGACATCGCGGCCGGCACCGGCGACCTGACGAAGTCGTTCGCGAAGGCGGCCGGGCCGACGGGCGAGGTCTGGCATACCGACATCAACGAATCGATGCTGCGCGTGGGCCGCGACCGGCTGCTCGACAAGGGCGTCGTGACGCCGTCGCTGCTGTGCGACGCCGAGAAAATTCCCTTTCCGGACAACTACTTCGACGTGGTCACGGTCGCG…
group_5106		hypothetical protein	626	ATGACCTTTGCCGCCAAGCCTTTTGCTGCTGCCGTCAATCACCTGCTCGCGCGCGAATCGTGGGCACGCGACCGCCTGATTCCCTATGCGGGCAAGACCGCCCGGATCGACGTGCCTCCCGTCACGCTCACGCTGCTGGTGCAGCCCGACGGTTATCTGTCGGCCGTCGACGCGCACGATGCGCAACAGGTCGACGTGTCGATCGCGCTCGCCGGCGACACGGTCGCCGCGTTCCTGCAGGGCGGCCAGGCGGCCGTGATGAAGCACGTGAAGATCGAAGGCGACGCGGAATTCGCGACGCAGATCGCGAAGCTGGCCGAGCACCTGCGCTGGGAACCGGAAGAAGATCTCGCGAAGCTGGTCGGCGACGCGGCGGCGTACCGGATCGCGACGGTCGTG…
group_5108		hypothetical protein	599	ATGCGAAAAGGCGAACAGACGCGTGCCGCGATACTTGAAGCTGCTTTGGACCTCGCCAGCCGTGACGGGCTGGAGGGGCTGACGATCGGCCTGCTGGCCGAGCGCATGCAGATGAGCAAGAGCGGCGTGTTCGCGCACTTCGGATCGCGCGAAGACCTGCAGGTCGAGGTCGTCCGCGAGTACCACCATCGTTTCGAAAACGAGGTGTTCTTTCCGAGCCTGCGCGAGTCGCGCGGTCTGCCGCGTCTTCGGGCGATGCTGGCGCGCTGGATCGAGAAGCGCATCCAGGAGGTGACGACCGGGTGCATCTACATCAGCGGCGCAGTGGAGTACGACGACCGGCCGGACAGCCCCGTGCGCGAGCAGTTGATCGCGAGCGTGACCGCCTGGCGTGCCGCG…
atm1_1		ATM1-type heavy metal exporter	1871	ATGCGCCGATTTCCCGCTTCCGGCGAGCCCGCGCCGGCTTCGACCGGGCCACGCAACGACTGGCAGACCATCCGGTCGCTGCTGCCGTACCTGACCACCTACAAATGGCGCGTCGCGCTGGCGCTCGGCTGCCTGATCGGGGCGAAGGTCGCGAACCTCGGCGTGCCGGTCGTGATGAAGCGCATCGTCGACCACCTGTCCTACGTGCAGCAGCTCACCGCGCTCGGCCGTGCCGAACAGTCGGCCGGCATCGTGCTCGCGGGCGGCGTCGGGCTGCTGGTCGTCGCGTATGCGCTCGTGCGGCTGTCGACGTCGCTGTTCACCGAGCTGCGCGAAATCCTGTTCTCGAAGGTCACCGAGAGCGCGGTGCGCCAGCTCGCGCTGCAGGTGTTCCGGCAT…
glyS		Glycine--tRNA ligase beta subunit	2099	ATGACGCACAATCATCCCGCCCCCCTGCTCGTCGAACTGCTGACCGAAGAGCTGCCGCCGAAGGCCCTCGCGCGCCTCGGCGACGCATTCGCCGAAGGTCTCGCGCAACGCCTCGCGGCGCGCGACCTCGTCGAAGGCGAACTCGTGTTCGAACGCTACGCCACGCCGCGCCGCCTCGCGGTCGTCGTGCAGAACGTGCGCGCCGTCGCGCCTGACCGGCAGGTCCGCGAAAAGGTCCTGCCCGTGTCGGTCGCGCTCGACGCCGAAGGCAAGCCGACGGCCCCGCTCGCGAAGAAGCTCGCGGCGCTCGGCCACCCGAACCTGTCGATCGCCGATCTCGAGCGCGCGCAGGACGGCAAGGCCGAAGCGTTCTTCATCAATTACTCGGCGGCCGGCGCC…
ribB		3,4-dihydroxy-2-butanone 4-phosphate synthase	710	ATGTCCTTGATGTCCGTTTCGTCGGCGCCTGCCGACGCCTTTGCCGATCTCCCGTTGCTGGATTCCGAACCGGTGCCGCCGCGCATCGCCGCTGCGCTCGACGCGATGCGCGCAGGCCGCGCGGTCGTGCTGCAGGACGACCACGACCGCGAGAACGAAGCCGACCTGATCGTCGCCGCCGAGCGCATCACGCCCGAGACGATGGCGCTGTTGATCCGCGAGTGCAGCGGCATCGTCTGCCTGTGCCTGACCGACGACACGGTGCGCGCGCTCGAGCTGCCGCCGATGGTGCAGACCAACGAAAGCCGCAACGGCACCGCGTTCACCGTGTCGATCGAGGCGCGCGAAGGCGTGCATACCGGGGTGTCGGCCGCCGATCGCGTGACGACGATCCGCGCG…
glpF		putative glycerol uptake facilitator protein	716	ATGTCACCTTACATTGCAGAATTCATCGGCACAGCGATCCTCGTGCTGCTCGGCAACGGCGCGGTCGCAAACGTGCTGCTTGCAAAGACCAAGGGCAAAGGCGCGGACCTGATCGTGATCGTGATGGGCTGGGCGATGGCGGTGTTCGTCGCGGTCTACGTGACCGCGTCGTTCAGCGGCGCGCACCTGAACCCGATCGTCACGATCAGCCTCGCGCTCGCGGGCAAGTTCGCGTGGTCGAAAGTCGGCGGCTACGTCCTCGCGCAGATGCTCGGCGGGATGGCCGGCGCGTTGCTCGTGTGGCTCGCGTATCGCCAGCACTTCGCGAAGGAAGCCGATGCGGACCTGAAGCTCGCGGTGTTCTGCACGGCGCCGGCGATCCGCAGCGTCACGCACAAC…
cc4		Cytochrome c4	714	ATGATCGGCGGCGCGGGCCTTATGAGCGCTGCCCAAGCGCAGACCAAGCCCACGGAGCAAGCGCACGCCCAGCAGGCGCCGCTCAAGGCACCCGATACCATGGCCGAGCGCGTGCGCGGCTGTACCGCATGCCACGGCGTCCACGGCCAGGGCACGGACAACGACTATTTCCCGCGTCTTGCCGGCAAGCCGGCCGAGTACCTGTACAACCAGCTCGTCAATTTCCGCGACGGCCGGCGCAAGTACCCGCCGATGAACTACCTGCTGACGTACCTGAGCGACGACTACCTGCGCGAAATCGCCGAGCATTTCTCGGCCGAACGTCCGCCGTACCCGACGCCGGCGAAGCCGACGCTGCCGGCCGCGACGCTCGCACGCGGCAAGCAGCTCGTCACGCAG…
group_5132		hypothetical protein	446	ATGCCACGTTTTGCCCGCCTCTTCGAAGCCGCTGCCGATACGCTGAACGCCTACTACCAGGCCGTCGCGGATGCCAATCTCGACGCGCTGCTGGCGTTGTGGATCGACGAGGATTTCGCCAGCTGCGTGTGGGCGGACGGCGAGCATCTGCACGGCCTCGACCAGATCCGCGGCGGGCTCGCCAACCGGCTCGCGACGCGTCCGGTCACGATCGAGCCGCTCGACATCCGCGTGTACGACAGCCTCGGCACGGTCGTCTATACGATCGCCGAAGCGCATCAGCAGGCCGACCTGACGGCCGAACCCGACATGGTTTTCGCGACGTACGTGATGATCCACGAACGCGGCGAATGGCGCATCGCGCACATCCACGCGAGCCCGATTCCTGAACAGGCGGCC…
ilvE_1		Branched-chain-amino-acid aminotransferase	923	ATGTCAATGGCCGACCGCGACGGCAAGATCTGGATGGACGGCAAGCTGATCGACTGGCGCGACGCCAAGATCCACGTCCTGACCCACACGCTGCACTACGGCATGGGCGTCTTCGAGGGCGTGCGCGCGTACAAGGCGGCCGACGGCAGCACCGCGATCTTTCGCCTGCCCGAGCACACCAAACGTCTGCTGAATTCGGCGAAGATCTTCCAGATGGACGTGCCGTTCGACCGCGAAACGCTCGAAGCCGCGCAACTCGCGGTCGTGCGCGAGAACCGGCTCGAGTCGTGCTACCTGCGCCCGATCATCTGGGTCGGCTCGGAAAAGCTCGGCGTGGCGGCGAAGGGCAACACGATCCACGTCGCGATCGCCGCATGGCCGTGGGGCGCGTACCTCGGC…
purC		Phosphoribosylaminoimidazole-succinocarboxamide synthase	890	ATGTCTACCCTTTACGAATCCACGCTCCGTTCGCTGCCGCTCCTCGGTCGCGGCAAGGTTCGCGATAACTACGCGGTCGGCAACGACAAGCTCCTGATCGTCACGACCGATCGCCTGTCGGCGTTCGACGTGGTGATGGGCGAGCCGATTCCGAACAAGGGCCGCGTGCTGAACCAGATGGCGAACTTCTGGTTCGACAAGCTCGCGCACATCGTGCCGAACCACCTGACGGGCGACGCGCCGGAAGCGGTCGTCGCGGCCGACGAAGTCGAGCAGGTGAAGGGCCGCGGCGTGGTCGTCAAGCGCCTCGAGCCGATCATGATCGAAGCGGTCGTGCGCGGCTACCTGGCCGGCAGCGGCTGGAAGGAATACCAGGCGTCGGGCGCCGTGTGCGGCGTG…
purE		N5-carboxyaminoimidazole ribonucleotide mutase	521	ATGAGCGAAATCCAGACTGCCCACACGCACAGCGCGCCGCTCGTCGGCGTGCTGATGGGCTCGAGTTCCGACTGGGACGTGATGAAGCATGCGGTCGCCATCCTGCAGGAATTCGGCGTGCCGTACGAAGCGAAGGTCGTGTCCGCGCACCGGATGCCCGACGAGATGTTCGACTATGCGGAGAAGGCGCGCGAGCGCGGGCTGCGTGCGATCATCGCGGGCGCCGGCGGTGCCGCGCACCTGCCCGGCATGCTGGCCGCGAAGACCACGGTGCCGGTGCTCGGCGTACCGGTCGCGAGCAAGTACCTGAAGGGTGTCGATTCGCTGCACTCGATCGTGCAGATGCCGAAGGGCGTGCCCGTCGCGACGTTCGCGATCGGCGAGGCCGGCGCCGCGAAC…
kynU		Kynureninase	1255	ATGATGATCAAGACCCGTGAAGACGCGCTCGCGCTCGACCGCGACGACCCGCTGGCCCCGCTGCGCGACCAGTTCTCGCTGCCCGACGGCGTGATCTATCTCGACGGCAACTCGCTCGGCGCGCAGCCGCGTGCATCGGCCGCCCGCGCGCAGCAGGTGATCGGCGCCGAATGGGGCGAAGGCCTGATCCGCAGCTGGAACACGGCCGGCTGGTTCGCGCTGCCGCGCCGCCTCGGCGACAAGCTCGCGACGCTGATCGGCGGCGCGCCCGGCGAGACGGTCGTCACCGACACCATCTCGATCAACCTGTTCAAGCTGCTGTCGGCGATGCTGCGCCACCAGGCCGAGCGTGCGCCCGAGCGCCGGGTGATCGTGTCGGAGCGCTCGAACTTCCCGACC…
group_5143		hypothetical protein	1406	ATGAGCATGCGGCCCGACCCGACGTTTCACGCTTCGCCCGAACTTGCGATGCAGGCGCCGGCGGAGGAGTTTGCCTATACGTTGTTGCTGAGCCCCGATTTTTCCAGACCCGACGCGCTTGCCGTGATCGACGTGAAGCCCGGTTCGTCGACGTACGGCAAGATCGTGCACACGGTGACGATGCCGAACACCGGCGACGAGTTTCACCACTTCGGCTGGAATGCGTGCTCGTCGTCGCTGTCGCCGCTGACCGGCCATGCGTTCCTCGAGCGCCGCTTCCTGATCATTCCCGGCCTGCGCTCGTCGCGCATCTACGTGATCGACACGAAGCCGCATCCGACGCAGGCGCGCATCCACAAGATCATCGAGCCCGACGAAATCTTCGCGAAGACCGGCTAT…
group_5149		hypothetical protein	485	ATGCCATCGTTCGACGTCGTTTCCGAAGCGAACATGATCGAAGTGAAGAACGCCATCGAGCAGTCGAACAAGGAAATCTCGACGCGCTTCGACTTCAAGGGCTCCGACGCACGCGTCGAGCAGAAGGAACGCGAGCTGACGCTGTTCGCCGACGACGATTTCAAGCTCGGCCAGGTCAAGGACGTGCTGATCGGCAAGCTGGCCAAGCGCAACGTCGACGTGCGCTTCCTCGACTACGGCAAGGTCGAGAAGATCGGCGGCGACAAGGTCAAGCAGATCGTCACCGTGAAGAAAGGCGTGACGGGCGACCTCGCGAAAAAGATCGTGCGCCTCGTGAAGGACAGCAAGATCAAGGTGCAGGCGAGCATCCAGGGCGACGCGGTGCGCATCTCGGGCACG…
group_5151		hypothetical protein	842	ATGACCCGCGTCCTCGACTACTTCAGCACGCTCGTGGCGGACGACGACAGTCTGCCCGTCACGGAAGCCGCGCTGTCGCTGGCGCAGGACGCGTATCCCGACCTCGACCTGCAGGGCACGCTGGCCGAACTCGACATGCTGGCGGCGCGGCTGCGCCGGCGGCTCGCCGACGATGCGGACCTGAAGGGCCGCGTCGCCGCGCTGAACGACTTCTTCTTCCGCGAGCTCGGTTTCGCGTGCAATCACAACGATTACTACGACCCCGATAACAGCCACCTGAACGCCGTGCTGAAACGGCGGCGCGGGATCCCGATCTCGCTGTCGGTGCTGTACCTGGAACTCGCCGAGCAGATCGGCGTACCGGCGCGCGGCGTATCGTTCCCCGGCCATTTCCTGCTG…
yvoA_2		HTH-type transcriptional repressor YvoA	746	ATGAAGGCACCCACGGACGACCGCTGGCAGGACCTGCGCCCCGACCCCGACAACGATACGCCGCTCTACCTACAGCTCGCCCGCAAGCTCGGCGATGCGATCCACGACAACCGCTGGACGGCCGGCGAAGCGCTGCCTTCCGAGCGTGTGTTGTCCGAAGCGCTCGGCGTGTCGCGCATCACCGCGCGCAAGGCGATCGCGCTGCTCGTCGAGCAAGGCTTGATCCGCCGCACGCAAGGCGCGGGCAACTTCATCCAGCCGCGCTACGAGGATCCGCTGTCGCGACTGTCTAGCTTCAGCGAAATGCTCGAGCGCCGCGGCTTCAAGCCGAGTTCGCAGTGGCTCGCACGCGAAATCCAGCCCGCCAACCGCGACGAAGTGATCCAGCTCGGGCTGTCG…
icd_1		Isocitrate dehydrogenase [NADP]	2227	ATGTCCACTTCGCCCAAGATCATCTACACCCTCACCGACGAAGCGCCGGCGCTCGCGACCTATTCGCTGCTGCCGATCGTCAAGGCCTTCACGCGTTCGTCCGGCGTCGCCGTCGAAACGCGTGACATCTCGCTCGCCGGCCGCATCATCGCGGCATTCGCAGACGTCCTGCCGTCGGAGCAGAAGGGTTCCGACGATCTGGCCGAGCTGGGCCAGCTCACGCTGAAGCCGGAAGCGAACATCATCAAGCTGCCGAACATCAGCGCATCGGTGCCGCAGCTGAAGGCCGCGATCGCCGAATTGCAGGCGCAGGGCTACGCGCTGCCGGCCTATCCGGAAGATCCGTCGACGGATGAAGAGAAGGCCGTCAAGGCGCGCTACGACAAGATCAAGGGCAGC…
coaBC		Coenzyme A biosynthesis bifunctional protein CoaBC	1211	TTGGCACACGCAGAACTCGCAGGAAAACACCTCGTTCTCGGCCTGACGGGCGGCATCGCCTGCTACAAGATCGCCGAGCTCACGCGGCTGCTCGTGAAGGCCGGCGCGACCGTGCAGGTCGCGATGACCGACGCCGCCACCCAGTTCATCACGCCCGTCACGATGCAGGCGCTGTCGGGCCGGCCCGTCTATACGAGCCAGTGGGACGCGCGCATCGACAACAACATGGCGCACATCGACCTGTCGCGCGAAGCCGATGCGATCGTGATCGCGCCCGCGTCGACGGATTTCCTCGCGAAGCTCGCGCACGGGTTCGCGGACGATCTGCTGTCGACGCTGTGCGTCGCGCGCGACTGTCCGCTGCTGGTCGTCCCCGCGATGAACCGCCAGATGTGGCAG…
ileS		Isoleucine--tRNA ligase	2837	ATGAGCAACAAGAAAGCCGATTCGAAACCGCAGGCCAAGTATCCGGTCAACCTGCTCGACACGCCGTTCCCGATGCGTGGCGACCTGCCCAAGCGCGAGCCGCAGTGGGTCAAGGAGTGGGAAGAGCGCGGCATCTACGACAAGATCCGCGCGGCCAGCCAGGGCCGGCCGAAGTTCATCCTGCACGACGGCCCGCCGTATGCGAACGGCGACATCCACCTCGGCCATGCGGTCAACAAGATCCTGAAGGACATCGTCGTCAAGTCGCGCAACATGGCCGGCTTCGACGCGCCGTACGTGCCGGGCTGGGATTGCCACGGGATGCCGATCGAGATCCAGATCGAGAAGCAGTTCGGCAAGTCGCTGCCGGCGGCCGAAGTGATGAGCAAGGCGCGCGCA…
ribF		Riboflavin biosynthesis protein RibF	992	GTGAAAGTCTTCCGCGGCCTGCCCAACGCCGAGAGCCGCGCCCCGTGCGCGCTGACGATCGGCAACTTCGACGGTGTCCATCGCGGCCACCAGGCCCTGCTCGCGCGCGTGCGCGCGGCAGCGGACGCGCGCGGCCTGCCCGTGTGCGTGATGACGTTCGAGCCGCACCCGCGCGAATTCTTCAATCCGGCCGGCGCGCCGCCGCGCATCGCGATGCTGCGCGACAAGCTCGAAGCGCTGCGCGATCACGGTGTCGACCGCGTCGTCGTCGAGCACTTCAACCACACCTTCGCGAGCCAGTCGCCGCAGGCGTTCGTCGAGCGCACGCTGGTGAACGGGCTGCATACGCGCTGGATGATGGTCGGCGACGATTTCTGCTACGGCGCGAAGCGCGCGGGC…
nadA		Quinolinate synthase A	1136	ATGCAATCGACGATCAAACCCGTCGAGTACGACCGGCCCGTCGCAGCCGGGACCGTGTGCGGCGTGGGGCAGGCATGGGCCAAGGTGCCCGATGCGCCGTCCGCCGAGGAACGCGCTGCGCTGAAAGCACGCATCAAGGCGTTGCTTGCCCGTGAAAAGGCCGTGCTGGTCGCCCACTACTACGTGGACGCCGAACTGCAGGAACTGGCCGACGAAACGGGCGGCTGCGTGGCGGATTCGCTCGAAATGGCGCGCTTCGGCCGCGATCACGACGCGCAGACGCTGGTCGTCGCCGGCGTGCGCTTCATGGGCGAAACCGCGAAGATCCTGAGCCCGAACAAACGGATCCTGATGCCCGATCTCGACGCGACCTGCTCGCTCGACCTCGGCTGCCCGGTC…
fkpB		FKBP-type 16 kDa peptidyl-prolyl cis-trans isomerase	455	ATGAGCCTCATCGATCTATCCGAAGTGAAGCCCGGTTCCCACGTCACGTTGCATTACCGGCTGGCACTGGCCGACGGCGCCGACATCGTCAACACCTTTTCGGACAAGCCGGCCACGCTGTTGCTGGGCGCGGGGCAACTGGCGCCGTCGCTGGAACAGATTCTGCTCGGGCTCCGGGTCGGCGACCATTCGACTTTTCAGCTAGCCCCCGATCAGGGGTTCGGCCCCCGCAATCCCGACATGCTCCAGCGCGTGACGCTGTCGACGCTGCGCGAGAACGGGATGGTCGGCGACGATTTCACGCCGGGCGAACTCATCGAGTTCAACGCACCGGATGGCGGTCGCTACGCGGGGGTGCTGAAGGAAGTCAGCGAGACCTCGGCGCTGTTCGACTTCAAT…
livH_5		High-affinity branched-chain amino acid transport system permease protein LivH	1169	ATGACATCCATTCAACCGATCGAATCGTCGACGTCGCTGGTCGAAGAGCGCAACACCGCCAAGACCGTCGTCATCGGCCTCCTCACTGCCGTCCTCGTGATCGCCGCGCCGATCGTGATCGGCTCGGCCGGCGGCAACTACTGGGTCCGCGTGCTCGACTTCGCGATGCTGTACGTGATGCTCGCGCTGGGCCTGAACGTGGTGGTCGGCTTCGCCGGCCTGCTCGACCTGGGCTACATCGCGTTCTACGCGGTGGGCGCCTACACGGCGGCGCTGCTGAGCTCGCCGCACCTGACCTCGCAGTTCGAGTGGATCGCGGCGCTCGCGCCGAACGGCCTGCACGTGCCGTTCCTGCTGATCGTGCCGATCGCGATGGCGCTGGCGGCGACCTTCGGGATC…
argD		Acetylornithine aminotransferase	1184	ATGCCCCTGAACGATTATCCGATCGACTCGCTGATGTACATCACGAACCGCCCCGACATCGTGTTTACGCACGGCAAGGGTTCGTGGCTCTACGATCACACGGGCAAGCGCTATCTGGACTTCATCCAGGGCTGGGCCGTCAACAGCCTCGGCCACTGCAACGACGGCATCGTCGAGGCGCTGAAGACGCAGGCCGACAAGCTGCTGAACCCGTCGCCCGCGTTCTACAACGAGCCGATGGCGAAGCTCGCGGGCCTGCTCACGCAGCACAGCGTGTTCGACAAGGTGTTCTTCACGAACAGCGGCGCGGAAGCGAACGAAGGCGCGATCAAGCTCGCGCGCAAGTGGGGCCGCAAGTTCAAGAACGGCGCATACGAGATCATCACGTTCGACCACAGC…
cysD		Sulfate adenylyltransferase subunit 2	962	ATGAGCACGACGCTCGAGCAATCCGCCTTTGCCCCGCCCACCGGCGCCGACAGCCGCATGGGCCACCTCGACTGGCTCGAAGCCGAGTCGATCCACATCCTGCGCGAACTGGTTGCCGAATGCAGCAAGCCGGCACTGCTGTTCTCGGGCGGCAAGGACTCGGTCGTCGTGCTGCACCTCGCGCTGAAGGCGTTCGGCCTCGGCGCGAACCGCAAGACGACGCTGCCGTTCCCGCTCGTGCACATCGACACGGGCCACAACTACGAGGAAGTGATCGACTTCCGCGACCGTCGTGCGCAAGAGCTCGGCGCCGAGCTGGTGGTCGGCCACGTCGAGGATTCGATCAAGCGCGGCACGGTCGTGCTGCGCCGCGAAACCGATTCGCGCAACGCCGCGCAG…
ilvD_1		Dihydroxy-acid dehydratase	1673	ATGTCGTACAACCGCCGCTCGAAGCACATCACGCAAGGCGTGGCCCGTTCGCCGAACCGCTCGATGTATTACGCCCTCGGCTACCAGAAGGACGATTTCGACAAACCGATGGTCGGCATCGCGAACGGCCACTCGACGATCACGCCGTGCAATTCCGGCCTGCAGCGCCTGTCGGACGCGGCCGTGGATGCCGTGAAGGCGGCCGGCGCGAATCCGCAGATCTTCGGCACGCCGACGATTTCGGACGGCATGTCGATGGGCACCGAAGGGATGAAGTATTCGCTCGTGTCGCGCGAAGTGATCGCCGACTGCATCGAGACCTGCGTGCAGGGCCAGTGGATGGACGGCGTGGTGGTGGTCGGCGGCTGCGACAAGAACATGCCGGGCGGCATGATCGCG…
group_5170		hypothetical protein	740	ATGACCAAGAAATCCGCACTCGCGCTGTCGCTCGCCCTTGCCGCCGCCGTTCCCGTCGCGCTGACGCTCGCGTCGCCCGCCGCGCACGCCCAGACGGCGAACCCGCACTTTCCGGAGCCGGCGGGCGTGCTGTCGCTTTCGTCGCAGGCCAGTGCCGACGTGCCGCAGGACATCATTCACATCACGCTGTTCTACGAGCAGCAGGCCAAGGATCCGGGCAGCCTCACCGCGCAGCTGAACCAGCGCGCGGACGCGGCGCTGTCGCAGGCGAAGGGCGTGTCGGGCGTCACCGCGCATACGGGTGCGTTCTCCGTGTATCCGAGCACCGATCGCGACGGCAAGATCTCCGCATGGCGCGGCCGCACCGAGGTCGCGCTCGAATCGCGCGATTTCGCCGCG…
scpA		Segregation and condensation protein A	875	GTGAGCGCCGCCGACGAGGCCAGCGCCGCCCGGCAGGACGACGCGATCGCCGCGCCCGCGGGCGCCGATTCGACGCCCGACACGGTCGACGGTGTCGCGGCGTTCGCTCGCCTGTACGGCGAGCCGCTCTTCAAGCTGCCGCAGGACCTCTACATCCCGCCCGATGCGCTCGAGGTGTTCCTCGAGACGTTCGAAGGCCCGCTCGACCTGCTGCTGTACCTGATCCGCAAGCAGAACTTCAACGTGCTCGACATCCCGATGGCGCAGGTCACCGCGCAATACCTCGGCTACGTCGACCAGATCCGCGCGTCGAACCTCGAGCTCGCGGCCGAGTACCTGCTGATGGCCGCGATGCTGATCGAGATCAAGTCGCGGATGCTGCTGCCGGTCAAGAAGGCC…
yiaD_2		putative lipoprotein YiaD	646	ATGAACATGAAAATCGCGACTCGCCTGTCCGTATTCGCACTCGCCGGCGCACTGCTGGCAGGCTGCGCCACGCAGCAAGGCAACAATACGGCCGTCGGCACCGGCACGGGTGCGGCGCTGGGCGCAGGGATCGGCGCGCTGGCCGGTGGCGGCAAGGGCGCGGCGATCGGCGCGGGCGTCGGCGCACTGGTCGGTGGCGTGACGGGCTACAACTGGCAAGCGATCAAGAACAAGCTCGCACCGTCGGCAGCGCAGACGGGCACGCAGGTGACCGAGCAGCCGGACGGCTCGCTGAAGCTGAACGTGCCGAGCTCGGTCACGTTCGCGACGAACCAGTACGCGATCACGCCGGCGTTCACGCCGCTGTTGAACGACCTCGCGACGACGCTGAACCAGAAC…
apbC		Iron-sulfur cluster carrier protein	1091	ATGAGCATTGACCGGGCACAAGTCGACGCCGCGCTGGCGGCAGTCGTCGACCCCAATACCGGCCGCCCGTACGCGGCGAACAAAGGCGTGCGCAACGTCGCGATCGACGGCGATGTCGTGGCGCTCGACGTGGTGCTCGGTTATCCGGCGCGCAGCCAGCACGACGACGTGCGTGCACGCGTCGCCGCGGCGCTCCAGGCCGTGCCGGGCGTGCGCGACGCGCGCGTCGCCGTGTCGCAGGAGATCGTCGCGCATACGGTGCAGCGCGGCGTGAAGCTGTTGCCGAATGTGAAGAACATCGTCGCGGTCGCGTCGGGCAAGGGCGGCGTCGGCAAGAGCACGACGGCCGTGAACCTCGCGCTGGCGCTGGCCGCGGAAGGCGCGTCGGTCGGCATTCTC…
htpG		Chaperone protein HtpG	1898	ATGGCACACGAAACGATGAGCTTTCAGGCAGAGGTCAAGCAACTCCTCCACCTGATGATCCATTCGCTCTACAGCAACAAGGAAATCTTCCTGCGCGAACTGGTGTCGAACGCGTCCGACGCGGCCGACAAGCTGCGTTTCGAGGGGCTCGCGGACAACGCGTTGTACGAGAACGATCCGAACCTGCGCATCCGCATCGGCTACGACAAGGCCGCGCGCACGATCACGATCGACGACAACGGCATCGGCATGAGCCGCGACGAGGCGATCGCGAACCTCGGCACGATCGCGCGGTCGGGCACCAAGGAATTCTTCACGAAGCTGTCGGGCGACCAGCAGAAGGATGCGGCGCTGATCGGCCAGTTCGGCGTGGGCTTCTACTCGGCCTTCATCGTCGCC…
group_5190		hypothetical protein	1175	ATGCTGCTCAATTTCTTCTACGCGCTGCGCGCAGCCAAGCTGCCCGTCTCGGTGAAGGAATACCTGACGCTGCTCGAATCGCTGAAGGCCGGGCTGATCTCGCCGTCGATCGACGCGTTCTACTTCCTCGCGCGGATGACGCTCGTCAAGGACGAACAGTACTTCGACAAGTTCGACCAGGCGTTCGGCGCATATTTCCACGGTGTATCCACGCTGCCGTCCGAGGCGTTCGACATCCCGCTCGACTGGCTCGAGAAGCGCCTCGAGCGCGAGCTGTCGCCGGAGGAGAAGGCGCAGATCGACGCGATGGGCGGGCTCGACAAGCTGATGGAGCGCCTGAAGGCGCTGCTCGACGAGCAGAAGGAACGCCACGAAGGCGGCAACAAATGGATCGGCACG…
group_5191		hypothetical protein	856	ATGAAGAAGAGCGCCGCCATGCGTTTCGAAGGGTCCTCGCAGTACGTCGCCACCGACGATCTGAAGCTCGCGGTCAACGCCGCATTGACGCTGCAACGCCCGCTGCTGATCAAGGGCGAGCCCGGCACCGGCAAGACCATGCTCGCCGAGGAAGTGGCCGCCGCGCTCGACATGCCGCTGTTGCAGTGGCACATCAAGTCGACCACCAAGGCGCAGCAGGGCCTGTACGAATACGACGCCGTGTCGCGGCTGCGCGATTCGCAGCTCGGCGACGCGCGCGTGAAGGACATCGCGAACTACATCGTCAAGGGCGTGCTGTGGCAGGCGTTCGACGCCGAGCGCCCGAGCGTGCTGCTGATCGACGAGATCGACAAGGCCGACATCGAATTCCCGAACGAC…
group_5192		hypothetical protein	433	ATGTTCAATCCAAGCCGCGACGACGTGCGTCGCTTTTTCACCGAGACCTGGCGCAAGCAGCGCGCGGGCGAGATCCTGACGCCGCTGGAAGCGATTGCCGCCGACTGGATCGTCGAGCATCCCGAATACCACGACGAACTGGCCGACGCCGACGGCGCGGCGGCGCGCAACTACACGCCCGAGGAAGGCCGGACCAATCCGTTCCTGCACCTGTCGATGCACCTCGCGATCAGCGAACAGCTGTCGATCGACCAGCCGCCCGGCATCCGCGCCGCGCACGACAAGCTGGCCGCGAAGCTCGACTCGACCCACGACGCGCAGCACGCGATCATGGAATGCCTCGGCGAGACGATCTGGGAAGCGCAGCGCACCAACACGCCGCCCGATACCGACGCGTAC…
nth		Endonuclease III	644	ATGAACGCCAGCAAACGACGCGCGATCTACGAAACGCTGCAGAGCCTCAATCCGCATCCGACCACCGAGCTCGAATATTCGACGCCGTTCGAGCTGCTGATCGCCGTGATGCTGTCCGCGCAGGCGACCGACGTGTCGGTCAACAAGGCAATGCGGAAAATGTTTCCGGTCGCGAACACCCCGCGACAAATCGTCGCGCTTGGCGAGGAAGGCGTCACCGAGTACATCAAGACGATCGGCCTCTATCGCACCAAGGCGAAGAACGTGGTCGCGACGTGCCGGATCCTGCTCGAGCGTTACGACGGCGAGGTGCCGGCCGATCGCGAAGCGCTCGAAGGCCTGCCGGGCGTCGGCCGCAAGACGGCGAACGTCGTGCTGAACACCGCGTTCGGCCAGCCG…
rlmH		Ribosomal RNA large subunit methyltransferase H	470	ATGAAGCTTTTCATCCTCGCGGTCGGCCACAAGATGCCGGGCTGGATCGCCTCCGGCTTCGACGAATACACGAAGCGGATGCCGCCCGAGCTGCGCATCGAGTTGCGCGAAATCAAGCCCGAGCTGCGTTCGGGCGGTCGCAGCGCCGAAAGCGTGATGGCGGCCGAGCGGCAGAAGATCGAGGCCGCGCTGCCGAAGGGCGCGCGCCTCGTCGCGCTCGACGAGCGCGGCCGCGACTGGACCACGATGCAGCTCGCGCAGGCGCTGCCCGGCTGGCAGCAGGACGGCCGCGACGTCGCGTTCGTGATCGGCGGCGCCGACGGGCTCGATCCGGAACTGAAAGCGCGCGCCGACGTGCTGCTGCGCATCTCGAGCATGACGCTGCCGCATGGCATGGTG…
pmpR		Transcriptional regulatory protein PmpR	728	ATGGCTGGTCATTCGAAATGGGCCAACATCAAGCATAAGAAGGCTGCGGCCGACGCGAAGCGCGGCAAGATCTGGACCCGCCTGATCAAGGAAATCCAGGTCGCGGCGCGCCTCGGCGGCGGCGACGTCAACTCGAACCCGCGCCTGCGTCTCGCGGTCGACAAGGCAGCCGACGCGAACATGCCGAAGGACAACGTCAAGCGCGCGATCGATCGCGGCGTCGGCGGCGCGGACGGCGCAAACTACGAAGAAATCCGGTACGAAGGCTACGGCATCAGCGGCGCGGCGATCATCGTCGACACGCTGACCGACAACCGCACCCGCACGGTCGCGGAAGTGCGCCACGCGTTCTCGAAGTTCGGCGGCAACATGGGCACCGACGGCTCGGTCGCGTTCATG…
kdpB		Potassium-transporting ATPase ATP-binding subunit	2057	ATGTTCGACCCGGCGCTGCTGCGCCCGGCGATCGTGGACTCGTTCAAGAAACTCACGCCGCGCACGCAGTTCCGCAACCCGGTGATGTTCTGCGTGTACGTCGGCAGCATCCTGACGACGATCCTGTGGATCGCGGCGCTCGCCGGCCAGGCCGAGGCGCCCGCGGGCTTCATCCTCGCGGTCACGCTGTGGCTGTGGTTCACGGTGCTGTTCGCGAACTTCGCCGAAGCGCTCGCCGAAGGACGTTCGAAGGCGCAGGCCGCATCGCTGCGCAGCGCGAAGAAGGACGTGATGGCGAAGAAGCTCAACGAGCCGCATCCGAAGTCGCCGATCCGCATCACGACCGCGTCCGACCTGCGCAAAGGCGACGTCGTGCTCGTCGAGACCGGCGACGTGATC…
kdpE		KDP operon transcriptional regulatory protein KdpE	698	ATGAGTGAACCCAGCCTGACCGTCGTCCTGATCGAGGACGAAAAGCAGATCCGCCGCTTCGTGCGCGCCGCGCTCGAAGAGGAGGACATCGCGGTGTTCGAGGCCGAGACGGGCAAGCAGGGGCTGATCGACGCGGCGACGCGCAAGCCCGACCTCGTGATCGTCGACCTCGGGCTGCCCGATACCGACGGCCTCGACGTGATCCGCGAACTGCGCGGCTGGTCCGAGGTGCCGGTGATCGTGCTGTCCGCCCGCACGCAGGAAGAGGAGAAGGTCGCGGCGCTCGACGCGGGCGCCGACGACTACCTGACCAAGCCGTTCGGCGTGTCCGAACTGCGTGCGCGGATGCGCGCGCAACTGCGCCGGCGCAACCAGGGCGGCGCGAACGAGTCGCCGAAG…
yjbI		Group 2 truncated hemoglobin YjbI	410	ATGACCGATGTGAATGACGATGCGCCGTCGCAGCCGACGGCGTTCGAGCTCGTGGGCGGCGAAGCCCGCGTGCGCGAAATGGTGGACCGCTTCTACGACCTGATGGACCTCGAGCCGGAGTTCGCGCAGATTCGCGCGCTGCATCCGCCGTCGCTCGACGGTTCGCGCGACAAGCTGTTCTGGTTCCTGTGCGGCTGGCTCGGCGGCCCCGACCACTACATCAGCCGGTTCGGCCATCCGCGGCTGCGCGCGCGGCACCTGCCGTTCCCGATCGCGTCGGTCGAGCGCGACCAGTGGCTGCGCTGCATGGCGTGGGCGATGGAGGATGTCGGGTTGCCGGAGCCGCTGCGCGAGCGGCTCATGCATTCGTTCTACGACACGGCCGACTGGATGCGCAAC…
group_5207		hypothetical protein	872	ATGGCCGCATTCAAACCGCGTCGGCCGCGCAACGGCTCCGGCCAGACGCCACGCCCGTTCCGCCGCAACAAGGTGATGGCGCCCGATCCGGCGCCGCTCGAAAGCCGCCGCGCCGCGCGCCAGCGGTTCCTGAAGACGCGCGGCATCTATCTGCTGCCGAACGCATTCACGACCGCCGCGCTGTTCTGCGGCTTCTTCGCGGTCGTGCAGGCGATGAACGTGCGCTTCGAGATCGCCGCGATCGCGATTTTCGTCGCGATGGTGCTCGACGGGATGGACGGGCGCGTCGCGCGCATGACCCATACGCAGAGCGCGTTCGGCGAGCAGTTCGACAGCCTGTCGGACATGGTGTCGTTCGGCGTCGCGCCCGCGCTCGTGATGTACGAGTGGGTACTGAAG…
leuA_1		2-isopropylmalate synthase	1544	ATGACAGACAAGCTGATCATTTTCGATACGACGTTGCGTGACGGCGAGCAATCGCCCGGTGCATCGATGACGAAGGAAGAGAAAATCCGTATCGCGAAGAATCTCGAGCGGATGAAGGTCGACGTGATCGAGGCCGGCTTCGCCGCCAGCTCGAACGGCGATTTCGACGCGATCCACACGATCGCCGGTCTCGTGAAGGACAGCACGATCTGCTCGCTGGCGCGGGCCAACGACAAGGACATCCAGCGCGCGGCCGACGCGCTGAAGCCGGCCAACAGCTTCCGGATCCACACGTTCATCGCGACGTCGCCGCTGCACATGGAGAAGAAGCTGCGGATGACGCCCGACCAGGTGTTCGAGCAGGCGCGCCTCGCGGTGCGTTTCGCACGCAAGTTCACC…
nqo3		NADH-quinone oxidoreductase chain 3	2330	ATGGTTGAACTTGAAATAGACGGCAAGAAGGTCGAGGTGCCCGAAGGCAGCATGGTGATCCAGGCTGCGCACAAGGCGGATACGTACATTCCTCACTTCTGCTATCACAAGAAACTGTCGGTTGCGGCCAACTGCCGGATGTGTCTCGTCGAAGTCGAGAAGATGCCGAAGGCCGTGCCTGCCTGCGCGACCCCCGTGTCGGCCGGCATGATCGTCCGCACGCAGTCCGACAAGGCTGTGAAGGCGCAGCAGTCGGTGATGGAATTCCTCCTCATCAATCACCCGCTCGATTGCCCGATCTGCGATCAGGGCGGCGAATGCCAGCTGCAGGATCTGGCGGTCGGCTACGGCAAGTCGTCGTCGCGCTACTCGGAAGAAAAGCGCGTGGTGTTCCACAAG…
nuoJ		NADH-quinone oxidoreductase subunit J	650	ATGGAATTCACGACCGTACTGTTCTACATCTTCGCGCTGCTCCTGGTGGTATCAGGGCTGAAGGTGATCACTTCGCGCAACCCGGTGGCGTCTGCGCTTTTCCTTGTGCTGGCATTCTTCAACGCCGCCGCGATCTGGATGCTGCTGGAGGCGGAGTTCCTCGCGATCCTGCTGGTGCTGGTCTACGTGGGCGCGGTGATGGTGCTGTTCCTGTTCGTCGTGATGATGCTGGACATCAACATCGACTACCTGCGCCGCGATTTCAAGCGCTTCGTACCGATGGCCACCGTGGTCGGCGCGATCATCGTGATCGAAACCGCGCTGATCCTGTGGCGCGGTTACGGCGACACGCACACCGTGCATGCGATGGCGACGGGCGAGATGGCCAACTGGTCGAAC…
group_5213		hypothetical protein	146	ATGATCGCCTACATCGTCGAAAAGCTGAGCAACTGGTTCGAATCCGCAGAACGTGAGCGCCGTGAGGCCTACCTCGCCACGTCGTCGGACATCGTCCAGCTCGAGAGCCGCATCCGCTCGCTCGAAACCAACGGCTACTCGCTGTAA
actP_1		Cation/acetate symporter ActP	2015	ATGTTGACGCGTCGACTGATACGCGCATACGCGCTTTATACGCTCGGGTTTCTCGGCTTCGTGCTGCTGATGTGGCGGATCGAGCGCGCGACCGGCTCGGGCGTCTGGATCGGCTACGTGTTCCTGTTCGTGCCGATCGCCGTGTACGCGGTGATCGGGTTGTTGTCGCGCACGTCCGATCTCGTCGAGTACTACGTGGCCGGGCGGCGCGTGCCGTCCGCGTTCAACGGGATGGCGACGGCGGCCGACTGGCTGTCGGCCGCGTCCTTCATCGGCCTGGCCGGCTCGCTCTACGCCACCGGTTACGACGCGCTCGCGTACGTGATGGGCTGGACGGGCGGATTCTGCCTCGTCGCGTTCCTGCTCGCGCCGTATGTGCGCAAGCTCGCGCGCTACACG…
argA		Amino-acid acetyltransferase	1375	ATGAATTCCCAAACCGACCTCCCTCCCGCCCAGACCGGCGCCGCGACGCCGCCGGCCGCCGACGATTCGGCCGCCAGCCACGCGCAGTTCGTCGACTGGATGCGCTCCGTCGCGCCCTATATCCACAAGTTCCGCAACAGCACGTTCGTCGTGGGGTTCGGCGGCGAGGTGGTGCAGCAGGGGCTGCTGAATGCGCTCGTGTCCGACATCGCGCTGTTGCAGGCGATGGGCATCCAGATCGTGCTGGTGCACGGCTCGCGCCCGCAGGTCGAGGAGCAGCTGAGCCTGCACGGTGTCGAATCCGAGTTTTCGCACGGGCTGCGCATCACCGATGCGCGCGCGCTCGAATCCGCGAAGGAAGCGGCCGGCGAGGTGCGTCTCGACATCGAGGCCGCGATC…
lysS		Lysine--tRNA ligase	1526	ATGACCGAACCGACCCAAACGCAGCCCGCCGTCACGGCGGACGAAAACCAGATCATCGCCGAGCGCCGCGAGAAGCTGCGCGCGTTGCGCGAGCAAGGCGTCGCCTACCCGAACGACTTCCGCCCCGAGCACCACGCAGCCGACCTGCAGGCGAAATTCGCCGATTCGGACAAGGCCGCGCTCGAAGCGAACCCGGTCGAGGTGTCGGTCGCCGGCCGCATGATGCTCAAGCGCGTGATGGGCAAGGCGAGCTTCGCGACGGTGCAGGACGGCTCGGGCCAGATCCAGTTCTTCGTGACGCCGAACGACGTCGGCGCCGAGACCTACGACGCGTTCAAGAAGTGGGACCTCGGCGACATCGTCGCCGCGCGCGGCGTGCTGTTCCGCACCAACAAGGGC…
recJ		Single-stranded-DNA-specific exonuclease RecJ	1697	ATGACCCGGATCGTTACCCGCCCCGTCGCGCCCGCCGACGCCGAAGCGCTTGCGCGCCACGGTCTGCACCCCGTCCTCGCGCGCCTGTACGCGTCGCGCGGCGTGCAGTCGCCCGTCGACATCGAGACCGCGCTCGCGCGCCTCGTTCCGCCCACCGAGCTGAAAGGCTGCGCCGATGCGGCGGTGCTGCTCGCCGACGCGATCGCCGACAAGCGGCGCCTGCTGGTCGTCGCCGACTACGACTGCGACGGCGCGACCGCCTGCGCGGTCGCGGTGCGCGGCCTGCGGATGTTCGGCGCGCAGATCGACTACCTGGTGCCGAACCGCTTCGAATACGGCTACGGCCTCACGCCCGAGATCGTCGAACTCGCGGCCGCGCGCCAACCCGACCTGCTGATC…
dapH_1		2,3,4,5-tetrahydropyridine-2,6-dicarboxylate N-acetyltransferase	524	GTGACGATCTACAAGCTGGGCGAGACGGCCCCGACGATCCACGAAAGCGTATTCGTCGCCGACACGGCGGCCATCATCGGCAAGGTCGTGCTCGAGGAAAACGCGAGCGTGTGGTTCGGCGCGACGATTCGCGGCGACAACGAGACGATTACGGTCGGCGCGGGCAGCAACGTCCAGGAAGGCGCGGTCCTGCATACCGACCCGGGCTTTCCGCTGACGATTGCCGAGAACGTGACGATCGGGCACCAGGCCATGCTGCACGGCTGCACGATCGGCGAAGGTTCGCTGATCGGGATTCAGGCGGTGGTCTTGAATGGCGCAGTCATCGGCCGCAACTGTCTGGTGGGTGCCGGCGCGGTCGTGACGGAAGGCAAGACGTTCCCGGACAACTCGCTGATT…
tsaC		Threonylcarbamoyl-AMP synthase	632	ATGTCCCAGTTCTTCAGGATTCATCCGGATAATCCGCAGCCGCGCCTGATCAAGCAGGCGGTGGAGATCGTCAGCAAGGGCGGCGTGATCGCGATGCCGACCGATTCGAGCTATGCGCTCGCGTGCCATCTCGACGACAAGGACGCGGTCGAGCGCGTGCGCCGGATTCGCGGCCTCGACGAGAAGCAGCACCTGTCGCTGCTGGTGCGCGACCTGTCGGAGCTCGCCAACTTCGCGATGGTCGACAACCGCCAGTACCGGCAGATCAAGTCGGTGACGCCGGGCCCGTACGTGTTCATCCTGCAGGCGACGAAGGAAGTGCCGCGCCGGCTGTCGCATCCGTCGCGCAAGACGATCGGGCTGCGCGTGCCCGATCACGCGATCACGCTCGCGCTGCTG…
ppiA		Peptidyl-prolyl cis-trans isomerase cyp18	575	ATGAAACGTCTGTTGCTGGCGCTTGGCGGCGCCGCCCTTCTCGCGACCGCGCCCGCGTTCGCGCAAACGGCCACCGCGCACCCCGTCGTGCAGCTGAAGACCTCGCAGGGCGACATCCGCGTCGAGCTCTATCCGGAGAAGGCGCCGAAATCCGTCGCCAACTTCCTCGATTACGTGAAGGCCGGCCAGTACAACGGCACGATCTTCCATCGCGTGATCAAGGGCTTCATGATCCAGGGCGGCGGCTACAAGACCAACTTCGAGGAAAAGCCGACCCGCGCGCCGATCCCGCTGGAAAGCCGCAATGGTCTGAAGAACCTGACCGGCACGATCGCGATGGCGCGCACGAGCGATCCGAATTCGGCCACCGCGCAGTTCTTCATCAATACGGTCGACAAC…
cyoA		Cytochrome bo(3) ubiquinol oxidase subunit 2	851	ATGTCCATGGGCGCGGCATTGAGCCTGTCAGGTTGTAATTTAGATGTACTAAATCCGAAAGGAAGCGTGGGTGCGGCCGAAAAGGCGCTGATCGCGACGTCCACCTGGGCGATGCTGATCGTCGTCGTGCCGGTGATCCTGCTCACGCTATGGTTCGCGTGGCGTTACCGCGCGTCGAACCGCAACGCCGCCTATGCGCCGAACTGGTCGCACTCGACCGCGATCGAGGTCGTGATCTGGACCGTACCGACGCTGATCATCCTGTTCCTCGGGGTGCTCACGTGGAAGACCACCCACGAGCTCGATCCGTACAAGCCGCTCGAATCGGCGGTGAAGCCGCTCGACGTCGAGGTGGTCGCGCTCGACTGGAAGTGGCTGTTCATCTATCCGGAACTCGGT…
cyaA		Ubiquinol oxidase subunit 1	2005	ATGTTCGGCAAACTCACACTTTCGGCGATCCCGTTCGATCAGCCCATCATCATGGGGGCCGGCGCCTTCATGGGGCTGGTCGTGCTGGGCATTCTCGCCGCGCTGACGATCACCGGCCGCTGGAAATGGCTGTGGACGGAATGGCTGACCACGGTCGACCACAAGAGACTCGGCGTGATGTACATCATCGTCGCGCTGATCATGCTGCTGCGCGGCTTCGCCGACGCGATCATGATGCGCATGCAGCTCGCGCTCGCGTACAACGCGCCCGGCTACCTGCCGCCGCACCACTATGACCAGATCTTCACGGCACACGGCGTGATCATGATCTTCTTCATGGCGATGGTGTTCATGGTCGGCCTGATGAACCTGGTCGTGCCGCTGCAGATCGGCGCGCGC…
cyoD		Cytochrome bo(3) ubiquinol oxidase subunit 4	332	ATGGCCCATTCGCATTCGTCTCAACTCGAAGAAGGGCACGGCAGTGTCGGCGGCTACGTCGCCGGTTTCATCCTGTCGGTGCTGCTCACGGCCGCGTCGTTCGGCCTGGTGATGGGCGGTGTGCTGTCGCCGCATGCGTCGCTGATCGGGCTGGCCGTGCTCGCGTTCGTGCAGATCGTCGTGCACCTCGTGTACTTCCTGCACATGAACGGCTCGTCGGGCCAGCGCTGGAACGTGATGGCGTTCAGCTATACGGTGCTGACCGCCGCGATCGTGATCGTCGGCACGCTGTGGGTGATGCACAACGTCAGCATGAACATGATGTCGCGGTGA
ligA		DNA ligase	2075	ATGGCCCGAACCCAAGCCGAACCGCCAGCCAGCCAGCCCGACGCGCGCGCCGCGTGGCTGCGCGACCAACTCGAGCGGGCGAACTACGCCTATTACGTGCTCGACCAGCCGGATCTGCCCGACGCCGAATACGACCGGCTGTTCCGTGAGCTGCAGCAGCTCGAAACCGACCATCCCGAACTCGTGACGCCCGATTCGCCGACGCAGCGCGTCGGCGGCGAAGCGGCCGGCGGCTTCACGCCGGTCGTCCACGATGCGCCGATGCTGTCGCTGAACAACGGCTTCGCCGACGAGGACATCGTCGCGTTCGACAAGCGCGTCGCTGATGCGCTCGCCAAGGCGACCGATCTCGCCGGCTCGGTGACCGACCCCGTGGAATACGCGTGCGAACTGAAGTTC…
skp		Chaperone protein Skp	527	TTGCTAACCGGTAAGTTTTCGAAACGAGTGATGTGCGCGCTGACCGTTGCGCTGGCCCTGGGCGCGGCAACGGTGCACGCACAGGACGTCGCCCGCATCGCGGCGGTCAATTCGGATCGGATCCTGCGCGAGTCGGCACCCGCGAAGGCGGCGCAGACGAAGCTCGAAGCCGAGTTCGCGAAGCGTGACAAGGATCTGCAGGACCTGGCGGCACGCCTGAAGTCGATGTCCGATTCGCTGGACAAGAACGGCACGTCGCTGTCGGCGGCCGATCGCGCGCAGAAGCAGCGTGATCTGGCGCAGCTCGATACCGACTTCCAGCGCAAGCAGCGCGAGTTTCGCGAAGACCTGAACCAGCGTCGCAACGAAGAATTGGCGGCCGTGCTGGACAAGGCGAAC…
ppsR		Phosphoenolpyruvate synthase regulatory protein	820	ATGCTGCCTACCGTATTCATCGTCTCCGACGGCACCGGGATCACTGCCGAAACCTTCGCGCATTCGATCCTCTCCCAGTTCGACCAGAAATTCCGCCTCGTGCGCGTGCCGTTCGTCGACTCGCTCGACAAGGCCTATGCGACCGTCGAGAAGATCAACGAGGCCGCCGTGCACGACGGCCGTCGCGCGATCGTGTTCACGACGCTCGTCGACAGCGAGTCGAACGACATCGTCAAACGCTCGAACGCGCTCGTGCTCGACATGTTCCAGCGCTTCGTCGAACCGCTCGAGCAGGAACTGGAGCTCAAGTCGAGCCATGCGATGGGCCGCGGCCACCAGAACGCGGACACCGAGGAATACAAGACGCGGATCGAGGCGATCAATTTCTCGCTCGCGCAC…
group_5280		hypothetical protein	1193	ATGGAAGGCTTCATCACCGACTGGCTGAACCTCGCGCTGCGATGGCTGCACGTCATCGTCGCCATTGCGTGGATCGGCGAGTCGTTCTATTTCGTCGCGCTCGACAACAGCCTGAAACCGCCGACCGACCCGAACCAGCGCAAGCGCGGCGTGTTCGGCGAGCTGTGGCACGTCCACGGCGGCGGCTTCTACAACATGCAGAAGTACACGGTCGCCCCGCCGGAAATGCCGGATGACCTGCACTGGTCGAAGTGGCCGTCGTACACGACGTGGCTGTCGGGCTTCACGCTGTTCTTCGTGCTGTACCTGCTCGCCCCGAACACGTACCTGATCGACAAGAACGTGCTCGACATGGGCCCGGTCGTCGCCGTCGCGTCCGCGCTCGGCTTCCTCGCCGCC…
group_5282		8-oxoguanine deaminase	1411	ATGAATCTCGAGCAGCACGCTGGCGCACGCGCGCCGAACCACTCCTCATCCCGCCCGACGACCCTGCTGGTCAAGCACGCCGACGTGCTCGTGACCATGGACGACACGCGTCGCGAGCTGCGCGACGCAGGGCTCTACATCGAAGACAACCGGATCGTCGCGGTCGGCCCGAGCGCCGAGCTGCCGGACACGGCCGACGAAGTGCTCGACCTGCGCGGCCACCTCGTGATCCCGGGGCTCGTGAACACGCACCACCACATGTACCAGAGCCTCACGCGCGCGGTGCCGGCCGCGCAGAACGCCGAGCTGTTTGGCTGGCTCACGAACCTGTACCGGATCTGGGCGCACCTGACGCCCGAGATGATCGAGGTGTCGACGCTCACCGCGATGGCCGAGCTG…
mfd		Transcription-repair-coupling factor	3469	ATGCCAGATAACGCTTCCACCCCGTCCGCTTCACCCGTTGCCCGCGTCAAGCCCGGCCAGCGTTTCGCCTTCGACGGCGCGCACGGCTCCGCCGACGCGCTCGCCATCGCCCGTTATCTCGCCGACAACCGCCAGGACGTGCCGCTCCTCGCGGTGATCTGCGCGAACGCGGTCGATGCACAGCGGCTGTCGCAGGAAATCCGCTACTTTTCGCCCGATGCGCGCGTGCGCCTGCTGCCCGACTGGGAAACGCTGCCGTACGACACCTTCTCGCCGCACCAGGACCTGGTGTCCGAGCGGCTCGCGACGCTGCACGACCTCGGCGAGGGCCGCTGCGACATCCTGCTCGTGCCCGCGACCACCGCGCTGTACCGGATGCCGCCCGCGTCGTTCATGGCC…
ahpD_1		Alkyl hydroperoxide reductase AhpD	523	ATGGAATTCATCGACTCGATTAAGGCACGTATCCCCGACTACGCGAAGGACATTCGCCTGAACCTCGACGGCACGATCTCGCGCTCGTCGCTCGAAGGCACGGACGCGGTCGGCGTGGCGCTGGCGGCGGCCATCGCGGCGAAGAGCACGGTGCTCGTCAAGACGATTCGCGAAGCCGGCGTCCTGTCGCCCGAAGAGACGAACGCCGTGCTGACGGCGGCCGCGCTGATGGGGATGAACAACACCTGGTATCCGTATGTCGAGATGGCCGACGACGCCGACCTGAAGACGCAGCGCGCCGAATTGCGGATGGGCGCGTACGCGACGCACGGCGGCGTCGACAAGCGCAAGTTCGAGATGTACGCGCTGGCCGCATCGATCGTCGGCAAGTGCCACTTC…
tig		Trigger factor	1346	ATGGCTAACGTTGTTGAGAACCTCGGCAAGCTTGAACGCCGCGTGACGATTTCCCTGCCGAAAGACACCGTGCAGAAGGAAATCGACGCCCGTATCCAGAAACTCGCGAAGAACGTGCGCATGCCGGGTTTCCGCCCGGGCAAGGTGCCGCTCAAGATGGTCGCGCAACAGTACTCGGGCCAGGTCGAAGCGGAAGTGCTGAGCGACAAGATCGGCCAGGAATTCTTCACGATCAGCCGCGCGGAAAACCTGCGCGTCGCCGGCCAGCCGAGCTTCGAGCCGAAGCAGGAGCAGGCTGAAGATGCATACGCGTTCGACGCGACGTTCGAGGTTTACCCGGAAGTGAAGATCGGCGATCTGGCGACGGCTGAAGTCGAGCGCTCGACGACGACGATCGGC…
purL		Phosphoribosylformylglycinamidine synthase	4064	ATGGCTCACTTCTCGTGTTTTCCCGGCGCTTCGGCCCTCTCCGATTTCCGTCAAACCCGTCTGCTCGATACGCTCAGGCAAATCGACGCCAACATCGTCGCGGTACGCGGCCAGTTCCTGCACTTCGTCAATGCGGCCGAGCCGCTGTCGGCCGACGACAGCGCGCGCATCGATGCGCTGATGCACTATGGCGAGCCGTTCCAGCCGGCGGGCGAGAAGGGCACGACCGAGACCTTCGTCGTGCTGCCGCGCTTCGGCACGGTCTCGCCGTGGGCGAGCAAGGCGACCGACATCGCGCAGCACTGCGGCCTCACGCAGGTGCGCCGCATCGAGCGCGGCGTCGAATTCACGGTCACGCTGAAGTCGGGCCTGCTCGGCGGCAAGAAGGCGCTGTCGGAC…
yciB		putative intracellular septation protein A	530	ATGAAATTCCTGTTCGATCTGTTTCCGATCATCCTGTTTTTTGTCGCCTTCAAGGTCTGGGGCATCTTTACCGCCACCGCCGTCGCGATCGTCGCGACGCTGGCCCAGGTCGCATGGGTCGCCTTCCGGCACCGGAAGGTGGACACGATGCTGTGGGTCAGCCTCGGCGTGATCGTCGTGTTCGGTGGCGCCACCCTCGTCCTGCATGACGAGAAATTCATTCAATGGAAACCGACTGTGCTGTACTGGCTGTTTGCGATCGGGTTGCTCGCCGCGCGTTATGCGTTCAGCAAGAACCTGATCGAGAAGATGATGGGCAAGCAGCTCACGCTGCCGTCCCCCGTGTGGGACAAGCTGAACCTCGCATGGGCGCTGTTCTTCGCGGTGCTCGGCGTCGCG…
group_5294		hypothetical protein	632	ATGAAACGCACCGACGACGTCCTGCTCGTGATCGACGTGCAATACGACTTCATGCCGGGCGGCGCGCTCGCGGTGCCCGACGGCGATGCGGTCGTGCCGGTGATCAACGCACTGGCGCAACGCTTCGACCAGGTCGTGCTCACGCAGGACTGGCATCCGCGCGAACACGTGTCGTTCGCGGCGAACCATCCGGGCCGCGAGCCGTTCTCGACGCTCGCGCTGCCGTACGGCGAGCAGGTGCTGTGGCCCGTGCACTGCGTGCAGGACACCGACGGCGCGGCGCTGCATCGCGACCTCGACATTCCGCACGCGCGGCTCGTGATCCGCAAGGGCGGCGACGCACAGGTCGACAGCTATTCCGCGTTCGTCGAAGCCGACCGCACGACGCGTACCGGGCTC…
bshA_3		N-acetyl-alpha-D-glucosaminyl L-malate synthase	1064	ATGAGAATTGCCCAGATCGCCCCGCTGACCGAATCCGTGCCGCCGAAGCTGTACGGCGGCACGGAGCGCGTCGTGTCCTACATCACCGAGGCGCTCGTCGACCTCGGCCACGACGTGACGCTGTTCGCGAGCGGCGATTCGACGACGCGGGCGAAGCTCGAGCCCGTGTGGCCGCGCGCGCTGCGGCTCGATTCGTCGATCCGCGACCGGGTCGCGCCGCACATGCTGCTGATGGAGACGGTCGCGCGCCGCGCGAAGGATTTCGACGTGCTCCATTTCCACATGGACTACTACTCGTTCTCGGTCTTCAACCGGCAGGAAACGCCTTACGTGACGACGCTGCACGGCCGGCTCGACCTGCCCGAGCAGCAACCGGTGTTCGACACGTTCAACACGGCG…
psiF		Phosphate starvation-inducible protein PsiF	290	ATGAAAATCCAATCGCTCGTAGCCGCAGTGCTTCTCGGCGGCATGCTGGCTTCCCCCGCATTCGCGGCGAACAGCCAGCAGGACAAGATGAAGGCCTGTAACACGCAGGCAGCCGGCAAGACGGGCGACGAACGCAAGGCGTTCATGAAGGACTGCCTGTCGGCGAAGCCCGCAAAGGCAATGACGCAGCAGGAGAAGATGAAGGCATGCAACACGCAGGCCACCGGCAAGAAGGGTGACGATCGCAAGGCGTTCATGAAGAGCTGCCTGAGCAACCAGCCGGCCGCCTGA
dmlR_12		HTH-type transcriptional regulator DmlR	914	ATGGATCGCTTCAAGCAGATCGAGACGTTCGTGCGGGTCGCGGACGCGGGCAGCCTCGCGGCGGCGGCGCTCGAGGAGGGCGTGTCGCCGGTGGTGCTCGGGCGGCGCATCGACGCGCTGGAGAAACGCCTCGGCGTGAAGCTGATGTACCGCTCGACGCGGCGGCTGGTCGTCAGCGAGGAGGGCGCCGCGTTCCTCGAGCGCTGCCGCGGGCTGCTGTCCGAATGGGATCAGGCCGAGAACGAGCTGGCCGCCGGCCGGCGCGCGGTCAGCGGGCACCTGATCGTGTCGGCGCCGGCCGCGTTCGGGCGCAAGCACGTCGCGCCGCACGCGCCCGGCTTCCTGGCCGACAAGCCGGAGATGCAGCTGTCGTTCAACCTGACCGACCGTGTCGTCGAT…
rplI		50S ribosomal protein L9	452	ATGCAAATCATTCTGTTGGAAAAAGTCGCCAATCTGGGTAACCTCGGCGATATCGTCAAGGTCAAGGACGGTTACGCTCGCAACTTCCTGATCCCGAACCGCAAGGCTCGCCGTGCAACGAAGGAAGCGATCGCCGAATTCGAAGTGCGCCGCGCTGAACTCGAAAAGATCGCCGCTGAAAAGCTGGCCGCATCGCAGGCAGTCGGCGAGAAGCTGAACGGCCAGTCGTTCGAAATCACGCAGAAGTCGGGCGTCGACGGCCGTCTGTTCGGCTCGGTCACGAACGGCGACGTCGCGGAACTGCTGAAGAAGGCAGGCTACGAAGTCGAGAAGCTGCAAGTGCGCATGCCGGAAGGCCCGCTGAAGATGATCGGCGAGCACAACGTCCAGGTCGCGCTG…
dnaB		Replicative DNA helicase	1583	ATGAACGCGCCGCAAGATCCCCAAATCGAATCGCTGAAAGTCCCGCCGCATTCGGTCGAAGCCGAACAGTCGGTGCTCGGCGGCCTGTTGCTCGACAACGCGGCATGGGACCGGATTGCCGACTTCCTGTCGCAGGGCGACTTCTACCGCTACGACCACCGGATCATCTACGAGCACATCGGCCGCCTGATCGCGTCGACGCGCCCGGCCGACGTCGTGACCGTGTACGAAGCGCTGACCACGTCCGGCAAGGCCGACGACGTCGGCGGGCTCGCATACCTGAACGCGCTCGCGCAGAATACGCCGAGCGCGGCGAACATCCGCCGCTATGCGGAAATCGTGCGTGACCGCGCGGTGCTGCGCCGGCTCGTGTCGGTCGCCGACGAGATCTCGGCCGAC…
pitA_2		Low-affinity inorganic phosphate transporter 1	1010	ATGCATTCGATACAACTCGCCCTATGGATGGTCGCGACGCTGGTGCTCGTCGCGCTCGTATTCGACTTCATGAACGGCTTTCACGACGCGGCGAACTCGATCGCCACCGTCGTGTCGACCGGGGTGCTGAAGCCCCAGCAGGCCGTGGTGTTCGCGGCCGCGTTCAACGTGATCGCGTACTTCATCTTCCACCTGAAAGTCGCGCAGACCGTCGGTAAAGGCACGATCGATCCCGAAATCGTCGACCACTACGTCGTGTTCGGCGCGCTGGTCGGCGCGATCGGCTGGAACGTGATCACGTGGTACTACGGGATTCCGTCGAGCTCGTCGCACGCGCTGATCGGCGGTCTCGTCGGTGCGGCGCTCGCGAAATCGGGCTGGAGTTCGCTGAACGTCGAC…
arnF		4-amino-4-deoxy-L-arabinose-phosphoundecaprenol flippase subunit ArnF	371	ATGAACCCCGTTTCGTTCGTCTGCATCATCACCGGCGTGATGCTCAACGCCTGTGCGCAACTTCTGCTGAAAGCCGGCGTCAACGCCGTTGGACACTTCGAATTCAGCCGTGCGAACATCATCCCGGTCGGCCTGAAGATCGCGACCCAGTTGCCAATCATCGGCGGCCTCGGCTGCTACGTGCTGAGCGTCGTCGTGTGGATCGTCGGGCTGTCGCGGGTCGACGTGTCGATCGCGTACCCGATGCTGTCGCTCGGCTACGTCGTCAACGCGTTCGCGGCGTGGTACCTGTTCGGCGAGGTGCTGTCGGTCCAGCGGCTCGTCGGCATCGGCATCATCCTGATCGGTGTGCTCGTGCTCGCGCGCAGCTGA
acoA		Acetoin:2,6-dichlorophenolindophenol oxidoreductase subunit alpha	983	ATGACCGCTTCGACACAGCTCAGCAGGGACACGCTGCTGGACGCCTATCGGCTGATGCGCACGATCCGCGAATTCGAGGAGCGCCTGCACGTCGAATTCGCGACCGGCGAGATACCCGGCTTCGTTCACCTGTATGCGGGCGAGGAGGCGTCCGCCGTCGGCACGATGCTGCATCTCGGCCTCGACGACTACGTGGCCACCACGCACCGCGGCCACGGCCATTGCATCGCGAAGGGCGTCGACGTGCACGGGATGATGGCCGAGATCTACGGCAAGAAGACCGGCGTCTGCCACGGCAAGGGCGGCTCGATGCACATCGCCGACCTGTCGATGGGGATGCTCGGCGCGAACGGGATCGTCGGCGCGGGCGGCCCGCTCGTGTGCGGCGCGGCGCTCGCG…
der		GTPase Der	1337	ATGAAACCGGTCATTGCCCTCGTTGGGCGCCCCAATGTGGGGAAATCCACGCTGTTCAACCGGCTCACGCGCTCGCGCGATGCGCTGGTCGCCGACTTGCCGGGCCTGACGCGCGATCGCCATTACGGCGAAGGGCGCGTCGGCGAACGGCCTTACCTGGTCGTCGATACGGGCGGCTTCGAACCCGTCGCGAAGGACGGCATCCTGCACGAAATGGCGCGCCAGACGCGGCAGGCCGTCGAGGAGGCCGACGTCGTCGTGTTCATCGTCGACGGCCGTAACGGACTCGCGCCGCAGGACAAGTCGATCGCCGACTACCTGCGCAAGACCGGCCGGCCGATCTTCCTGGTCGTCAACAAGGCCGAGGGGATGAAGTACACGGCGGTCGCGACCGACTTC…
group_5336		hypothetical protein	212	ATGCCTGAACGTTTCCAAACCCTTGAAAAATTTGTGTTTTCCCTCGTCGTGATGTCCGCCGTCGTGTGCTCGGCCTTCCTTGCGTACGAGCGTCACCCCGAGATCAAGATCGCGCTGCACGAAGGCGAAGCGCTGATGCGCGAGAGCGCGAAGTACTCGGTCATCTGCTCGCCGTCCAAGGTCGATCCTTGCGTCGAGATGTCCGCTTACTGA
alsB		D-allose-binding periplasmic protein	950	ATGAATGTCCGCTTTCGCCGTCGCTTCCTGACCGCCGCGCTCGCCGCCGTCGCGGTGGCCGCCGCACCGGCCGTCCACGCGCAATCGGCGGGCAAGCCGAAGGTCGCGCTCGTGATGAAGTCGCTCGCCAACGAGTTCTTCCTGACCATGGAAACGGGCGCGAAGGAATACCAGAAACACAACGCGAACCAGTTCGACCTGATCACCAACGGCATCAAGGACGAAACCGACACCGCGAACCAGATCCGCATCGTCGAGCAGATGATCGTCTCGAAGGTCGACGCGATCGTGATCGCACCCGCCGATTCGAAGGCGCTCGTGCCGGTCGTGAAGAAGGCCGTCGACGCGGGCATCATCGTCGTGAACATCGACAACCGGCTCGACCCCGACGTGCTGAAG…
cysA_1		Sulfate/thiosulfate import ATP-binding protein CysA	1058	ATGGGTATCACCGTCCGTAACCTTCAGAAGCGCTTCGGCGATTTCACGGCGCTCGACAACGTCTCGCTCGACTTCCCGCCCGGCGAACTGGTCGCGCTGCTCGGCCCGTCCGGCTGCGGCAAGACCACGCTGCTGCGCGTGATCGCGGGCCTCGAGCACGCGGACGCCGGCCAGGTCGTGCTGCAGGGGCTCGACGTCGCGTCGGTCGGCGCGCGCGACCGCCAGGTCGGCTTCGTGTTCCAGCATTACGCGCTGTTCCGCCACATGACGGTGTTCGAGAACGTCGCGTTCGGGCTGCGCGTGAAGCCGCGCCGCGAGCGGCCGTCGGAAGCCGCGATTCGCGACAAGGTGCACGAGCTGCTCAAGCTCGTGCAGCTCGACTGGCTCGCGCAGCGCTAT…
yhdN_1		General stress protein 69	1052	ATGGAATACCGCACACTCGGCGATTCGGGCCTCGAGGTCAGCCTGATCGGTCTCGGCACGATGACGTGGGGCGAGCAGAATTCGGAGCGCGACGCGCACGAGCAGATCGACTACGCGCTCGGGCAGGGCGTGACGCTGATCGACGCCGCGGAGATGTATCCGGTGCCGCCGAAGCCCGACACGCAGGGCCGCACCGAGCAATACATCGGCACCTGGATCGCGCAGCATCGCGCGCAGCGCGACCGTATCGTGCTCGCGACGAAGATCGCCGGGCCGGCGCGGCAGCCGCACAATCCGCGCCATATTCGCGGCGAGGGCAACCAGTTCGACCGCAAGAACCTGACCGAAGCGCTCGACGGCAGCCTCAAGCGCCTGCAGACCGACTACGTCGATCTCTAC…
group_5353		hypothetical protein	437	ATGAATCCGCTTTCCCTGTCTGGCCTCGATCTGCTGCGTGCCGCCGTGTCGGGCGACGCGCCCCTTGCGTCGATTTCGGAGACGATTCCGATGCGTCCGCTCGACGTCGAGCTCGGTTACGTGAAGTTTTCGGCGCGGGCGGACGGCCGGCACCTGAACCCGCTGGGCGGCGTGCACGGCGGGTTCGCCGCGACGGTGCTCGATTCGGTCACCGGGTGCGCGGTGCATTCGATGCTCGATGCGGGCGTCGGTTACGGCACCGTCGATCTGCATGTGAAGATGCTGCGGCCCGTGCCGCGCGACGTCGACCTGATCGCGGAAGGGCGCGTGATTCACCTGTCGCGTTCGCTGGGCGTCGCGGAGGGCACGCTGAAGACGCCGGACGACAAGATCGTCGCG…
group_5358	ssuC_2	Putative aliphatic sulfonates transport permease protein SsuC	811	ATGACAACGAAACCGTCGACGACCGGCGTCGCCGTGGCCGCCCGCGCGTGGCGCGGCGTCGCGCCGTGGCTCGTGCCGCTCGTGTTGCTGGTGGTGTGGGAGGTCGGTGCGCGCACCGGCTGGCTGTCGACCCGCGTGTTGCCCGAGCCGGTGGCGGTCGTGCGCGCGGCCTGGTCGCTCGTGACGTCGGGCGAAATGTGGGCGAACGTGAAGGTGAGCACGTGGCGCGCGCTGTTCGGCTTTGCGATCGGCGGCGGTGTCGGCCTCGCGCTGGGGCTCGCGACCGGGCTGTCGAAGGCTGCCGAGGTCGCGCTCGACTCGACGATCCAGATGATCCGCAACATCCCGGCGCTCGCGATGATCCCGCTCGTGATCCTGTGGTTCGGCATCGACGAGAAG…
group_5359		hypothetical protein	428	ATGCAGAAAGTCATCCTGCCCTTCCTGTCCGGCTTCCTGGCCGCACTGTTCTTCCGCGAGGCCACGCTCGCCCTCCTCCACACGGCCGACCTGATCGCCGCAACCGGCTTCTCGACACAGCCGTTCGCGCCGCTCGGCATTCCTGAATTTGTCGCGAATGCGCTGATCAGCGCGTGCTGCGCGATTCCGATGGCGTGGTTGTTGCGCGTGTCGCCGGAACGCGAAGCATCGTGGATCGGCGCGCTCGTGTTCGGCGGTATCGTGCTGACGGCCGCCCGCGTGTTCGCGATCGATCCGCTGCGCGGCATCTGGCCGTCGGGCAACATGATGCCGGTACTCGCGGCCGGCTTCGCGGCGAATGCGGTGTGGGGCTTCGGCGCGCTCGTGTTCATGCGCGCG…
emrE		Multidrug transporter EmrE	338	ATGCAACTGCCCGGTTACGCATGGCTCGCGATCGCGATCGTCGCGGAAGTGATCGGCACGTCCGCGCTGCGCGCGGCGGACGGCTTCACGCGCTTCTGGCCGTCGGTGCTCGTCGTCGCGGGTTACGGCGTTGCGTTCTACTGCTTGTCGCTCACGTTGCGCACGATGCCGGTCGGCATCATCTATGCAGTCTGGTCGGGCGCCGGCATCGTGCTGATCACGCTCGTCGCGATGCTGCTCTATCGCCAGGTGCCGGACGTGCCGGCGGTGATCGGCCTCGGGCTGATCATCGCCGGCGTCGTGGTGCTGAACCTGTTCTCGAAGATGCAGGCGCACTGA
ate		Putative arginyl-tRNA--protein transferase	830	ATGACTCACCCGACTGAGCTGCCGCTTTCACCGCTTTCGGCGCTGCAATTCTATGCAACGGCGCCCTATCCGTGCAGCTATCTGGACGGCCGCATCGCGCGCTCGCAAGTCGCGACGCCGAGCCACCTGATCAATTCCGACATCTACACCGAGCTCGTGAAGGCCGGCTTCCGCCGTTCGGGCGTCTTCACGTACCGCCCGTACTGCGACGGCTGCCGCGCATGCGTACCGGTGCGCGTGCCGGTCGGCGAGTTCGCGCCGACGCGCACGCAGCGCAGGATGTGGAAGCGGCACCGCGCACTCGTCGCGACGGTCTCGCCGCTGCACTACGACGAAGAGCACTACGCGCTCTACATGCGCTACCAGTCCGCGCGCCACGCAGGCGGCGGCATGGACCGC…
rlmB		23S rRNA (guanosine-2'-O-)-methyltransferase RlmB	743	ATGTCACGTCTGAAGGTTCTTTACGGTTTTCATGCGGTGACCGCACGTTTGCGGCACGATGCATCGACGGTTGCGGAGGTGCTGTACGACCAGACGCGCCGCGACCGCCGCATGCAGGAGTTCCTGCACGCCGCGAAGGAAGCGGGCGTGCGGCTGATCGCAGCCGACGAAACGCGCCTGTGGGGCCTCGCGCACACCGAGCGTCACCAGGGCGTCGTCGCGCGTGTCGAGGACATGCCGCTTGCGCAGAACCTGTCCGAGCTGCTCGACGGCATCAACGGGCCCGCGCTGCTGCTCGTGCTCGACGGCGTCACCGATCCGCACAACCTCGGCGCATGCCTGCGGGTGGCCGATTCGGCCGGCGCGCACGCGGTGATCGCGCCGCGCGACCGGGCGGTC…
vnfA		Nitrogen fixation protein VnfA	1391	ATGAGAACCACGCCCGCAATCGAAGAGCTCGACCTGTACGTCTGGGAAGGCAAGGCGGACATCGTCGACCGCGTCGCCCGGTGCATGGCGAGCTTCGACGTCGAAGTGATCCGCGCCGACAACGCGGCGGTCTCGCCCGAGCGCGCCGCGTTGCGGCGCTCGCTGGCGATCATCAGCGTGACGATGATCGAAGGCGGCGCGGCATTCCTGCGCGACTGGCAGGCCAACATCGGCATGCCGGTGGTCTGGGTCGGCGCGGCGCGCGACCACGACGCGTCGCAGTATCCGCCCGAGTATTCGCATATCCTGCCGCTCGACTTCACGTGCGCCGAACTGCGCGGCATGATCGGCAAGCTCGTCACGCAACTGCGTGCGCACGCAGCCGAGACGTTGCAGCCG…
emrA_1		Multidrug export protein EmrA	1214	ATGAGCGACCAACAAAACGCCGCCAGCGCGCAGCCGCAGAACAACGGCAAGCGCAAACGAATGATGACGCTGCTCGTCGCGGTCATCGTGATCGCGGCCATCGCATACGGCCTGTACTACTTCCTCGTCGCGCGCTTCCATGAAGACACCGACGATGCCTACGTGAACGGCAACGTCGTGCAGATCACGCCGCAGGTCACCGGCACCGTGATCGCCGTGAAGGCGGACGACACGCAGACGGTCAAGGCCGGCGACCCGCTGGTCGTGCTCGACCCGGCCGATTCGCAGGTCGCGCTGCAGCAGGCGGAAGCCAACCTCGCGCAGACGGTACGCCAGGTGCGCGGCCTGTTCGTCAACGACGACCAGTACCGCGCGCAAGTCGCGCTGCGCCAGTCCGAC…
rbfA		Ribosome-binding factor A	399	ATGTCCAGGAAACGTACTTCCCCCAATCGCAACGTTCAGATCGCCGACCAGATTCAGCGCGATCTGTCCGAACTCATCATGCGCGAGGTCAAGGATCCGCGCATCGGCATCGTAACGATCCAGAGCGTGGAACTCACGCCGGACTATGCGCACGCGAAGGTCTACTTCACGGCGCTCACCGGCGATCCGGACAAGACGCAGGAGGCGCTGAACCATGCGTCGGGCCACCTGCACAACCTGCTGTTCAAGCGCCTGCACATTCATACGGTGCCGACGCTGCATTTCCACTACGACCAGACGATCGAGAAGGCCGTCGAAATGTCGCGCCTGATCAAGGAAGCAAATTCGACGCGCGCGAAGGACGACCACGAGGCCGACGCGCCTGCCAAGGACGATTGA
gltC_3		HTH-type transcriptional regulator GltC	902	ATGAACGTTACGCTGCGCCAGCTTCGCGTATTCATCGAAGTCGCGCGGCTCAGGAGCTTCAGTCGGGCGGGGGACGAGATCGGGCTCACGCAGTCCGCGGTCAGCCGCTGCGTGCGCGAGCTCGAGGCCGAACTCGGGCTGAAGCTGATCGACCGCACGACGCGCGACGTGCAACTGACCGACGTCGGCGCGAACCTGATCGCGAGCGTGTCGCGCCTGCTCGACGATCTCGACGACACGCTGCGCGAGATTCGCGAAATAGGGGAGCAGCGTCGCGGGCGCGTGATCGTCGCGGCAAGCCCGACGATCGCATGCAGGCTGATGCCGCGCGTGGTGGCGTCGTGCGAGCGCCAGTTCCCGTTCGTGACGCTCGGCCTGCGCGACGACGTACAGAGCGAC…
group_5371		hypothetical protein	317	ATGGCCACGTATTCCAACGAAGCGGTGCTCGACGCATTGAGACGAGTGCAGTACCGCCAGGTACCGTGGGCACGCCGCCCGGGCGTGTTCGAGTATCTCCGTTCGCTCGGGCTGATGGACACGGTCAGGCAGAAAACCGTTGCCCCCGCACCGGGCTTCCATGCACCGGTCGACATCGCCGTACTGACCGACAGCGGTCGAGCCGAATTCTCGCGCCTCGAGCGCGACGAGAAATTACTGTCCTGGACTGATCGCCGCATGGACGACTACGCATTGAGCGAAGCGAGCGCCGTGGCGATTCTCGAAAGCCGCCTGTAG
group_5372		hypothetical protein	257	ATGAGCAACATTCAACTCGACATCGAGTGGACCGAAGCCGCCACTCGCAAGATCAAGCAACTGATGCCCCGCGGCTCGGACGACGCGTTCCTCGCGCTGCCGCCGATCGAGTGCCTGCCGATGGAGGGCGACGTGCTGTTCCTCGGCCCGCAAGGCAAGCAGCAACCGTTCATCGTTGCCGAGCGCCAGTATCACCATGACGGCGACGCAGACTGGACGATCATCCTGATTCTCGACGTACCCAGCGCGTCGCACTGA
rutC		Putative aminoacrylate peracid reductase RutC	353	ATGGCAGTCATTCGTCACCACGTCGGGGCCCGGCTCTCCGAAACCGCGATCCACAACGGCACCGTGTATCTGGCCGGCCAGATCGCCGAAGACACCACGCAGGACATCCGCGGCCAGACGCGCGAAGTGCTCGGCCACATCGACCGCCTGCTCGCCGAAGCGAACAGCGACAAGGCGCATCTGCTGTCGGTGCAGATCTACATCTCGGATCTCGCGAACTTCGAAGGCATGAATGCGGAGTGGGATGCATGGGTCGCGCCGGGCAACACGCCGCCGCGCGCCACCGTCGAGGCGAAGCTCGCCGATCCGGCGCTGCTCGTCGAGATCGTGGTCGTCGCCGCGCAGCGGAGCTGA
scoB		putative succinyl-CoA:3-ketoacid coenzyme A transferase subunit B	641	ATGGCCTGGAATCGTGACCAGATGGCCGCGCGCGCGGCGAAGGAACTGCAGGACGGCTTCTACGTGAACCTCGGCATCGGCCTGCCGACGCTCGTCGCCAACCACGTGCCGGAAGGCGTCGAGGTGTGGCTGCAGTCGGAGAACGGCCTGCTCGGCATCGGCCCGTCGCCGACCGAAGACGAAGTCGACGCCGATCTCATCAACGCCGGCAAGCAGACCGTCACGACGCTGCCGGGCTCGTCGATCTTCTCGTCGGCCGATTCGTTCGCGATGATCCGCGGCGGCCACATCAACCTCGCGATCCTCGGTGCGATGCAGGTCAGCAAGCAGGGCGACCTCGCGAACTGGATGATCCCGGGCAAGATGATCAAGGGGATGGGCGGCGCGATGGACCTCGTC…
citN_1		Citrate transporter	1298	ATGCTGCCGTTACTCGGGCTTGGCACGATCGTCGTGCTGCTGGCCGCGATTCTGTCGAAGCGGATGTCGCCGCTCGTCGCGCTGATCGTCGTGCCGATCGCCGCATCGCTGCTCGGCGGCTTCGGGCTGCACACCAGCAAGTTCGTCATCGACGGGCTGAAGGGGCTCGCGCCCGTGGTCGGGATGTTCGTGTTCGCGATCCTCTATTTCGGGACGATCACCGACGCCGGCACGCTCGACCCGATCATCGACCGGATCCTGCGCGCGGTCGGCACGCGGCCGACGCGCATCGTGATGGGCACGACGCTGCTCGCGCTGCTGATTCACCTCGACGGCTCGGGTGCCGTCTGCTTTCTCGTGACGATTCCGGCCGTGCTGCCGCTGTACGACCGGCTGAAG…
group_5402		hypothetical protein	170	ATGTCGTCTGAAGAAATTGCGGGCCTGATCGGCCTGTTCATCGGTCTGATGGTGCTCGTCGCGCTGTCGTACTTCGAGTCGCGCGAATACAAGCGCAGCCATGAAGGCGAAGGGATGATCCACCACTGGATGGCGAAACACCACCTGCTCGACTGGCGGCGCAAGCACTGA
group_5403		hypothetical protein	806	ATGCGAGAACTGCCGACGCCTACGCTCCCCTTTGCCTCGCTGCCCCTCGACACGTCGCGGCGCCACCTGCCGCGCGCCAGTGAAACCGTCACATCCGAGTATCGCCTGCGCGCCGCATGGGCGCGCACGGAAGACGAATTGCGCGAAGCGCAGCGCCTGCGCTTCAGCGTGTTCGCCGAAGAGATGGGCGCGCAGGTCAGCGGCCCGTCCGGTCTCGACGTCGATCCGTTCGACGCGTATTGCGACCACCTGCTGGTCCGCGATCTCGACACGCTGAAAGTCGTCGGCACGTACCGCGTGCTGCCGCCGCACCAGGCAGCGCGGGTCGGCCGCCTGTACGCCGAAGGCGAATTCGACCTGTCGCGCCTCACGCACCTGCGCGGCAAGATGGTCGAGGTC…
ppx		Exopolyphosphatase	1514	ATGGTTACAACTCCCCACTTGCTGGCTGCCGTGGATCTCGGCTCGAACAGCTTCCGGCTGATCGTCGGGCGCGTCGAGGAAACGCCGGCAGGCAGCCAGATCTATCCGGTCGACGCGCTGCGCGAGCCGGTCCGGCTGGCCGCGGGCCTGTCGAGCGACAAGATGCTCGACCGCGCGTCGCAGGAGCGTGGCTGGGAGGCGCTCAAGCGGTTCGGCGAGCGCCTGCGCGATTTTCATCCCGATCATGTGCGCGCGGTGGCGACCAACACGCTGCGTGTCGCGAAGAACGCCGCGGAATTTCTCGGCGAGGCCGAGGCGGCGCTCGGGTTCCCGATCGAAGTGATCGCGGGCCGCGAAGAGGCGCGCCTCATCTATGCGGGCGCCGCGCACTCGGTGCCG…
phoU		hypothetical protein	704	ATGTCGGATAAACATCTGTCGAGCCAGTTCGACGCGGACCTGAATGCCGTGTCGTCGAAAGTGCTGGAAATGGGCGGACTCGTGGAGTCGCAGATCGTCGGCGCGATGCACGCGCTGAACGAATTCGATCGCGAGCGTGCCGAGAAGGTGATCGCGGCCGAGGAAACGCTGAACGCGATGGAAGTGGACATCGACCAGGAATGCGGCAACATCATCGCGCGGAGACAGCCTGCCGCGCGTGACCTGCGTCTTTTGATGTCGATCTCGAAAACGATTACGAACCTCGAGCGTGCCGGCGACGAAGCGGAGAAGATCGCGAAGCGCGTGCGTCGCCTGATCGACGAGCCGGCCGCGCGCGCGGTCAACATCGCCGAGATCAAGGTGTCGGGCGAGATGGCC…
rlmE		Ribosomal RNA large subunit methyltransferase E	662	ATGGCAAAAAACCGCTTCAACCAGCACTGGCTGCACGACCACATCAACGACCCGTACGTCAAAATGGCGCAGCGGGAGGGCTATCGCGCGCGCGCCGCGTACAAGCTGAAGGAAATCGACGAGCAGGACAAGCTGATCCGTCCGGGCCAGGTGATCGTCGATCTCGGCGCCACGCCGGGCAGCTGGAGCCAGTATGCCCGCAACAAGCTCGCGCAGGGCAAGAAGCGCGACGCGGAGCGCGAAGGCGGCATCGACGGCACGATCGTTGCGCTCGACATCCTGCCGATGGAGCCGATCGCCGACGTCCACTTCCTGCAGGGCGATTTCCGCGAGGACGACGTCCTTCACCAGCTCGAAGAAGTGCTCGAAGGCCGCGCGGTGGACCTTGTTATTTCCGAC…
group_5409		hypothetical protein	395	ATGATCATCTACGGAACCGCGCTGCTGGCGTTCTGCCACCTGGCCGGACTGTTCCTCGGCGACCTGCTCGGCAGCGCGATCGGCGTGAAGACCAACGTCGGCGGCGTCGGCATCGCGATGCTGCTGCTGATCTGCCTGCGCTTGTGGCTGCACCGGCGCGGCTGGCTGCCGAAGGAGACCGAGGCCGGCGTCGGTTTCTGGGGCGCGATGTACATCCCGGTCGTCGTCGCGATGGCCGCGAACCAGAACGTCGTCGCCGCGCTGAAGGGCGGCCCGGTCGCGCTGCTGGCCGCCGTCGGCGCGGTCGCGATCTGCGCCTGCTGCATCGCGGTACTCGCGCGCACGGGGCGCGACGACACGGCCTTCGCGGGCGTGCCGCAATTCGAAGAACAATAA
cysL_1		HTH-type transcriptional regulator CysL	956	ATGCGCCCCGACCTCGCCCCGTTCCTGAACGACCGTCTCGACTGGAACCTGCTGCGCACTTACCTGGTGATCATGCAGGAGCGCAGCGTGAGCCGCGCGGCCGCCCGCCTGCACGTCACGCAGCCGGCCGTGAGCCAGGCGTTGCGGCGGCTCGAGGAGACGCTCGAGCGCCGGCTGATCGAGCGGCGCGGCGCGCACTTCGCGCCGACGCCGGCGGGCGAGGCCGTGTACCGGATCGCGAGCGACATCTACGGCGGCATCTCGCGCCTCGAAACCGAAATCGACGACAGCACGGCCGATCTGACCGGTTCGATCCGGCTGCTGACGGTGAGCCGCATCGAATCGCCCGTCTACGACGAGTTCCTCGCGGATTTCCATCGCGCGTATCCGCGTATCGAC…
bkdA2		2-oxoisovalerate dehydrogenase subunit beta	1040	ATGGCGCAACACGAGACAGGGACGGCGACGCAGCCGATGACGATGATCCAGGCGCTGCGCTCCGCGATGGACGTGATGCTCGGGCGCGACAGCGACGTGGTCGTGTTCGGGCAGGACGTCGGCTATTTCGGCGGCGTGTTTCGCTGTACCGAAGGACTGCAGAACAAGTACGGCAAGTCGCGCGTGTTCGATGCGCCGATCTCGGAAGGCGGGATCGTCGGCGCGGCGGTCGGGATGGGCGCGTACGGCTTGCGCCCCGTCTGCGAAATCCAGTTCGCCGACTATTTCTATCCGGCATCCGACCAGATCGTGTCGGAAGGCGCGCGGCTGCGCTACCGTTCGGCCGGCCAGTTCACCGCGCCGATGACGATCCGGATGCCGTGCGGCGGCGGGATCTAC…
astC		Succinylornithine transaminase	1232	ATGACGACCTCGACCGTGACCCGCCAGACATTCGACGAAGTGATGGTGCCGGTATTTTCCCCCGCCCCGTTCGTGCCGGATCGCGCAGAGGGCTCCCGCGTGTGGGATACGGCCGGCCGCGAGTACATCGATTTCGCGTGCGGCATCGCGGTGACGTCGCTCGGCCACGGCCACCCGGAACTGCTGAAGGTGCTGGACGAACAAGGCCGCAAGCTCTGGCACATCGGCAACGGCTACACGAACGAACCGGTGCTGCGCCTCGCGAAGCGCCTCGAATCGCTGACCTTCGCCGACCGCGCATTCTTCGCGAACTCGGGCGCTGAAGCAAATGAAGCCGCACTGAAGCTCGCACGCCGCGTCGCGTTCGACCGCCACGGCGCCGACAAATATGAAATCGTG…
hisP_1		Histidine transport ATP-binding protein HisP	779	TTGGCCGAGATCACTCAAACGAGCGCATCCGCTTCCGTCAAGCTTGCCGCGGTCGATATCCACAAGCGCTATGGCGACAACGAGGTGCTCAAGGGCGTGTCGCTGAATGCGAAGGCCGGTGACGTCATCAGCATCATCGGCGCAAGCGGCTCGGGCAAGAGTACGTTCCTGCGCTGCATCAATTTTCTCGAACGGCCGAATGCGGGGCAGATCGTCGTCGACGGCGAGGCCGTGCGTACCAAGACCGACCGCGCCGGTGCGCTCGAGGTCGCCGATCACAAGCAGTTGCAGCGCATCCGCACGAAGCTCGCGATGGTGTTCCAGCACTTCAACCTGTGGGCGCACATGAACGTGCTCGAGAACGTGATGGAGGCGCCCGTGCACGTGCTCGGCATTTCG…
hisM_1		Histidine transport system permease protein HisM	696	ATGATCGAGATCCTCCAGGAATTCGGCAAGGCGTTCCTTTTCTGGGACGGCCAGCGCCTCTCCGGCCTCGCGGTGACGCTGTGGCTGCTCGTCGCGTCGATTTCGCTCGGCTTCGTGTGCGCGGTGCCGCTCGCGGTCGCGCGCGTATCGAAGAACAAGTGGGTGTCGATGCCCGTGCGCTTCTACACGTACGTGTTCCGCGGCACGCCGCTCTACGTGCAGTTGCTGCTGATGTACACGGGCATGTACAGCCTCGAGTTCGTGCGCTCGCACTCGCTGCTCGACGCGTTTTTCCGCAGCGGTTTCAACTGCGCGATCCTCGCGTTCGCGCTGAACACCTGCGCGTACACCACCGAGATCTTCGCCGGGGCGATCCGCGCGATTCCGCACGGCGAGGTC…
hisQ_1		Histidine transport system permease protein HisQ	672	GTGTTCCTTTACGGCTTTGGTCCGGTCCTCTGGGCCGGCACCGTGCAGACCATCGAGCTGTCGGTGCTGTCGCTCGCCACTGCGGTGGCGCTGGGGCTGATCGGCGCGGTGGCGAAGCTGTCGCACAACCGGGTGCTGCGAGCGATCGCGACCGGTTATACGACGCTGATCCGCTCGGTGCCCGATCTTGTGCTGATGCTGCTGCTGTTCTACAGCATCCAGATCTGGCTGAACCAGTTCACCGACCTCGTCGGCTGGAACCAGATCGACATCGATCCGTTCGTGGCGGGCGTGCTGACGCTCGGCTTCATCTACGGCGCGTACTTCACCGAGACGTTTCGCGGCGCGTTCCTGTCGGTGCCGCGCGGCCAGCTCGAAGCCGGCGCGGCTTACGGGATG…
gudD_2		Glucarate dehydratase	1352	ATGAACGCCGTCACTGCCTCGCCCTCCCCCGACACGCCGCGCATCGTCGACCTGCAAGCGATTCCGGTCGCCGGCCACGACAGCATGCTGCTCAACCTGAGCGGGGCGCACGGCCCGTTCTTCACCCGCAACCTCGTGATCCTGAAGGACAGCGCGGGTCGCACGGGCGTCGGCGAAGTGCCGGGCGGCGAAAGCATCCGCCGCACGCTCGACGACGCGCGGGCGCTCGTCGTCGGCCAGCCGGTCGGCAATTATCATGCGGTGCTCAACGACATGCGGCGCACCTTCGCCGACCGCGACGCGAGCGGCCGCGGGCTGCAGACCTTCGACCTGCGCACGACGATCCATGCGGTCACCGCGCTCGAGGCCGCGCTGCTCGACCTGCTCGGCCAGCATCTC…
ghrB_1		Glyoxylate/hydroxypyruvate reductase B	989	ATGCAGAAGATCCTGGTCGCGCGTCCGATCTTTCCGGACGTGATCGAACGGCTCAAGCAGTATTTCGAAGTCGACTGGAACGACGGCGACGCGCTCGCGCCCGACGCGCTCGCCGCGCGTCTGGCCGACAAGGACGGCGCGCTGACGGCCGGCGACCCGGTCGGCGCGGCCACGCTCGCGGCGGCACCGCGTCTGCGCGTCGTGGCGAACATGGCGGTCGGCTACAACAACTTCGACATGGCCGCATTCAACGCGGCGAACGTGCTCGGCACCAATACGCCCGACGTGCTGAACGAATCGACCGCCGATTTCGGCTGGGCGCTGATGATGGCCGCGGCGCGCCGGATCGCCGAATCCGAACACTGGCTGCGCGCCGGCCACTGGCAGAAGTGGGCGTAC…
orn		Oligoribonuclease	620	ATGACCGATACCGCCGCTTCCGCCAGCCAGCCCGCGCTCGTGCGCAACGAGTTGAACCTCGTCTGGCTCGACATGGAGATGACGGGCCTCGACCCGGATAACGACCGCATCATCGAGATCGCGGTCGTCGTGACCAACTCCACGCTCGACATTGCCGTCGAGGGCCCGGTGTTCGCGATCCACCAGAGCGACGAGACGCTCGCGAAGATGGACGACTGGAACAAGTCGACGCACGGCCGTTCCGGCCTGATCGACCGCGTGCGCGCATCGACCGTGACCGAGGCGGACGCCGCCGCGCAACTGCAGGCGTTCCTCGCGCAGTACGTGTCGCCCGGCAAGTCGCCGATGTGCGGCAACTCGATTTGCCAGGACCGCCGCTTCATGGCGCGCTGGATGCCG…
htpX		Protease HtpX	1259	ATGTCACCCTTTTCGTTCACCCTGCTGTTCGCGCTCGCCGTACTCGCGATGGTCGTCACCAAACTGTGGCTCGCATCGCGGCAGATCCGCTTCGTCGCCGCGCACCGTAACGGCGTACCCGCGCAGTTCAGCGCCACCATCCCGCTGACCGCCCACCAGCGCGCGGCCGACTACACGGTCGAGCGCACCCGGCTGACGATGCTCGAGATCGTCGTCAGCGCGGCCGTGCTGGTCGGCCTCACGCTGCTCGGCGGCGTCGGCGCGCTCGACACGCTGCTGACCGGCTGGCTCGGCCGCGGCTACGGGCAGCAGGTCGCGCTGGTCGCCGCGGTGCTCGTGATCACGGGCGTGATCGACGTGCCGTTCGAGTATTACCGCCAGTTCGGGATCGAGCAGCGC…
rsgA		Putative ribosome biogenesis GTPase RsgA	941	ATGAGCCGGCCGACCTCCCGCAAGCCGGCCCCGCGCGCGTCGAGCGAGCAACGGGCCGAAGGCCGCGTGATTGCGGCGCACGGCCGCCACTACATCGTCGCCCCCGACGACGGCGGCCCGATGCTGCAATGCTTCCCGCGCGGCAAGAAGAGCGACATCGCGGTCGGCGACCGCGTCGCGTACGAACTCGCGTCGGCCGACCAGGGCGTGATCGTGGAAATCGGCGAACGGCGCAACCTGCTGTACCGCTCCGACCAGTTCAAATCGAAGCTGTTCGCCGCGAACCTCGACCAGTTGCTGATCGTGCTCGCGACCGAGCCCTATTTCAGCGAGGATCTGCTCGGCCGCGCGCTGATCGCCGCCGAAGCGAACGAGCTGAAGCCGCTCGTCGTGCTGAAC…
dadA_2		D-amino acid dehydrogenase	1286	ATGCGAGTCGTCATTCTGGGCAGCGGTGTGGTGGGCGTGGCAAGCGCGTATTACCTCGCGCGCGCCGGCCATGAAGTCACGGTGATCGACCGGGAAGCCGGCCCGGCGCTGGAGACGAGCTTCGCGAACGCAGGCCAGATCTCGCCCGGCTATGCCGCGCCGTGGGCCGCGCCCGGCGTGCCGCTGAAGGCGGTCAAGTGGATGTTTGAAAAGCACGCGCCGCTCGCGATCCGCCTCGACGGCACGCGCTTCCAGCTCCAGTGGATGTATCAGATGCTGCGCAACTGCACGGCCGAGCGCTATGCCGTCAACAAGGGCCGCATGGTCCGTCTCGCCGAATACAGCCGCGACTGCCTGCAGGCGCTGCGTGCCGATACCGGTATCCAGTACGAAGGCCGC…
metN_1		Methionine import ATP-binding protein MetN	1037	ATGATCGAATTACGCAATCTCTCGCAGCGTTTCCCCGGCCCGGGCGGCTGGGTCGATGCGCTGCGCAACGTCAACCTGACGATCCCGCAAGGCGAGGTGTTCGGCATCATCGGCCGAAGCGGCGCCGGCAAGAGCACGCTCGTGCGCACCATCAACCTGCTCACGCGGCCGAACGAAGGCAATGTCGTCGTCGGCGGGCGCGACCTGATGCTGCTGTCGGCCGGTGCGCTGCGCGAGGCACGCCGCGAGATCGGCATGATCTTCCAGCACTTCAACCTGCTGTCGTCGCGCACGGTGTTCGACAACGTCGCGCTGCCGCTCGAACTGGCCGGTGCGAGCCGTGCCGACATCGAAGCCGCCGTGCTGCCGCTGCTCGATCTGGTCGGGCTGTCCGCGCAG…
hldD		ADP-L-glycero-D-manno-heptose-6-epimerase	992	ATGACCCTCATCGTCACCGGCGCAGCCGGTTTTATCGGCGCGAACATCGTCAAGGCGCTCAACGAGCGCGGCGAGACGCGCATCATCGCGGTCGACAACCTGACCCGCGCAGACAAGTTTCGCAATCTCGTCGATTGCGAGATCGACGACTATCTCGACAAGACCGAATTCGTCGAGCGCTTTGCGCGCGGCGATTTCGGCAAGGTACGCGCGGTATTTCATGAAGGCGCCTGTTCGGACACGATGGAAACCGACGGCCGCTACATGATGGACAACAACTTCCGCTACAGCCGCGCGGTGCTCGATACCTGCCTCGCGCAGGGCACGCAGTTCCTGTATGCATCGTCGGCCGCGATCTACGGCGGCTCGACGCGTTTCGTCGAGGAGCGCGACGTCGAG…
tuaD_1		UDP-glucose 6-dehydrogenase TuaD	1399	ATGAAAATCACCATCATCGGCACCGGCTATGTCGGTCTCGTCACGGGCGCTTGCCTCGCGGAGATCGGTCACGACGTCTTCTGTCTCGACGTCGATCCGCGCAAGATCGACATCCTGAACAACGGCGGGATGCCGATTCACGAACCGGGGCTGCTGGACATCATCGCGCGCAACCGCACGGCGGGGCGCCTGCGCTTCTCGACCGACATCGAGGCGAGCGTCGCGCATGGCGAGATCCAGTTCATCGCGGTCGGCACGCCGCCCGACGAGGACGGCTCGGCCGACCTGCAATACGTGCTCGAGGCCGCGCGCAACATCGGCCGCCACATGACGGGCTTCAAGGTGATCGTCGACAAGTCGACGGTGCCGGTCGGCACCGCGCAGCGCGTGCGCGGCGTA…
aroA		3-phosphoshikimate 1-carboxyvinyltransferase	1304	ATGGACTACCTCGATCTCGGCCCGTACTCCAGCGCATCGGGCACCGTGCGCCTGCCCGGCTCGAAAAGCATTTCGAACCGCGTGCTGCTGCTCGCGGCGCTCGCCGAAGGCGAAACGACGATCACCAACCTGCTCGACTCCGACGACACGCGCGTGATGCTCGACGCGCTCGGCAAGCTCGGCGTGAAGCTCGCGCGCGACGGCGACACCTGTGTCGTCACCGGCACGCGCGGCGCGTTCACCGCGAAGACGGCCGACCTGTTCCTCGGCAACGCGGGCACGGCCGTGCGGCCGCTGACCGCCGCACTCGCGGTGAACGGCGGTGACTACCGCGTGCACGGCGTGCCGCGCATGCACGAGCGGCCGATCGGCGATCTCGTCGACGGCCTGCGCCAGATC…
serC		Phosphoserine aminotransferase	1082	ATGCGCGTCTTTAATTTCTCCGCCGGCCCTGCGGCGATGCCCGAGGAAGTGCTGCGGCAGGCCGCCGACGAAATGCTCGACTGGCATGGCAGCGGCATGAGCGTGATGGAGATGAGCCATCGCGGCAAGGAATTCATGTCGATCCACGAGGCCGCGCTGACCGACCTGCGCGACCTACTCGGCGTGCCTGCGAGCCACCGGATCCTGTTCCTGCAAGGCGGCGGCATCGCGGAAAACGCGATCGTGCCGATGAACCTGCTCGGCGCGCGCAAGACGGCCGACTTCGTCGTGACGGGTTCGTGGTCGCAGAAATCGTTCGGCGAGGCGAAGAAGTTCTGCACGCCGCATCTGGCCGCGAGCGGCAAGACGGAGAACGGCTTCACGCGTGCGCCCACGCGC…
fbp_1		Fructose-1,6-bisphosphatase class 1	1013	ATGTCCATTGCCCGCCGCACCACGCTGTCGAAGTTCCTGATCGAACAGCAACGTGAGACCAACAACCTCCCCGCCGACCTGCGCCTGCTGATCGAAGTCGTCGCCCGCGCGTGCAAGGCGATCAGCTACAACGTGTCGAAGGGCGCGCTCGGCGAAGCGCTCGGCACCGCCGGCAGCGAGAACGTCCAGGGCGAAGTGCAGAAGAAGCTCGACATCCTGTCGAACGAAATCCTGCTCGACGCGAACGAATGGGGCGGTAACCTCGCCGCGATGGCGTCGGAAGAAATGGAAACGTTCTTCCCGATCCCGGCGAACTACCCGCGCGGCGAATACCTGCTCGTGTTCGATCCGCTCGACGGCTCGTCGAACATCGACGTGAACGTGTCGATCGGCACGATC…
group_5489		hypothetical protein	254	ATGACTCATGGCTTGATTATGTGGCTCATCATCGGCGCGATCGCCGGCTGGCTTGCCGGCTTGCTCGTGAAGGGCGGCGGCTTCGGGCTGATCGTCGACATCATCGTCGGGATCGTCGGCGCGGTGATCGGCGGCTGGCTTGCCGGGTTGCTCGGCATCAGCATCGGCAGCGGCTTCATCGGTTCGGTGATCGTCGCGGTCATCGGCGCGGTGATCCTGCTGTTCGTGATCCGGCTATTCAGGCGAGCGGCCTGA
group_5497		hypothetical protein	923	ATGATCTACAGCATGACGGGCTACGCGAGCGCGACGCGCGAACTCGTGACGGCCACCGGCAACGGCGGCACCAGCGTGTCGGTCGAACTGCGCACCGTGAACTCGCGCTTCCTCGATCTCAATTTCCGGATGCCGGACGACGTGCGCGCGTGCGAACCCGCGCTGCGCGAAATGCTGATGAACAAGCTGTCGCGCGGCAAGGTCGACGTGCGCATCAACCTGCAGCGCGGCGAGCAGAGCATCGGCGCGGGCGCGCTGAACCAGTCGGCGCTCGGCCAGCTTGCCGAGCTCGAGCGCGCGGTGCTCGATTCGTTCCCGGGCGTCGGCCGCCTGCGCGCGGGCGAAATCCTGCGCTGGCCCGGCGTGCTCGCCGAGAGCGGCGTGTCCGCGGAAGCGATC…
rarA		Replication-associated recombination protein A	1310	ATGTCCGACCTGTTTCAAGTCGAGCCGCGCCGCCCGCTCGCCGAGGCGCTGCGGCCCAAAACGCTCGCCGAGGTGATCGGCCAGACGCATTTGCTGGGCGAAGGCAAGCCGCTGCGGCTCGCGTTCGAATCGGGCAAGCCGCATTCGATGATCCTGTGGGGGCCGCCCGGCGTCGGCAAGACGACGCTCGCGCGGCTCACCGCGCTCGCGTTCGACTGCGAGTTCATCGCGCTGTCCGCGGTGCTCGGCGGCGTGAAGGACATCCGCGAGTCGATGGAGCAGGCGAAGGACACGCTGAACCGCACCGGTCGCCACACGATCCTGTTCGTCGACGAGATCCACCGGTTCAACAAGGGGCAGCAGGACGCGCTGCTGCCGTTCGTCGAGTCGGGTCTCGTC…
trxB_1		Thioredoxin reductase	962	ATGTCCACGCCCAAACACGCCAAAGTCCTGATTCTCGGTTCCGGCCCCGCCGGCTACACGGCTGCCGTCTACGCGGCACGCGCCAACCTGTCCCCGGTGCTGATCACCGGCATCGCGCAGGGCGGCCAGCTGATGACCACGACCGACGTCGAAAACTGGCCGGCCGACGCGAAAGGCGTGCAGGGTCCGGAGCTGATGGCGCGCTTCCAGGAGCACGCCGAGCGCTTCAACACCGAAATCGTCTTCGACCACATCCACACCGCGAAACTGCACGAAAAGCCGATCCGCCTGATCGGCGACTCGGGCGAGTACACGTGCGATTCGCTGATCATCGCGACCGGCGCGTCCGCCCAGTATCTCGGCCTGCCGTCCGAGGAAGCGTTCATGGGCAAGGGCGTG…
group_5509		hypothetical protein	623	GTGCCGCATCCTAGGCTGACGCTCGCGATCGCGGTACTGGAGGCGATCGCCACGCTGGCCTTCGCGATTTCGGGGTTCATCGAGGCGCGCAAGAACCGTCTCGATTCGGTCGGCACGTTCGTCGTCGCGCTCGCGACCGCGTTCGGCGGCGGCACGCTGCGCGACATCCTGCTCGAGCGCCGGCCGTTCTACTGGGTCGTGCACGACGACTACGTGATCGCGATCTTCGTGCTCGCGCTGTTCGCGCCGTTCGTGCTGCGCATGCTGTCGCGGCTGTCGGCCGAACGGCTGCTGCTGATCGCCGATGCGATCGGGCTCGGCATCTTCAGCATCTCGGGCACGGCGATCGCGCTCGACGCCGAGATGCCGCGCTTCATCGCGGTGATGATGGGCGTGATT…
lacF_1		Lactose transport system permease protein LacF	881	ATGTCGGCCTTCGCCGATCGCTGGATCCCGAAGCTCGTGCTCGCGCCGAGCGTCGCGATCGCCGTGGTGTTCATCTACGGCTTCATCCTGATTACCGGCTATCTGTCGCTGACCCGCTCGCGGCTGTTGCCCAACTACGAATTCGACGGCTTCGGCCGTTACACGGACCTGTTCCAGAACGACGTGTGGTGGACCTCCGCCGCGAACCTCGGCTGGTTCGGGATTCCGTTCATCGCGATCTGCGTCGGGCTCGGGCTGTTCCTCGCGATCCTGCTCGACCAGCGGATCCGCAACGAAGGCGCGCTGCGTGCGATCTTCCTGTACCCGATGGCGCTGTCGTTCATCGTCACCGGCACCGCGTGGCAGTGGATACTGAACCCGGGCCTCGGCCTCGAGAAG…
hemL		Glutamate-1-semialdehyde 2,1-aminomutase	1283	ATGTCCAACAATCAGATCCTCTTCGAACGCGCCCAGAAGACCATTCCCGGCGGCGTCAACTCGCCGGTGCGCGCCTTCCGCTCGGTCGGCGGCACGCCGCGCTTCGTCGCGCGCGCGCAAGGCCCGTATTTCTGGGACGCCGACGGCAAGCAGTACATCGACTACATCGGCTCGTGGGGCCCGATGATCGTCGGCCACGTCCATCCGGAAGTGCTGTCGGCCGTGCAGAACGTGCTCGCCGACGGCTTCTCGTTCGGCGCGCCGACCGAAGCCGAGATCGAGATCGCGGAGGAAATCTGCAAGCTCGTGCCGTCGATCGAGCAGGTGCGGATGGTGTCGAGCGGCACCGAGGCGACGATGAGCGCGCTGCGTCTCGCGCGCGGCTTCACGGGCCGCAGC…
nusB		N utilization substance protein B	437	ATGAAGAAGAGCGCCCGCCGACAATCGCGCGAGCTGGCGACGCAGGGCCTGTATCAGTGGCTGCTGTCGAACGCGCCCTCCGGCGAGATCGACGCGCAACTGCGCGGCGCGCTCGGTTACGACAAGGCTGACAAGGAACTGCTCGAAGCGATCCTGCACGGCGTGATCCGCGAGCATGCGACGCTCGTCGAAGCGCTGGCGCCGTCGCTGGACCGTCCGATCGATCAGTTGTCGCCGGTCGAACGCGCGGTGCTGCTGATCGCGACGTTCGAGCTCACGCACCACGTCGAAACGCCGTACCGCGTGATCATCAACGAAGCCGTCGAACTCGCGAAGACGTTCGGCGGCTCCGACGGCTACAAGTACGTGAACGGCGTGCTCGACAAGCTGGCCGCGAAG…
moeZ		putative adenylyltransferase/sulfurtransferase MoeZ	323	ATGCAGATCCTGACGCCCGCGATGCTCGCGGAATGGCTCGGCGACACGGCGCGCCCCGCGCCGGTCGTGCTCGACGTGCGCGAGCCGTGGGAAATCGCGACCGCGCAGATCGCCGGCAGCGTGTCGATTCCGATGCAGCAGATTCCCGCGCGCAGCGAAGAGCTCGACGACGAAGCGGAAATCGTCTGCGTGTGCCATCACGGGATGCGCAGCGCGCAAGTCGCGATGTTCCTCGAATCGCGCGGCTTCACCAAGCTGTACAACCTGCAAGGCGGGATCGACGCGTGGTCGCGCGACGTCGATCCGTCCGTGCCGCGCTACTGA
amiC_1		Aliphatic amidase expression-regulating protein	1312	ATGAAACGTCGCAGTCTGTTGAAGTTCGGTTCGATGGCCGGCGCGCTCGCGCTGGCGGGCAAGAGCCCGTTCGCGCACGCGGCCGATGCGGGCACCGGCCCGATCAAGGTCGGCATCCTGCATTCGCTGTCGGGCACGATGGCGATCTCGGAGACGTCGCTGAAGGACACCGCGCTGATGACGATCGCCGACATCAACAAGAGCGGCGGCGTGATGGGCCGCAAGCTCGAACCGGTGGTGGTCGACCCGGCGTCGAACTGGCCGCTGTTCGCCGAAAAGGCGCGCCAGCTGCTCACGCAGGACAAGGTCGCGTGCGTGTTCGGCTGCTGGACGTCGGTGTCGCGCAAGTCGGTGCTGCCGGTATTCGAGGAGCTGAACGGGCTGCTCTACTACCCGGTG…
group_5559		hypothetical protein	218	ATGACCGAACAGGAAGCCGAACAGCTCGCGACGCACCGCCACTACAAGGGCGGCCTGTACCGCTACATCGGCGTTGCCCGCCATTCCGAAACCGAGGAATCGGTGGTCGTCTACGAGCATCTGTGGCCGCATGCGCGCGGGCTGTGGGTGCGGCCGGAAGCCATGTTCAACGGCAGTCTCGAAGACGGCACGCCGCGTTTTCGCAAGCTGCGCGACTGA
lysA		Diaminopimelate decarboxylase	1238	ATGTCTCTCGATTCCCGCCAGCTCGCGACGCTCGCGCAGCAATACGGCACCCCGCTGTGGGTGTACGACGCCGACGTCATCCGCGACCGCATCGCCCAACTGCGCCAGTTCGACGTGATCCGTTACGCGCAGAAGGCGAATTCGAACGTCCATATCCTCAAGCTGATGCGCGAAGAAGGCGCGTGCGTCGACGCCGTGTCGCTCGGCGAGATCGAGCGCAGCCTCGCGGCGGGGTTCAGCCCGGCAGGCGAACCGGAAGGCGTCGTGTTCACGGCCGACCTGATCGACCGCCCGACGCTCGCGGCGGTGCTCAAGCACGGCGTGACCGTGAACGCCGGCTCGCTCGACATGCTCGCGCGCATCGGCGAGCACGCGCCCGGCCACCGCGTGTGGCTGCGC…
cdhR_9		HTH-type transcriptional regulator CdhR	962	ATGCACAATCATCTCGTCGTCGCGCTCGCCTACGATCGGCTCTGCACGTTCGAATTCGGCTGCGTGGTCGAACTGTTCGCGCTCGAGCGCCCCGAACTCGGCGTCGACTGGTATCGCTTCGCGGTATGCGCGAGCGAGCCGGGGCCGGTGCGCGCGGCGGGCGGCATTACCGTTGCCGCGCCCTACCGGCTCGCGACGCTCGATCGCGCGGACACCATCGTGATTCCCGGCTGGCGCGATCCGGACGAATTGCCGCCCGAGCCGTTGCTGAAGAAGCTGCGGGCCGCGCACCGGCGCGGCGCGCGGCTCTGCTCGATCTGTTCGGGCGTGTTCGTGCTCGCGGCGGCCGGCGTGCTCGACGGCCTCACCGTGACGACTCACTGGCGGTATGCGGAACGC…
group_5577		hypothetical protein	250	ATGACGACCGACAACCGGCCCGACGACGGCGAGCACAAGCTCGAGAATCTGGAAGCGGCGGTCGACCACCTGCACAAGTCGATCGAATCGCAGAGCATCGCGGTCGGCGCGGCGAAAGGCATCCTGTTCAGCCTGATCGAAACGCTCGGCGCACTGATCGGCGATCCCGACCTGCCCGAGCATGCGCGTTCGGGCTACGAAGCGTTGCGCGACAAGGCGAGCGAATTGCGCGGCGGGCTCGACCGCCATTGA
mmgC_3		Acyl-CoA dehydrogenase	1133	ATGGACGAGCTTTACACCGAAGACCAGCGGATGATCCGCGATGCGGCGCGCGCTTTTGCCACCGAGATGCTGGCGCCGAACGCCGCGCAGTGGGACCACGACGCGCACCTGCCCGACGCGATCGTCGCGCAGCTCGGCGAGCTCGGCCTGCTCGGGATGATCGTGCCGCAGGAGCTGGGCGGCTCGTATACGGACTACGTGGCCTATGCGCTGGCGATGGAGGAAGTGGCGGCCGGCGACGCCGCGTGCGCGACGATGATGAGCGTGCACAACTCGGTCGGCTGCGGGCCGATCCTCGGCTTCGGCACGCCCGCGCAGAAGGACCGCTGGCTGGCCGACATGGCGGCCGGTCGCGTGATCGGCGCGTTCTGCCTGACCGAGCCGCATGCCGGTTCCGAA…
group_5584		hypothetical protein	287	ATGCAGATCCATTTCACGAACGAGAAGCCTGAGTATTCGGGGCGTGACCTGATGCTGGGGTTCACGGCACTGGTCAATGGCGAGCGCGTCCAATGTCAGATCACCGCCGAGGCGCTGGAAGACCACTTCGGTGCGGCGTCGCCGCGCTTCGAGGACATGGTCGGCGCATTCGACCAGCACCGCGAGCGCATCGAGGCGGCCGCACGGCGCCTGCTGTCGGAAACGCGCGCGCAGTGCGTGACGCTGCGCAGCGGCTATGTGCGTTTCTACGAGGCCAACTGGCGCTGA
livM		hypothetical protein	1271	ATGAGTCAAGTCATTTCCGTTCGCCGCCCGGCCGCCGACGCGTCGTTCGGCCAGGCGCTGAAGAACGCCGTGGCCGCCGCGATCCTGACGGCGATCCTCACGATTCCGGTGCTCGGGCTGCAACTGAAGCTCGACGGCTATCAGGTGGTGCTGACGCCGCACTGGCGCCCGGTGTGGATCGCGGTCGCGGCCGTGTTCCTGTTCCAGTTGTTCAAGCCGTGGCTGATGCGCGCGAAAGCGGCCGTGAAGCTGCCGGCGGCGCCGACGATGGGCGCGCGGCAGCAGCGCGTGATCATCTGGGTGCTGCTCGCGGTCGGCCTCGTGTGGCCGTTCTTCGGTTCGCGCGGCGCGGTGGACGTCGCCACGCTCGCGCTGATCTACGTGATCCTCGGCCTCGGG…
opuAC_1		Glycine betaine-binding protein OpuAC	953	ATGAAGTCGACGAAGATCGCCGCGCTCGCCGCGGCCGTGCTGGCGACCGGCGCGTTCACGAACGCCGCGCTTGCCGAGACGGAGGCCGCGACCTGCCGCACCGTGCGTTTCGCGGATATCGGCTGGACCGACATCACGTCGACCACCGCGCTCGCGTCGACCGTGTTCGAGGCGCTCGGCTACAAGCCGACCACGACGATCGCGTCGGTGCCGATTTCGTTCGCCGGCCTCAAGAGCAAGCAGCTCGACGTGTCGCTCGGCTACTGGTGGCCCGTGCAGCAGAAGCAGCTGCAACCGTTCCTCGACAGCAAGTCGATCAACGTCGTCGAACCGCCGAACCTGTCCGGCGCGAAGGCGACGCTCGCGGTCCCGAGCTATGAATACCAGGCCGGCCTGAAG…
bedC1		Benzene 1,2-dioxygenase subunit alpha	1241	ATGAAAGTATCGGCAGACATTCGTGCATTGATCGAGCGGCGCAAGGAAGGGCACAGCCTCGACGCACCGTTCTACACGAGCGAGGACATCTTCGCGCTCGACATGGAGGCGATTTTCCGCCAGCACTGGATCCAGGTGGCGATCGAACCGGACATTCCCGAGCCGGGCGACTACGTGACCGTGGAGCTGGGCAGCGATTCGATCCTGATCGTGCGTGACGACGACATGGCGATCCGCGCGTTCCACAACGTGTGCCGTCACCGCGGCGCGCGCCTGTGCAACGAAGATAAAGGCTCGGTCGGCAACATCGTGTGCCCGTACCACAGCTGGACCTACAACCTGACGGGCCAGCTGATGTTCGCCGAGCACATGGGCGAGAAGTTCGATCGCTGCAAGCAC…
lutA_4		Lactate utilization protein A	1925	ATGAACCCGTCCTTCCTCATTACCGCCCTGTTGTGGCTGTCGGTGGCGGGGCTCGCGTTCGCGGTCGCGAAGCGCTCGTCCTACTGGCGTCTGGGTCGCGCGACGGCGCCCGGCTCGTTCGGCGTCGCGAACCTGTTCGCGATTCCGAAGCGTTATTTCGTCGACCTGCACCACGTGGTCGCCCGCGATCCGTACATCGCGAAGACTCACGTCGCGACCGCCGGCGGCGCGATCGGCGCGCTCGCGCTGGTGTTCGTCAACTACGGCCTCGCGATCTACTCGCCGTGGCTCGACAAGCTGATCTTCGTCGCGGCGCTCGCGATGCTGGTCGGCGCGGTGTTCGTGTGGCGCCGCCGCGCGGCGAAGGACGTGCCGGCGCGCCTGTCGCGCGGCCCGTGG…
group_5602		hypothetical protein	533	ATGCAACCGCAACTGCCGATCAACGTCGATCCCGATACCGGCGTCTGGACCACCGACGCGCTGCCGATGCTGTACGTGCCGCGCCACTTCTTCACGAACAACCACGTCGCCGTCGAGGAAGCGCTCGGCGTCGAAGCGTATGCCGAAATCCTCTACAAGGCCGGCTACAAGTCCGCGTACCACTGGTGCGACAAGGAAGCGAAGCAGCACGGCCTGACCGGCATGGCCGTGTTCGAGCACTACCTGAAGCGCCTGTCGCAACGCGGCTGGGGCCTGTTCTCGATCATCGAGGCCGATCCGGCGAGCGCCCGCGCGAAGATCGAACTGCGCCACTCGTCGTTCGTGCTCCAGCAGCCGGGCAAGGAAGGCAAGCTCTGCTACATGTTCGCGGGCTGGTTC…
betB_2		NAD/NADP-dependent betaine aldehyde dehydrogenase	1469	ATGTCCGTATACGGTTTGCAGCGCCTCTACATCGGCGGCGGTTACGTCGACGCCACCAGCGGCAAGACTTTCGACACCTTCGATCCCGCCACCGGCGAACTGCTCGCGCAGGTGCAGCAGGCGAGCGCGGCCGACGTCGACCGCGCCGTGGCGTCCGCTCGGGACGGCCAGCGCGAATGGGCCGCGATGACCGCGATGCAGCGCTCGCGCATCCTGCGCCGCGCGGTCGACCTGCTGCGCGAACGCAACGACGAACTCGCGGCCATCGAAACGCGCGACACCGGCAAGCCGATCGGCGAGACGCTCGCGGTCGACATCGTCACCGGCGCGGACGTGATCGAGTACTACGCGGGCCTCGCGACCGCGATCGAAGGGCTGCAGGTGCCGCTGCGCGCCGAG…
sdaB		L-serine dehydratase 2	1356	ATGAACGTCAGCGCGTTCGACCTGTTCAAGATCGGCATCGGCCCGTCCAGTTCGCATACGGTCGGCCCGATGATCGCCGCGTGCCGCTTCGCGTCGCACGTCGAGGACGCGAACCTGCTCGGCTTCGTGCGCCGCGTGCGGGTCGAGCTGTACGGCTCGCTCGGTGCGACCGGCAAGGGCCACGGCACCGACAAGGCCGTGTTGCTCGGCCTCGAGGGCCACCTGCCCGACACGATCGATCCGGACCTGATCGAGCCGCGGCTCGCCGCGATCCGCGCGGAGAAGACGCTGTCGCTGCTCGGCAAGCAGACGGTGCGCTTCGACGAGAAGGAACACATCGGCTTCTATCGCAAGCTGATGAGCGGCACGAGCATCGTGCACCCGAACGGGATGCGCTTC…
Hgd_2		2-(hydroxymethyl)glutarate dehydrogenase	890	ATGTCACGAAATGTTGGAGTCATCGGCCTCGGCGCGATGGGCCTCGGCGTCGCACGCTCGCTGCTGCGCGCCGGGCTGCGCGTGCACGCATGCGACGTGCGCGACACCGTGCTGCAGGCGTTCGCCGCCGAAGGCGGCATCGCGTGCGCGACGCCGGCCGAACTCGGCGCGCAATGCGACGTCGTCGTCACGCTCGTCGTCAATGCCGCGCAAACGGAAACGGTGCTGTTCGGCGAACACGGCGCGGTCACGGCGATGAAGCCGGGCGGCGTCGTGATCGCGAGCGCGACCGTCGCACCCGAATTCGCGGTCGCGCTCGGCGCACGCATCGAGGCTGCGGGCCTGCAGATGCTCGACGCGCCCGTGTCGGGCGGCGCGGCGCGCGCGGCCTCCGGCGAG…
cdhR_14		HTH-type transcriptional regulator CdhR	998	GTGACGTCCGCCGTCGCTGTCGCGCCCGCCGCCTGCGTTTCACCGGTTTCGTCCCTCGCCCATTTCGGCTTCCTGACGCTGCCGAACTTCTCGATGATCGCGTTCTCGAGCGCGGTCGAAGTGCTTCGGATGGCGAACTACGTCGGGCGGGCGGAACACTACAAGTGGTCGATCTACTCGCTCGACGGCGCGCCCGTGCATGCCAGTAACGGCATCGCGGTGCGGCCCACGCAGGCGCTCGACTACGACAACCTGCCCGACGTGATGATCGTGTGCGGCGGCATCCGCATCCGCGACGTGGTCGACGAGGGCGCGCGCGATACGCTCGCGGCGCTCGCCGAACGCGGGCTGCCGCTCGGCGGCATCTGCACGGGCGCCTATGCGCTGATGTCGAGCGGG…
group_5619		Methylmalonyl-CoA carboxyltransferase 12S subunit	1607	ATGCCGATCATCGAATCGAAACTGAACCCGCGTTCGGAAGACTTCCGCGCGAATGCCGCCGCGCTCGAGGCGGTCGTCGCCGACCTGCGCGCGAAGATCGAACAGCTCGCGCAGGGCGGCGGCCAGGCCGCGCGCGACAAGCACCTGTCGCGCGGCAAGCTGCTGCCGCGCGACCGCATCGCGCAACTGCTCGATCCGGGTGCGCCGTTCCTCGAGTTCTCGCAGCTCGCCGCGAACGGCATGTACAACGACGACGCGCCGGGCGCGGGCGTGATCACCGGGATCGGCCGCATCGCCGGCCGCGAATGCGTGATCGTGTGCAACGACGCGACGGTCAAGGGCGGCACCTACTACCCGATCACCGTGAAGAAGCACGTGCGCGCGCAGGAGATCGCCGCG…
group_5628		hypothetical protein	263	ATGAGCGCCGTAGAAGCACCCGCGGGCCGCCCGGCCGCGCCCCCTGCAAAGAAGACGATGCTGCGCCGCCTGCTCAGTCATCATGAAATCGCGACGCTGCTCGTGCTGCTGCATGCGCCGATCGGTGCGAACGCCAAACCCGAATTGCCCGCGCTGCAGGAAGCCGGCCTCGTCGAAATGGTCAAGCTCGACCCCGATACGGCCCCGAGCTTCCGGCTGACCGAAGACGGCACGGCCGTCCTGAAAGGGCTCGGCTACCGCTAA
flhF		Flagellar biosynthesis protein FlhF	1689	TTGAACATTCGCAAATTCACCGGCGCAACGAGCCGCGACGCACTTCGTCTCGTGCGCGAGGCGCTCGGCGCCGACGCGGTCGTGCTGTCGAACCGCACGCTCGATGACGGCAGCGTCGAAATCGTTGCACTCGCCGATTCGGATCTCGCCGCGGTGGCGCCGCCGGCCGCGCGTCCGCGCGTCGCCACGTCGCGCGTGCCGGAATCCGTGCCGGCCGCCGCCGTGCCGGGCATCGTGTCGCGCCCGGGCATCGCACCGCGCCCGGCCGTCAATCCGTATGCGGCGGGCGAAGGCGGGCTGCCGGACGTGTTCTCGTCGGTGTTCGGCGCGAGCGCCGACGCGCACGACGCGGATGCGCATCCTCCGTCGAGCGATGCGGACGCGCCCGCCGCGGCAGCG…
acnM		Aconitate hydratase A	2594	ATGAATACCGCCAACCGCAAACCCCTGCCCGGCACGTCGCTGGACTATTTCGACGCGCGTGCCGCGGTCGACGCGATCGCGCCCGGCGCGTACGACACGCTGCCGTACACGTCGCGCGTGCTCGCCGAAAACCTCGTGCGCCGCTGCGATCCGGCGATCCTCGCCGATTCGCTGAAGCAGATCATCGAGCGCAAGCGTGAACGCGATTTCCCGTGGTTCCCGGCGCGCGTGGTGTGCCACGACATCCTCGGGCAGACGGCGCTCGTCGATCTCGCCGGCCTGCGCGACGCGATCGCGGACGGCGGCGGCGACCCGGCGAAGGTGAACCCGGTCGTGCCGGTGCAGCTGATCGTCGACCACTCGCTCGCCGTCGAATGCGGCGGCTTCGATCCGGACGCG…
group_5670		hypothetical protein	1403	TTGTCTTTCGTGATCGTCCTCGCCGCGCTGGCGTTCCTGATGTTCGCCGCGTATCGCGGCTACAGCGTGATCCTGTTCGCGCCGATCGCCGCGCTCGGCGCGGTGCTCCTGACCGAACCCGCCGCCGTCGCACCGGTCTTCTCCGGCATCTTCATGGAGAAGATGGTCGGCTTCGTCAAACTGTACTTCCCGGTCTTCATGCTCGGCGCCGTGTTCGGCAAGGTGATCGAACTGTCCGGGTTCTCCGAATCGATCGTCCATGCGGCGATCCGCTACATCGGCCGCTCGCGCGCGAATGCGGTGATCGTCGCGGTGTGCGCGCTGCTCACCTATGGCGGTGTCTCGCTGTTCGTCGTGGTGTTCGCGGTCTATCCGTTCGCGGCCGAACTCTATCGCCAG…
group_5672		hypothetical protein	269	ATGCGCACTACCGGCTCATCCGGGGCAATGACCCTGCTCACCGAACACGACCCGGCCGACGGCCGCGAACTGCGCTCGCTCCGGCTCGAAGCGACCGGCGACGGCAAGAGCGTGCTGCTGATCGAGATCGACGAACGCAAGCCCGGCATCCATCGCGAGGTCCGCTACGAGATCACGCCGGCCGAACTGATCGCCGCGATCCGCTCGCACGGCGCCGAGCTGCCCGGCGAAAACCATGGCGCCGCCTCGCTCGCCCGCACGCCTTCCTGA
puuR_2		HTH-type transcriptional regulator PuuR	578	ATGGTTCCCCCCACTGAAAACTCGCGATCGGCAGACGCTGTCGCACTCGGCAGCAAGATTCGCGCGTTGCGCCAACGTCTGAAGCGCACGCTCGACGACACCGCTACCGCCGCGGGGATTTCGAAGCCGTTTCTGTCTCAAGTCGAGCGCGGGCTCGCGTCGCCGTCACTGACGTCGCTGGCCGGTATCGCCCACGCGCTCGGTGTGACGGTGCAGTACTTCGTGGATACGCCGAGTGAAGAACGCTCGGTCTGCCGAGGCGATCAGTTGCGCTTCTTCGGGTTCGCCGATTCGACGAACCTGTTCGCGAGGCTGACGAACGTGTCCGAAGGGCGCCAGCTGGAGGCGATCCTCGTGAGGATGCCGCCGGGGCAGAAACGGTCCGAGGTGACGACACAT…
pgrR_14		HTH-type transcriptional regulator PgrR	863	ATGAATAGACCCCTGTTCGACATCGACCTGTTGCGCGCGCTCGTGATGGTCGCCGACTGCGGCAGCTTCACGACGGCATCCGCGCGCCTGCATTCGACGCAGTCGACGGTCAGCCAGAAGGTGCGCCGGCTCGAGGAAATCGCCGGTCACCGGCTGCTCGACCGCGGCACGCGCGACGTGCGGCCAACCGACGCGGGCGTGACGGTGCTCAGCTATGCACGGCGCATGCTCGCGCTGAACGACGAGATGCTGGAGGCGCTGTCAGGCGCGACGGTCGCGCTGACGATCCGGCTCGGCGTGCCCGACGATTTCGCGGCGGGCCGCACGACGCACGCGCTCGCGGCATTCAAGCGCGAGCACCCGCAGGTCAAGCTCGAAGTGACGTGCGGGTTGAGCCGC…
glcB		Malate synthase G	2174	ATGATCGACCAAGCAGGACTGCAAGTCGCGCCAGCGCTGAGCCAGTTCATTGAAAACGAAGCGCTGCCGGGCACCGGCATCGACAAGGCCGCGTTCTGGAGCGGTTTCTCGGCCCTGGTGCACGACCTCGCGCCGCGCAACCGCGAGCTGCTCGCGGAACGCGACCGCCTGCAGCAGGAACTCGACGCGTGGCATCGCGCGCACCCCGGCCCGGTTCGCGACCATGCCGCGTATCGCGCATTCCTCGAACGAATCGGCTACCTCGTGCCGGTCCCGTCGAACGTCGCGGCAGCCACCGCGAACGTCGACAGCGAGATCGCTACGCAGGCCGGCCCGCAGCTCGTCGTGCCGCTGTCGAACGCACGCTATGCGCTGAACGCCGCGAACGCGCGCTGGGGC…
soj_5		Sporulation initiation inhibitor protein Soj	657	TTGGCCGCGGAAATCATTGCAGTCACTCAACAAAAAGGTGGCGTCGGCAAAAGCACGATTGCCATGCATCTCGGCGCCGCGTTCCATGAAAAAGGGAAGCGCGTCCTCGTCATCGACGCAGACCGTCAAAACACGCTCGTTCACTGGTCGAGCGCATCCGGCGACAGCGACAACGGCATCCCGTTTCCGGTCGTCAACCTTGCCGAGGCCGACGGCCAGATCCATCGCGAGATCAAGAAGTTCATCAACGACTACGACATCATCGTCGTGGACTGCCCGCCGTCGATCACCGAGAAAGTCTCCGGTGTCGTCCTGCTGGCCGCGTCGATTGCCGTGATCCCAACGTCGTCGTCGCCGGCCGACTACTGGTCGAGCGTCGGGCTGGTCAAACTGATTCAG…
sutR_5		HTH-type transcriptional regulator SutR	611	ATGGCAAGTTCCTCCGGATCGCGGCGCCCGCCCGCCGCAGCCGCCCCGCAACCGCCGGCCGCGACCCCGCCGCGCGTGGGCGAGCAGATCCAGCGACTGCGCAACGAGCGCAAGCTGACGCTCGACGACCTGTCGCGCGCGGCCGGCGTATCGAAATCGATGCTCTCCGAGATCGAACGCGACAAGGCCAACCCGACGATCGCCGTCGCGTGGCGGCTGACGAACGCGCTCGGCATCACGCTCGACGAACTGTTCTCGCAGCCGAAGGCGCCCGAGACGATTCGCGTGGACGGCCCGCACGACATTCCGACGCTCGCCGGCCACGACGGCCGGTACCAGCTGCGCGTATGGGGCCCGATCGACCTCGCCGGCAAGTTCGAGTGGTACGAGCTGACGCTG…
group_5707		putative HTH-type transcriptional regulator	893	ATGCTCGACTACGCGTTGCTCGATGCCCTCGCCGCCGTGATCCGGCACGGTTCGTTCGAGCGGGCGGCCAAGGAGCTGAATGTCACGCCGTCGGCGGTGTCGCAGCGCGTGAAGCTGCTGGAGGAGCGGGTCGGCAGCGTGCTCGTCAAGCGCGGGCAGCCGTGCGTCGCGACCACGTCGGGCGCGCTGCTGTGCCGGCATACCGAACGCGTGCAGTTGCTGGAAGCCGAACTGGGCGGCCGGATGCCCGCGTTGCCGGGCCAGATCGCGAGCGCGTGGCCGACGCTGCGCGTGGCCGTCAACGACGACAGCGTCGCGACGTGGTTCATCGACGCGGTCGGGCCGTTCTGCACCGAGCGCGAGACGCTGCTCGACCTCGTGATCGACGATCAGGATTAC…
cysE_2		Serine acetyltransferase	920	ATGTCGACATCACCCGCCCGTCAGTGGGGCCTCGAAGAAATCGTCGCCGGCTTGCGCGAGTCGCGCGAGGAACTCCATCGCACGCGCCATCCGCGCGGCATCCGCGAACTGCCGTCGCGCGATGCAATCTGCAAGATTGTGACCGGCCTGCGCGCGTCGATGTTTCCGACGCACTACGGCGCGCCCGACCTGACCGACGAAAGCGTCGACTACTACGTCGGCCACACGCTCGAAAGCACGCTGCGCATCCTGTCCGAGCAGATCCGCCGCGCGTTGCCGTTCCTGCCCGAGCACGTCGATACGCCGTTCGCCGAACTCGACGAACGCGCGTTCGAGATCGCACGCGAATTCGGCCGGCAGTTGCCGGCGATCCGCGCGCTGCTCGTCAGCGACATCCAG…
pcpR_2		PCP degradation transcriptional activation protein	926	ATGGATGCGCTCGATCTGAACCTGATTCCCTACCTCGTCGCGCTCGACGACGCGCGCAACGTGAGCCGCGCGGGCGACCTGCTCGGCGTGAGTCAGCCGCGCGTAAGCACCGCCCTCGGCCGGCTGCGCGAGTATTTCGGCGATCCGCTGTTCGTGCGCACGTCGCGCGGGATGGAGCCGACGCCGCGCGCGCTCGCGCTGCTGCCGGCCGCCCGCGACGCGCTCGCGCAGATCGAGCGCGGCCTCGTCGCGCCGCACGACTTCGACCCGGCCGCGAGCACGCATACGTTCTCGATCGCGCTGTCCGACGTCGGCGAGATCGTGTTCCTGCCGAAGCTGCTGCAGGCGTTCGCGACGCACGCGCCGCACGCGAACCTGCGTTCGGTCTCCCTCGCGCAC…
pcaJ		3-oxoadipate CoA-transferase subunit B	655	ATGAAACGACTGACCCGCGATGAAATGGCCAAGCGCGTCGCCCAGGACATCCCCGAAGGCGCGTACGTGAACCTCGGCATCGGCGTGCCGACGCTGGTGGCCAACCACCTCGACCCGAGCAAGGAGATCTTCCTGCACAGCGAGAACGGCCTGCTCGGCATGGGCCCGGCGCCCGCGCCCGGCGAGGAGGACGACGAGCTGATCAACGCCGGCAAGCAGCACGTGACGCTGCTCACCGGCGGCGCGTATTTCCACCACTCGGATTCGTTCGCGATGATGCGCGGCGGCCACCTCGACTACTGCGTGCTCGGCGCGTTCCAGGTGTCGGCGAACGGCGATCTCGCGAACTGGCATACGGGCGCGCCCGATGCGATTCCGGCCGTCGGCGGCGCGATGGAC…
pcaK_3		4-hydroxybenzoate transporter PcaK	1358	ATGAATCGCGCACCCGTGGTCGATGTCCAGACCTTCATCAACGAGCAGCCGTTCGGCGGCTTTCAATGGCTCGTGTTCCTCATGTGTTTCGTGATCGTGCTGCTCGACGGCTTCGATACGGCCGCGATCGGCTTCATCGCGCCGTCGCTGCTCGGCGAATGGAACCTCACCAAGCCCGATCTCGCGCCCGTGTTGAGCGCCGCGCTGTTCGGCCTCGCGTGCGGCGCGCTCGTGTCGGGCCCGCTGTCCGACCGGCTCGGCCGCCGCTCGCTGCTGCTCGGCTCGGTGTTCCTGTTCGGCGTCGCGTGCCTGATGTCCGCGTTCTCGAACACGATCGGACACCTGACCATCCTGCGCTTCATCACCGGCGTCGGGCTCGGCGCCGCGATGCCGAACGCG…
cmpR_7		HTH-type transcriptional activator CmpR	951	ATGTATTCACTTATAGGAAAGACCGCGACGTTCCGGCAGCTGAAGGCGCTGGACATGATCGCGCGGCTCGGCAGCGTGTCGCGCGCGGCCGAGGAGCTGAACCTGACGCAGCCGGCCGTGTCGCTGCAGGTTCGCCTGCTCGAGGAGGCCGTGGGCGCCGCGTTGCTGCAGCGGGTGGGGCGTGGCGTGCAGCTGACGGCGGCCGGCGAGATCGTGGCGCGCTACGCGCGCGAGATCCTGCATCTGTGGAGCGAGGCCGGCGACGAAGTGGCCGCGCTGACGGGCGATCTCGGCGGCACGCTGCGGATCGGCGCGATCACGACGGCCGAATACCTGATCCCGCCGCTGCTCGTCAAATTCACCGCGACGCGTCCGCACGTGAAGACGTATTTCAAGGTC…
group_5729		hypothetical protein	200	GTGTTTACCTGCCGAAACCAGAGCTGCGGCACGCAGTGGGAGCAGTCCGACGTCGTCATCAAGGACGAAGGCCAAGGGCTGCTGTTCCGCTGCCCGCTGTGCGGCGCCCGCAACTATCTCGAACGCTTCGAGGACGACGAAGGCAACGTCGTCTATGAACAGATGGAAGGCCGCCCCTACCTCGGAGACCTGTCTTGA
andAc		Anthranilate 1,2-dioxygenase large subunit	1271	ATGGAGCAGACAGAATCGCCCGTCGTTTTCGCGGAGCGCGGCGACGCATCCGACGTGACCTTTCCGCACGACGACGGCTCGCGCGTGCCGTACAAGGTGTTCAGCTCGCGGGCGGTCTACGATCGCGAGCAGGAACGCATCTTCCGCGGGCCGACGTGGAACTTCGTCGCGCTCGAAGCGGAGATCCCGAACGCCGGCGATTTCAAGAGCACGTTCGTCGGCGACACGCCGGTGGTCGTCACGCGCGCCGAGGACGGCACGCTGTCCGCGTGGGTGAACCGCTGCGCGCACCGCGGCGCGCAGGTGTGCCGCAAGTCGCGCGGCAACGCGAGTTCGCACACGTGCGTCTATCACCAGTGGAGCTTCGACAACCAGGGCAACCTGCTCGGCGTGCCGTTC…
alsS		Acetolactate synthase	1640	ATGAAAGCATCGGATCTGTTCGTGAAGGCGCTGGAAGCCGAAGGCGTCGAGTACGTGTTCGGCATTCCAGGAGAAGAAAACCTCGATCTGCTCGAATCGCTGCGGCGATCGAAGATCAAGCTCGTGCTGACCCGGCACGAGCAGGCGGCCGGGTTCATGGCCGCCACCTACGGCCGTCTCACGGGCCGCACCGGCGTGTGTCTCGCGACGCTCGGGCCGGGCGCGACGAACTTCGTGACGGCCGCCGCGTATGCGCAGCTCGGCGGGATGCCGATGCTGATGATCACCGGGCAGAAGCCGATCAAGTCCAGCAAGCAGGGCCACTTCCAGATCGTCGACGTGGTCGACATGATGCAGCCGCTCACGAAGTTCACGCGGCAGATCGTGTCGATCGGCAAC…
log		Cytokinin riboside 5'-monophosphate phosphoribohydrolase	758	ATGAACAAGAGAAAAGTGATTCCGAGTCTGCGTTCGCTCGCAGATCAAGAACGCGCGACGGCCAAGAAGGCGCGCGCATCGTGGCAGATGTTCACGATTATGGCAGAGTTTATCGAGGCGACCGAGTACCTGTCGGAGATCCGCCCGGCTGTCAGCATCTACGGTTCTGCCCGCCTCAAACCCGATACCCCGCACTACAAGCTCGCCGCGCAGATCGCGCGCAAGCTGTCGGACGCCGGCTTCGCGGTGATCTCCGGCGGCGGCCCCGGCATCATGGAAGCCGCGAACAAGGGCGCGCACGCCGGCAAGGCGCCGTCGGTCGGCCTGAACATCGAGCTGCCGCACGAGCAGGCCGGCAACCACTATCAGGACATCTCGCTGCGCTTCCGCCACTTCTTC…
potD_1		Spermidine/putrescine-binding periplasmic protein	1046	ATGAAACGAGCAAGCTTTACCGCGCGCCGTACGGCACTCGCGCTGGCACTGGTCGCGTTCGGCGCATCGGCCACGGCTGCCGAGCTCACGGTCGTCAACTTCGGCGGCGCGAACGGCGACGCGCAGAAGGTCGCGTTCAACCAGCCGTTCGAGAAGGCGACCGGCAACAAGGTCACGGCCGTCGAATACAACGGCGAGCAGGCGAAGGTGAAGGCGATGGTCGAGGCGAAGCACGTCAACTGGGACGTGGTCGAAGTCGAATCGGGCGACCTGAACCGCGGCTGCGACGAAGGGCTGTACGAGAAGCTCGACTGGTCGAAGATCGCGAAGAAATCCGACCTGATTCCGGAAGCGCCGCAGGTGTGCGGCGTCGGCTTCTTCGTGTGGTCGACCGCGCTG…
citB		Aconitate hydratase A	2717	ATGGCCCACAATCTCCACAAGACCCTCAAGGAATTCGACAGCGGTTCCGGCAAAGGCAAGTTCTACTCGCTGCCGCAACTCGGCAAGGAGCTGAAGACGAAGATCGAACGCCTGCCGGTGTCGATCCGCATCGTGCTCGAGTCCGTGCTGCGCAACTACGACGGCAAGAAAATCACCGAAGAGCACATCGAGCAGCTCGCGAACTGGAAGCCGACCGCGAAGCGCGTCGACGAGATTCCGTTCGTCGTGTCGCGCGTCGTGCTGCAGGATTTCACGGGCGTGCCGCTGCTCGCCGACATCGCGGCCATGCGCGGCGTCGCCGAGCGTACGGGCAAGAACCCGAAGAAGATCGAGCCGCTGGTCCCGGTCGATCTCGTCGTCGACCACTCGGTCCAGATC…
sdhA		Succinate dehydrogenase flavoprotein subunit	1775	ATGGCTGCAATCAAAACTTCCCTCCCGCGCCGCAAGTTTGACGTCGTGATCGTCGGCGCGGGCGGCTCCGGCTTGCGCGCGGCGCTGCAACTGTCGCGCGCGGGCCTGTCGGTCGGCGTGCTGTCGAAGGTGTTCCCGACGCGTTCGCACACGGTGGCCGCGCAAGGCGGTATCGGCGCGTCGCTCGGCAACATGAGCGAAGACAACTGGCACTTCCACTTCTACGACACGATCAAGGGCTCCGACTGGCTCGGCGACCAGGACGCGATCGAATTCATGTGCCGCGAAGCGCCGAACGTCGTGTACGAGCTCGAGCACTTCGGCATGCCGTTCGACCGCAACGCGGACGGCACGATCTACCAGCGTCCGTTCGGCGGCCACACCGCGAACTACGGCGAG…
leuC1		3-isopropylmalate dehydratase large subunit 1	1409	ATGGCACAGACTCTCTACGACAAACTGTGGAACACCCACGTGGTCCACACCGAGGAAGACGGCACGACCCTGCTCTATATCGACCGTCAGCTGCTGCATGAAGTCACGAGCCCGCAGGCATTCGAAGGGCTGAAGATGGCGCAGCGTCCGGTGTGGCGCATCAGCGCGAACCTGGCCGTGTCGGACCACAACGTGCCGACCACGGACCGCAGCCACGGCATCGCCGATCCCGTCTCGAAGCTGCAGGTCGACACGCTCGACGCGAACTGCGACGCATTCGGCATCACCCAGTTCAAGATGAACGACGTGCGCCAGGGCATCGTCCACATCATCGGGCCGGAACAGGGCGCGACGCTGCCGGGCATGACGATCGTGTGCGGTGATTCGCATACGTCGACG…
asd		Aspartate-semialdehyde dehydrogenase	1121	ATGAACGTAGGTCTCGTAGGTTGGCGCGGCATGGTCGGCAGCGTCCTGATGCAGCGCATGCAGGAAGAGGGCGATTTCGACCTGATCGAACCGGTGTTCTTTAGCACCAGCAACACGGGCGGCAAGGCGCCGTCGTTCGCGAAAAACGAGACTACGCTCAAGGACGCGACCAACGTCGACGAGCTGAAGAAGTGCGACGTGATCATCACGTGCCAGGGCGGCGACTACACGAACGACGTGTTCCCGAAGCTGCGCGCGGCCGGCTGGAACGGCTACTGGATCGACGCGGCGTCGTCGCTGCGGATGAAGGACGACGCGGTCATCATCCTCGATCCGGTCAACCTCGACGTGATCAAGGACGCGCTCGTCAAGGGCACGAAGAACTTCATCGGCGGCAAC…
trpA		Tryptophan synthase alpha chain	815	ATGTCCCGTATTCAGCAGACCTTCGCCGCGCTCGCCGAACAAGGCCGTAAGGGCCTGATCCCGTTCATCACGGCCGGCGATCCCGATCCCGCGAAAACCGTCGAATTCATGCACGCGCTCGCCGCAGGCGGCGCGGACGTGATCGAGCTCGGCGTGCCGTTCTCGGACCCGATGGCCGACGGCCCGGTGATTCAGCGCTCGTCGGAACGCGCGCTCGCGCGCGGCGTCACGTTGAAGAGCGTGCTCGCCGACGTGAAGCGTTTCCGCGAAACCGACCCCAAAACCCCCGTCGTGCTGATGGGCTATGCGAACCCGATCGAACGGATGGGTGTCGACGCGTTCGCGGCCGAAGCGCACGCGGCCGGCGTCGACGGCGTGCTGGTGGTCGACTATCCGCCG…
purF		Amidophosphoribosyltransferase	1532	ATGTGCGGCATCGTAGGTGTTATCTCCCAATCCCCGGTCAATCAGCTGATCTATGACAGCCTGCTGCTGCTGCAGCATCGCGGTCAGGACGCGGCGGGCATTGCGACGGCGGACGGCAGCAATTTCCACATGTACAAGGCGAACGGCATGGTGCGCGACGTGTTCCGCACGCGCAACATGCGCAGCCTGCCCGGCACCTACGGCATCGGCCAGGTGCGCTACCCGACGGCCGGCTCGGCGTCGAGCGAGGCCGAGGCGCAGCCGTTCTACGTGAACGCGCCGTTCGGGATCATCCTCGCGCACAACGGCAACCTGACGAACTGGCAGCAACTGAAGGACGAGATGTTCCGGATCGACCGCCGGCACATCAACACCAATTCCGACAGCGAAGTGCTGCTG…
group_5866		hypothetical protein	1466	ATGGACAAAGGCATACTCAAGAACGTTTCGATCAACTTCATCGGGCTGATCCTGCCGACCTTCGTGTCGCTGGTGACGGTGCCCGCGTACATCCACGCGCTCGGCGTCGAACGCTACGGCGTCGTCAGCCTCGTATGGACGCTGATCGGCTATTTCGGGATCCTCGATCTCGGGATGAGCATGGCCGCGCAGAACCACATCTCGAAGGCGCTCGCGAGCGGCGACGCGGACGAAAGCGCGCGCGTGTTCTGGAGCGCGTTCTGGCTGAACCTCGGCACCGGCATCGCGGGCGGGCTGCTGATCTATTTCGGCGCGTTCGTCTACACCGCGTATTTCACGAAGGTGTCGGCCGCGATGCAGCACGAGGTGTATCTCGCGCTGCCGTGGCTCGCGCTCGCG…
group_5868		hypothetical protein	143	ATGGACATGCATTGGATCGCGAGCGCTGCAGTACTGTTGGTCATGGCCGTGCTGTCGGCGTACCGCGAGGCGCTGAAGAACGAACCGATCCGCCCGGGCCTCGAGCGGGGCGGCGTGCCCTATATCGAGGAATTCGAATCGTAA
fdoG_1		Formate dehydrogenase-O major subunit	590	ATGCTACAAATGTCCCGGCGCCAGTTCCTGAAGGTGACGGCCACGTCGCTTGCCGGATCGAGTCTTGCCCTGATGGGCTTTTCTCCGTCCGAAGCGCTGGCCGAAGTCCGACAGTACAAACTGGCGCGCACCGTCGAAACGCGCAACACCTGTCCTTACTGTTCAGTGGGTTGCGGCATCCTGATGTACAGCCTCGGAGACGGCGCGAAGAATGCGCAGCCGAGCATCATCCACATCGAAGGCGATCCCGACCACCCCGTCAATCGCGGCACGCTGTGCCCGAAGGGCGCGAGCCTGATCGACTTCATCCACAGCCCGAACCGCCTGACGCACCCCGAGTATCGTGCGCCCGGCTCGGACAAGTGGGAACCCATCTCGTGGAACGACGCGCTCGACCGC…
gsiD_1		Glutathione transport system permease protein GsiD	893	ATGAACGCGACTGTCCAGACCGCGGCGCCGGCCGCACCGACCGCGATCCGCACGCCGTGGCGCGAATTCTGGCGCAAGTTCCGCAAGCAGACCGTCGCGCTCGTCGCGGGCGGCTTCGTGCTGGCGCTCGTCGTGCTGGCGTTCGTCGGCCCGCACATCGTGCCGTTCGATCCGGAGAACTATTTCGACTACGACGCGCTGAACGCGGGGCCGTCGGCCGTGCACTGGTTCGGCGTCGATTCGCTCGGCCGCGACATCTTCAGCCGGATCGTCGCGGGCACGCGCATCTCGCTCGCGGCCGGCTTCTTCTCGGTGGCGCTCGGCGCGGTGATCGGCACGTTCTTCGGGCTGCTCGCCGGCTACTACGAAGGCTGGTGGGACCGCATCACGATGCGCATC…
ssuC_2		Putative aliphatic sulfonates transport permease protein SsuC	956	ATGAGTGAACTCGCACGGCACGGGGTGGCCGTGGGGCGCGGCCGGAACAGCACTTTGCACAGGCAGGACAGCATGAGCACACAGGATTCTTGGACGGCCGATCGTGCGGCCGCCGATTTCGAACGGGACGATCGCACGCCGCGTCGGGCGGCGCCGCGCCGTGCGCCGTCGTCGCGCCGTTACCGGTTGCCGGGGCAGGGGAAGACGGCCGGGTTGAGCGCCGCGACGGTCGCGGCGCTGGCCGTGCTGTGGTGGGTCGCGACGCATCTGCAGTGGCTGCCGCCGCTGTTCCTGCCCGCGCCGGAAGCGGTGTGGACCGCATTCGTCGATGCGTGGCACGGCCGCATCCAGGGCGGCCTGCCGTTGTCCGACCATCTGTTGTGGAGCGCGGCCCGCGTG…
fdhD_1		Protein FdhD	835	GTGAATCCGACCCAATCAGACGAACTGCGCGACGAACTTCGCGACGAACCGCGCGGCGCGATCGAGCTGCCCGTCAGCCGCACGCGCGGCGGCGCGGTCGACACCGCGCACGACTTCGTCGGCCAGGAATGGCCGGTCGCACTCGTCTTCAACGGCATCTCGCACGCGGTGATGATGTGTACGCCATGCGACCTCGAAGCGTTCGCGGTCGGCTTCGCGATCTCGGAAGGGATCGTCGCGCGCGGCAGCGACATCAAGGACATCGAGGTGATCCTGCACGCCGACGCGCCGCTGCCGCATGCGGAAGTCCATCTGGACGTGGTCCAGCAGGCGTTCGCCGCGCTGAAGGACCGGCGCCGCGCGCTCGCGGGGCGCACGGGCTGCGGCGTCTGCGGCATC…
azr		FMN-dependent NADPH-azoreductase	650	TTGACTGCATTCGATCAACACCGCCGCCCGTTCGTCGTCGGCATCGGCGGGACCACCCGAGCCGCATCGTCCACCGAACGCGCACTGTCGTTCGCACTGCGCGGCGCGCAGGCCGCCGGCGCACGCACGCGCCTGTTCGACGGCCCGTTCCTGCATACGCTGCCGCACTACGCCCCCGAACACAAAACGCTGACCGACGCGCAGCGCGAGCTGATCGACGCCGTGCGCCAGGCCGACGCGATCATCATCGCGACGCCCGGCTATCACGGCGGCGTGTCCGGTCTCGTGAAGAACGCGCTCGACACGCTCGAGGAACTGCGCGCGGACGAACGCCCGTATCTCGACGGCCGCGCGGTCGGCCTGATCGTCACCGCGTACGGCTGGCAGGCGGCCGGCACC…
nrdA		Ribonucleoside-diphosphate reductase 1 subunit alpha	3004	ATGCAAACCACCGACAACGCGACGTCCCAGTACGAGAGCGCCTCGAGCCGTCCGCTCGGCGGGACCGAACAGGGCGCGAAGGCGCTCGCGCCGCAGGCCACGTTCGCCGACTACAAGGTGATCCGCCGCAATGGCAGCGTGGTGTCGTTCGAACCCTCGAAGATCGCGATCGCGGTGACCAAGGCTTTCCTGGCCGTCAATGGCGGGCAGGGCGCGGCATCGGCGCGCGTACGCGAGCAGGTCGAACAACTGACGCACAACGTCGTTCGCGCGCTCGTGCGCAGCCGCCCGAACGGCGGTACGTTCCATATCGAAGACATCCAGGACCAGGTCGAACTCGCGCTGATGCGCGGCGGCGAGCACAACGTCGCGCGTGCGTACGTGCTGTATCGCGAGAAG…
pyrF		Orotidine 5'-phosphate decarboxylase	827	ATGTCTTCCCCGCTTACTTTCATCGAATCGCTGCGCGCCGCGTGGCAACGCACGAATTCGCTGCTGTGCGTCGGCCTCGACCCCGAGCCGTCGCGCTTTCCCGTGCAGTTCGACGGCCAGCCCGACGCGATCTTCGAATTCTGCCGGCAGATCGTCGATGCGACCGCGCCGTACGCGAGCGCGTTCAAGCCGCAGATCGCCTACTTCGCCGCGCATCGCGCGGAAGACCAGCTCGAACGGCTGATCGCGCACATCCATCTGCAGCATCCGGGCCTGCCCGTGATCCTCGACGCGAAGCGCGGCGACATCGGCAGCACGGCCGAGCAGTATGCACGCGAGGCGTTCGAGCGCTATCGCGCGGACGCCGTCACCGTGAATCCGTACATGGGCTACGACTCG…
lutR_1		HTH-type transcriptional regulator LutR	749	ATGTCCGTGCCTACGCTTCCCGCAGCGCCGCGCCGTCGCGCACGCAGCCTCGCACAAGATGTCGTCGACGCGCTGACCGCGCAGATCGAAAACGGCACGCTGCGTCCCGGCGACAAGCTGCCGACCGAAACCGAAGTCATGGCGGCGCAGGGCGTGAGCCGTACGGTCGTGCGCGAGGCGATCTCGCGGATGCAGGCGAGCGGCCTCATCGAGACGCGCCACGGCATCGGCAGCTTCGTGCTGGAGCCGTCGCGCCGCCAGACGCTCGGCATCGATCCCGCGACGATCACGACGCTGCGCGACGTGCTCGCGGTGCTGGAGTTGCGCATCAGCCTCGAAAGCGAGTGCGCGAGCCTGGCCGCGCAGCGCGCGAACGATACCGATCTCGCCGCGCTGCGG…
group_6214		hypothetical protein	599	ATGCAAAAGCAATTCAAGCAACTGGTCCTGCTGGCTGCACTGGTGCCGACGTTCGCGATGGCGCAGGCGCTGTCGAATTCCGCACCGGCTGCACCGGCGGCAGCTGCGCCGATCGACGCCGACAAGAAGGCGGCGATCAAGGATCTGCTCGACGCGATCGACGCGCCGAAGCTCGTGTCGGCAATCGGCAACAGCGCCGAAATGCAGGCCAAGCAACTCGTGCCGGCGATCCTGTCGGACGCGCTGTCGGAAAACAAGACGCTGAACGACAAGCAGAAGCAGGCTGCCGTTCCGACGCTGCAGAAGAACGCGGTGCCGAAGCTGGTCGACGGCGCAGGCAAGGTGTTCGGCACGCAACAGTTCCAGAGCGACGCGATGTCGGCTCAGTACGACGCGTAC…
nreC		Oxygen regulatory protein NreC	644	ATGAGCGCCCCCGATACCGCCCGGCCCGCCGCCCGACTGCTGCTCGTCGACGACCACCCGCTCGTACGCGACGGCTTGCGGATGCGGCTCGAAGCGGCCGATCTGTCGGTGGTCGGCGAGGCCGGCAACGCGGACGAGGCGCTCGCGCTCGCCGCGTCGCTCGAACCCGATCTCGCGCTGATGGACGTCGGCATGAACGGCATGAACGGCATCACGCTCGCCGGCGTATTCCACGAGCGCTTTCCGGGCATTCGCGTGCTGATGCTGTCGATGCACGACAACATCGAGTACGTGACGCAGGCGGTGCGTGCCGGCGCGAGCGGCTATCTGCTGAAGGATTCGCCCGCGAGCGAGATCGTCCGCGCGATCGGCGCCGTGCTGGCCGGGCAGACGTTCTTC…
dmoA_1		Dimethyl-sulfide monooxygenase	1412	ATGACGACGGCGAACCGCAAGAAGATCCTGCTCAACGCGTTCAACATGAACTGCGTCGGGCACATCAACCACGGGCTGTGGACGCATCCGCGCGACCGCTCCGCGCATTACACCGATCTCGACTACTGGGCCGATCTCGCGAGGACGCTGGAGCGCGGCAAGTTCGACGGGATCTTTCTCGCGGACATCGTCGGCGTGTACGACGTGTTCGGCGGCGGGCCCGACGCCGCGCTGCGCGAATCGGTGCAGGTGCCCGTCAACGATCCGCTCTTGCTCGTGCCGGCGATGGCGCAGGTCACGCGGCATCTCGGCTTCGGCGTGACCGCGAACCTGACCTACGAGCCGCCGTACCTGTTCGCGCGCCGCATGTCGACGCTCGATCATCTGACGAAAGGGCGC…
hflX		GTPase HflX	1167	TTGACACCCGATAATTTGATCAACGCAGCGCTCGTCGGCATCGATTTCGGCAAGACCGATTTCGAAGCCAGTCTCGAAGAACTCAGTCTTCTCGCCTCCAGTGCGGGAGCCCGTCCCGCCGTCACCCTCACGGGTCGACGCGCCAGTCCCGATGCCAAGATGTTCATCGGCAGCGGCAAAGCCGAAGAATTGCGGCTCGCCTGCGATGCGCACAACGTCGAAATCGTCATCTTCAACCACGCCTTGGCGCCCGCCCAGCAACGCAATCTGGAGCAGGCACTTAACAGGCGCGTGGTCGATCGCACGAGCCTCATCCTCGACATCTTCGCGCAGCGTGCCCGCAGCCACGAAGGCAAGCTGCAGGTCGAGCTCGCGCAGCTTCAATACCTGTCGACCCGG…
group_625		hypothetical protein	4158	ATGTCGAATGTTTCTAAAAGTCCCGCGCCGACGCGGGCCAATACGCCGTCGGCGCAGCACCCGGATGGTGCGGCCGATGCGCGCCAGCAGCAGGGCCAGCAGCAGGGCCAGCCGCCCCGCCAGCAGCAGGACAAGCCGGCGGGCACGGCGGCACCCGCACCGCGCGGCGACGAACGGCGCGGTGGCGCGCGCCAGCCGGCCGCGAAGGGCGCGCCCCAGGCAACGGGCGAGCGCGCCCCGCGCCGCGAGCGTCCGCCGCGCGCCCCGGTCGCACCGAATCCCGTTCCACCGATCACGTACCCGGAAAGCCTGCCCGTCTCGGGCAAGCGCGACGAGATTGCGCGCGCGATCGCCGATCATCAGGTCGTGATCGTCTGCGGCGAAACCGGCTCGGGCAAG…
infB		Translation initiation factor IF-2	2916	ATGGCGAGTAACAACGTAGCCCAATTTGCCGCGGAACTGAAAATGCCTGCTGGTGTGCTGCTCGAACAGCTGCAGGCAGCGGGCGTCCAGAAAGCGAGTGAAGACGATGCGCTGTCCGAAGCGGACAAGGCGCGTCTGCTCGATCATTTGCGCAAGTCACACGGCGCAACCGACGGCGACAAGCGCAAGATCACGCTGACCCGCAAGCATACGTCGGAGATCAAGCAATCTGACGCGACGGGCAAGGCTCGCACCATTCAGGTCGAGGTTCGCAAGAAGCGTACGTTCGTCAAGCGCGACGACGTGAGCGAAGGTGCGGAACAGGGTCAGGCGCAGGTCGCCGAAGCGGACGACGATGCGGAACTGAAGCGTCGCGAGGAAGAAGCGCGCCGCGAGGCC…
rbsC_7		Ribose transport system permease protein RbsC	1010	ATGAACCTGCCTGATTCTTCTTCCACGCCTTCCACGACGCTCGCGGCCACGGCCGGCGACGCGCCGCCGCCGCGCGCGATGTGGGCGCAGTTGCGCCGCTCGACGCTGTTCTATCCGCTCGTCGGCCTGATCGTCGTGTGCATCGCGATGATGATCGCGAGCCCGAGCTTCCTGTCCGCCGCGAACCTCGAGAACGTGCTGCGCCAGGTCTCGATCAACGCGATCATCGCGGTCGGCATGACCTGCGTGATCCTGACCGGCGGGATCGACCTGTCGGTCGGCTCGGTGATGGCGCTGTCGGGCACGCTCGCGGCCGGGTTGATGGTCGCGGGCGTCAACGCGGTCGCCGCGCTGGCGATCGGCATCGCGGTCGGCCTCGGCTTCGGCTTCCTGAACGGC…
andAd		Anthranilate 1,2-dioxygenase small subunit	476	ATGACGGAAGACATGAAGACGTGGTTCGAGATTTACATGCTCCAGAACCGCTACATCGGGCACCTCGACAACGATCGGCTCGAACACTGGCCGGAGATGTTCACCGAGGACTGCACGTACGAAATCGTGCCGAAGGAGAACGCCGATCTCGGGCTGCCGGTCGGGATCGTCCACTGCACGAACCAGCGGATGCTGCGCGACCGCGTGGTGTCGCTGCGGCACGCGAACATCTACGAGGAGCACACGTACCGGCACATGACGTCGGGCCTGACGATCGTCGCCGAGCGCGACGGCGAAATCGATACCGAGAGCAACTACGTGGTCGTGCAGACGCGCAGCAACGGCGAATCGAACGTGTATCAGGCTGGCAAGTACTACGACACGGTCGTGCGCACGCCC…
dusA		tRNA-dihydrouridine(20/20a) synthase	965	ATGCTCGACTGGACCGACCGCCATTGCCGGTCGTTCCACCGCACGCTGACGCGCAATACGTGGCTGTATACGGAGATGATCACGACGGGCGCGCTGCTGTTCGGCGATGCCCAGCGGCATCTTGCGTTCACGCCGAGCGAATCGCCGATCGCGCTGCAACTGGGCGGCAGCGAGCGGGACGATCTCGCGCGCGCCGCAAAGCTCGGCGAGCAGTGGGGCTACGACGAAATCAACCTGAACTGCGGGTGCCCGTCCGAGCGCGTGCAGCGCGGTGCGTTCGGTGCATGCCTGATGAACGAGCCGCAACTCGTGGCCGACTGCGTGAAGGCGATGCGCGATGCGGTGGCGGTGCCGGTCACGGTCAAGCACCGGATCGGGGTCGATGCGGTCGAGGACTAC…
gpt		Xanthine phosphoribosyltransferase	596	ATGACGCAGCAAATCACGATGACGGCGGCAGACTTGATGACCGATCCGCGCAACGACGACAAGAACCTGTGGGTAGGCTGGGACGAGTATCACCGGCTGATCGAGCTGCTCGCGCTCCAGGTGCACGCCTCGGGCTGGAAGTTCGACCAGATCCTGTGCCTCGCGCGCGGTGGCCTGCGCGTCGGCGACCAGCTGTCGCGCATCTATGACGTGCCGCTCGCGATCCTCGCGACGAGCTCGTACCGGGAAGCAGCCGGCACCGAGCAGGGCGAGCTCGACATCGCGCAGTACATCACGATGACGCGCGGCAACCTGGCGGGCAACGTGCTGCTGGTCGACGATCTCGTCGATTCCGGCGTCACGCTCGCACGCGTGCAGGAGCACCTGAAGGAACGCTAT…
gyrA		DNA gyrase subunit A	2589	ATGGATCAATTCGCCAAAGAGACCCTGCCCACCTCCCTAGAGGAGGAAATGCGCCGTTCGTATCTCGATTACGCGATGAGCGTGATCGTCGGACGTGCCCTCCCTGATGTCCGCGATGGCCTGAAGCCCGTGCACCGGCGCGTGTTGTTCGCGATGCACGAACTGAACAACGACTGGAACCGTGCGTACAAGAAGTCGGCGCGTATCGTCGGTGACGTGATCGGTAAATACCACCCTCACGGCGATACCGCGGTCTACGACACGATCGTGCGGATGGCGCAGGATTTCTCGCTGCGCTACATGCTGATCGACGGGCAGGGCAACTTCGGCTCGATCGACGGCGACAATGCCGCGGCGATGCGTTACACCGAAATTCGCATGGCGAAGATCGGTCACGAG…
otsA_2		Alpha,alpha-trehalose-phosphate synthase [UDP-forming]	1421	ATGAGCAGATTGATCGTGGTATCGAATCGTGTCGCCGCCGGCGAGGATACGCGCCCGAGCGCGGGCGGCCTAGCCGTCGGCGTGATGGACGCGCTGCGGGAAACGGGCGGCGTCTGGTTCGGCTGGAACGGCGAGATCGTCGGCGCGCCCGATGCCGAGCCCGCGATCCAGCGGGACGGCAACGTGACGTATGCGACGGTCGGGTTGACCCGGCGCGACTACGACCAGTACTACCGCGGCTTCTCGAACGCGACGCTGTGGCCGGTGTTCCACTACCGCGGCGATCTCGCGCGCTTCGATCGGCAGGAGTACGCCGGTTATCTGCGCGTGAACGCGATGCTCGCGAAGCAGCTCGCCGCGCTGCTGCGTCCGGACGACCTGATCTGGGTGCACGACTAT…
secA		Protein translocase subunit SecA	2800	ATGACAACCGGTTTTCTCCAGAAAATTTTTGGCAGCCGCAACCAGCGGCTCGTCAAGCAATACCAAAAGACCGTCGCGACGATCAATGCGCTCGAAACGCAGATCGAGAAGCTGACGGACGACCAGTTGCGCGGCAAGACGGACGAATTCCGCCAGCGGGTCGCGGCCGGCGAGTCGCTCGACAAGCTGCTGCCCGAGGCCTTCGCTGTGTGTCGCGAGGCGAGCCGTCGCGTGCTGAAGATGCGGCACTTCGACGTGCAGATGATCGGCGGCATGGTGCTCCACTACGGCAAGATCGCGGAAATGCGCACCGGCGAGGGCAAGACGCTCGTCGCGACGCTGCCCGTGTACCTGAACGCGCTGGCCGGCCGCGGTGTGCACGTCGTGACCGTCAACGAC…
dapA_1		4-hydroxy-tetrahydrodipicolinate synthase	902	ATGGCTAACGGCACCCAAGACGGCATTCAAATCCGCGGCAGCATCCCCGCGATCGTCACCCCGATGCTCGAAGACGGCAGTCTCGACCTGCCGGCGTTTCGCAAACTGATCGACTGGCACATCGCGGAAGGCACCGATGCGCTGGTCGTCGTCGGTACGAGCGGCGAATCGGCAACGCTCAACGTCGAAGAGCACATCCTGATGATCCGCACGGCGGTCGAGCATGCGGCGAAACGCATCCCGATCATCGCGGGCGCGGGCGGCAATTCGACCGCCGAGGCGATCGAGCTGACGAAGCATGCGAAGGCCGTCGGCGCGGACGCGACGCTGCAGGTCGTGCCGTACTACAACAAGCCGACGCAGGAAGGCATGTACCGCCACTTCCGGACGATCGCCGAA…
pcaR_3		Pca regulon regulatory protein	886	ATGAGCGAACCGCTGCAACAAAACGAATCCGAAAACGCGAAGGCCGAAGCCAGCTACGTGGTGCCGGGCCTCGAACGCGGGTTGCGGATTCTCGCCGAATTCTCGCCGCGCGAGCCCGTGCTCGGCGCGCCCGAACTGTCGAAGCGGCTCGGCATTCCGCGCACGACGGTGTTCCGTCTGCTGCAGACGCTCGAATCGCTCGGCTTTCTCGAACGCGCGGACAAGGATCGCAACTACAAGCTCGGCATCGCGGTGCTGCGGCTCGGCTTCGAATACCTGAGCTCGCTGGAGCTGACCGATCTCGGCCTGCCGGTGATCGAAAGCCTGCGCGATGCGACAGGCTTCACGACGCACATCGTGATCCGCGACGGCCGCGACGTGGTGTTCGTCGCGAAGGCG…
cysT		Sulfate transport system permease protein CysT	895	ATGACGACGTACACCTTTCGCAAGCCGAGCGCGCTGCCCGGTTTCGGCGTGACACTCGGCATCACGGTGGCCTATTTGAGCCTCGTGGTGCTGATTCCGCTCGCCGCCACGTTCCTGAAGACCGCGACGCTGTCGTGGGACCAGTTCGTCACCGCCGTCACGTCGCCGCGCGTGCTCGCGTCGTACCGGCTGACGTTCTCGGCAGCGCTCGGCGGCGCGCTGATCAACGCCGTGTTCGGCTTCCTCGTCGCGTGGGTGCTGGTGCGCTACACGTTCCCGTTCAAGCGCCTCGTCGACGCGATCGTCGACCTGCCGTTCGCGCTGCCGACCTCGGTGGCCGGCATCTCGCTCGCGGCCGTCTACGCGACCAACGGCTGGGTCGGCCAGTATCTGGCGCCG…
mmsB_2		3-hydroxyisobutyrate dehydrogenase	899	ATGAAAATCGGATTTATCGGCCTCGGCCACATGGGCGCGCCGATGGCGCTGAACCTGCTGAAAGCCGGCCACGACGTGCACGCGTTCGACCTGAGCGCCGACGCGTTGCGCGCGCTGCAGGACGCCGGCGCGCAGGTGGCAGCTTCCCCGCGCGACGCGGCATCGGGCGCGACGTTCGTGATCACGATGCTGCCGGCCGCGCCGCACGTGCGCTCGGTGCTGTCCGGCGAGAACGGCGTGCTGGCCGGCCTCGGCGCGGGCGCGACCGTGATCGATTCGAGCACGATCGACCCGGCGAGCGCGCAGGCGTTCGGCGCGCTGGTGCGCGAGCACGGCGGCGCGTTCGTCGATGCGCCGGTGTCGGGCGGCACCGGCGGCGCGGCGGCCGGCACGCTGACC…
group_6890		hypothetical protein	1835	ATGGAAGAATTGCTGCCGTATTACGAACGCGAATTATCGTTTTTGCGGCGCTATTCGCGAGATTTCGCCGAACGCTATCCGAAGATCGCCGCGCGCCTCGCGCTGTCCGGCGAGCATTGCGAGGATCCGCACGTCGAGCGAATGATCGAGTCGTTCGCGCTGCTCGGCGCGCGCATCAACAAGAAGCTCGACGACGACTACCCCGAATTCACCGAAGCGCTGCTGGAAGTGCTGTATCCGCACTACCTGCGGCCGTTCCCGTCGTGTTCGATCGCGCAGTTCACGCCGGCTTCGCCCGGCCAGCAGACCGAACCGGTCGTGATCGAGCGCGGCACCGAGCTGAAGAGCCGTCCGATCCGCGGCGTGCAATGCCGGTTCCGTACCGCCTACGACGTGACG…
rubA		Rubredoxin	207	ATGGCTCCCGAATTTACCGACTTTTCCCCGACGCGGCTTAAGATGGAATACAAGAGCTGGATGTGCCTGATTTGTGGCTGGATTTACGACGAAGAAGCCGGGCTGCCGGAAGAGGGCATCGCCCCGGGCACGCGCTGGGAAGACGTCCCGATCAATTGGACGTGTCCCGAATGCGGCGCCCGCAAGGAAGACTTCGAGATGGTCCAGATCTGA
groS3_1		10 kDa chaperonin 3	293	ATGAACCTTCGTCCTTTGCACGATCGCGTGATCGTCAAGCGCCTGGATCAGGAAACCAAGACCGCCTCGGGCATCGTGATCCCCGACGCCGCTGCTGAAAAGCCGGATCAGGGCGAAGTCCTGGCCATCGGCCCGGGCAAGCGCGACGACAAGGGTGCGCCGATCGCGCTCGACGTGAAGGTCGGCGATCGCGTCTTGTTCGGCAAGTACGCAGGCCAGACCGTGAAGGTCGACGGCCAGGAACTGCTGGTCATGCGCGAAGAAGACATCATGGCCGTGGTCAACGCCAAGTAA
pucG		Purine catabolism protein PucG	1211	ATGTCCATCGATTACTCGCCGATTCCCTGTCCCGTCGTCGTGCCGCTCGACGCGATCCTGCCCGAAGAACCGCTGCTGATGATGGGGGCCGGCCCGGTCCCGATCCCGGCCGCGGTGGCCAAGGCGAACACGATCGTGATCAACCACCTCGGCGCGACGATGGCGAAGATCATCGAGCAGGTGAAGGAGATGGCGCGTTACGTGTTCCAGACCCGCACGAAGTGGGTGCTCGGTGTCGCGGGCCCCGGTTCGGCCGCGATGGAAATGGCGATCTCGAACCTCGCATGGCGCGGCACGCGCGTGCTGTCGATCCGCAACGGCTTCTTCAGCGCGCGGATGGCCGAGATGGCCACGCGCGTCGGCGCCGACGTCGCGACGCTCGAAGTGGCCGATCGCGCG…
mmgC_1		Acyl-CoA dehydrogenase	1187	ATGAGTGCTGCAACTTTTCATTGGGACGATCCGCTGCTGCTCGACCAGCAACTGACCGAGGAAGAGCGGATGGTCCGCGATGCCGCGCAGGCGTATGCACAGGACAAGCTCGCGCCGCGCGTCACCGAAGCGTTCCGCCACGAACGCACCGACGCGGCCATCTTTCGCGAGATGGGCGAGGTCGGCCTGCTCGGTCCGACGATTCCCGAGGAATACGGCGGCCCCGGCCTCAACTACGTGAGCTACGGGCTGATCGCGCGCGAAGTCGAGCGCGTCGATTCCGGCTACCGGTCGATGATGTCCGTGCAATCGTCGCTCGTGATGGTGCCGATCTTCGAATTCGGCTCGGACGCGCAAAAGCAGAAATACCTGCCGAAGCTCGCGAGCGGCGAATGGATC…
exbB_2		Biopolymer transport protein ExbB	679	ATGAACACTTCTCAAGACCTGTCGATCATTTCCCTCGTCCTCAACGCGAGCGTGCTGGCCCAGGCCGTGATGGGACTGCTGCTGTTGCTGTCGCTGATGTCGTGGACCTTCATCTTCCGCAAGTGGTTCGCGATCCGCCGCGCACGCGCGCAGACCGAACGCTTCGAGAAGGATTTCTGGTCGGGCGGCGACCTGCAGGCGCTGTATCAGAGCGCGGCGAACAATCGCCACACGATCGGCGCGCTCGAGCGGATCTTCGAATCGGGGATGCGCGAATTCCTGAAGGCGAAGGAAAAGCGCCTCAGCGATCCGGGCCTCGTGCTCGACGGTGCCCGCCGCGCGATGCGCGCATCGTTCCAGCGTGAAATGGACGTGCTCGAAGCCAACCTCGCGTTCCTC…
purM		Phosphoribosylformylglycinamidine cyclo-ligase	1055	ATGAATCCTCCGAAATCCGCTCCCGACGCTCAGGGTCTGTCCTATCGCGACGCAGGTGTCGACATCGACGCCGGCGACGCGCTCATCGACAAGATCAAGCCTTTTGCGAAGAAAACCCTGCGCGACGGCGTGCTCGGCGGCATCGGCGGGTTCGGCGCGCTGTTCGAAGTGCCGAAGAAGTACAAGGAGCCGGTGCTCGTGTCGGGCACCGACGGCGTGGGCACCAAGCTCAAGCTGGCGTTTCATCTGAACAAACACGATACGGTCGGCCAGGATCTCGTCGCGATGAGCGTGAACGACATCCTCGTGCAGGGCGCCGAGCCGCTGTTCTTCCTCGACTACTTCGCGTGCGGCAAGCTCGACGTCGACACGGCCGCCACCGTCGTCAAGGGCATCGCG…
dnaJ		Chaperone protein DnaJ	1135	ATGGCGAAACGGGATTACTACGAGGTTCTGGGCGTCGCGAAGAATGCGAGCGACGACGAAATCAAGAAGGCATATCGCAAGCTTGCGATGAAGTATCACCCTGACCGCAATCCGGACAGCAAGGATGCGGAAGAGCATTTCAAGGAGGCGAAGGAAGCCTATGAAATGCTGTCGGACGGCCAGAAGCGGGCTGCGTACGACCAGTACGGCCACGCGGGCGTCGATCCGAACATGGGCGGTGCGGGCGCACAGGGCTTCGGCGGCTTCGCGGATGCCTTCGGCGACATCTTCGGCGACATCTTCGGCCAGGCCGCGGGTGGCGCCGCGCGCGGCGGCCGCGGCGGCCCGCAGGTGTATCGCGGCGCCGACCTGCGCTACAGCATGGAAATCACGCTCGAG…
dnaK_2		Chaperone protein DnaK	1939	ATGGGAAAGATCATCGGTATTGACCTCGGCACCACGAACTCGTGCGTCGCCATCATGGAAGGCAACCAGGTCAAGGTCATCGAGAACTCGGAAGGTGCGCGCACCACGCCGTCGATCATCGCGTACATGGACGACAACGAAGTGCTCGTCGGCGCGCCGGCCAAGCGCCAGTCGGTGACCAACCCGAAAAACACGCTGTTCGCGGTGAAGCGCCTGATCGGCCGCCGCTTCGAAGAGAAGGAAGTCCAGAAGGACATCGGCCTGATGCCGTACTCGATCATCAAGGCCGACAACGGCGACGCATGGGTCGAAGCGCACGGCGAAAAGCTCGCGCCGCCGCAGGTCTCGGCCGAAGTGCTGCGCAAGATGAAGAAGACCGCCGAAGACTACCTCGGCGAG…
aroG_1		Phospho-2-dehydro-3-deoxyheptonate aldolase, Phe-sensitive	1073	ATGCCCCCGCACAACACCGACGACGTCCGCATCCGCGAACTCAAGGAACTGACGCCGCCCGCCCACCTGATCCGCGAATTCGCGTGCTCCGAAGCCGCGTCCGAGCTGATCTACCACTCGCGCCAGTCGATGCACCGCATCCTGCACGGGATGGACGACCGGCTGATCGTCGTGATCGGGCCGTGCTCGATCCATGACACGAAGGCGGCGATCGAATACGCGGGCCGGCTCGTGAAGGAACGCGAGCGCTTCAAGGGCGAACTCGAAATCGTGATGCGCGTGTACTTCGAGAAGCCGCGCACGACGGTCGGCTGGAAGGGGCTCATCAACGATCCGCACCTCGACAATAGCTTCAAGATCAACGAAGGGCTGCGCACCGCGCGCGAGCTGCTGCTGCAG…
yehW		Glycine betaine uptake system permease protein YehW	767	ATGACGACGCGCAGCAGCGTGGGGCCCAAGCGGCCGTCGCTTCCCGCGTACGTCGCCCGCGCGGCCGCGCTCGCGCTGCTGCTCGTGCTGTTGTTGCGCCCGGCCTGGCTGCAGGGCCTGTTCGCGCCGTTCGCGGACAACGGCGCGCCGGTGATCTACGATCGGGCGAGCCTGCTCGATCTCACACTCGCGCATCTCGGCACGGTCGCGCTGTCGAGCCTGATCGGCACGATCGTCGCGGTCTCGGCGGGCATCGCGGTCACACGTCCGTTCGGCGCCGATTTCCTGCCGGTCGCGCGCAGCGTCGTCGATATCGGCCAGACCTTCCCGCCGGTCGCCGTGCTCGCGCTCGCGGTGCCGGCAGTCGGCTTCGGATTGAAACCCGTGCTGATCGCGCTC…
dus		putative tRNA-dihydrouridine synthase	1067	ATGCCCGTTATCGGCCCTCACGTATTGCGTAACAACCTGTTCGTCGCCCCGATGGCCGGGGTGACGGATCGTCCGTTCCGCCAGCTGTGCAAACGGCTGGGGGCCGGTTACGCCGTGTCCGAGATGGTCGCGTCGAACGCGCAGCTGTGGAAAAGCGCGAAGACGATGCGGCGTGCGAACCACGAAGGCGAAGTCGAGCCGATCGCGGTGCAGATCGCCGGCGCCGATCCGGCGATGATGGCCGAAGCGGCCCGCTACAACGTCGACAACGGCGCGCAGATCATCGACATCAACATGGGCTGCCCGGCGAAGAAGGTCTGCAACGTCGCGGCCGGCTCCGCGCTGCTGCAGAACGAGCCGCTCGTGCAGCGGATCGTCGAGGCGGTCGTCGCGGCGGTC…
erpA		Iron-sulfur cluster insertion protein ErpA	371	ATGAACGCTGTTACCGAAACCGCAGCAACGACGACCGATATGCCGCTGCCGTTCGTCTTCACCGACGCCGCGGCCGACAAGGTCAAGCAACTGATCGACGAAGAGGGCAATCCCGACCTGAAGCTGCGCGTGTTCGTGCAGGGTGGCGGCTGCTCCGGCTTCCAGTATGGCTTCACGTTCGACGAGGAAGTCAACGAGGACGACACCGTGATGAACAAGAACGGCGTCCAGCTCCTGATCGACTCGATGAGCTACCAGTACCTGGTCGGCGCCGAGATCGACTACAAGGACGACCTCAACGGCGCCCAGTTCGTGATCAAGAACCCGAACGCGACCACCACCTGCGGGTGCGGTTCGTCGTTCTCGGTCTGA
rplM		50S ribosomal protein L13	526	ATGCCCACGGAAAAAGAACAGGGAGAGCCTGCACCGCGCCTCGAAGCGCACACAGACAAGCAGGAAGAACACATCGGGCAAAGCATTTTTTTTGGATCGATCATGAAGACGTTTTCCGCAAAAGCCCATGAGGTGACGCGCGAATGGTACGTGATTGACGCGACGGATAAGGTTCTCGGCCGTGTTGCCAGCGAAGTGGCACGCCGTCTGCGCGGCAAGCACAAGCCTGAGTTCACCCCGCACGTCGACACTGGTGATTTCATCATCATCATCAACGCGAGCAAGTTGAAGGTCACGGGCAACAAGACGCTGGACAAGAAGTACTACCGTCACTCGGGCTACCCGGGCGGTATCTATGAAACGACGTTCGGCAAGATGCAGGAACGCTTCCCGGGCCGC…
group_6997		hypothetical protein	422	ATGGAATGCAAAGTAAGCTGGATGGGCCAGGACGGCATGGCGTTTTCCGCCGAGACCGGCAGCGGGCACCTCGTCACGATGGACGGCGCGCCGGAAGGCGGCGGCCACAACCTCGCGCCGCGTCCGATGGAAATGGTGCTGCTCGGCACTGGCGGCTGCACGGCCTATGACGTCGTGCTGATCCTGAAGAAGAGCCGCCAGGAAGTCACCGGCTGCTCGGTTACGCTGAAGGCCGAGCGCGCGAGCGAAGATCCGAAGGTGTTCACGAAGGTGCACTTCCACTTCACGGTCACGGGCCGCAACCTGAACCCGGCCACGGTCGAGCGCGCGATCAACCTGTCGCACGACAAGTACTGCTCCGCGTCGATCATGATCGCGAAGACGGCCGAACTCACGCAT…
purB		Adenylosuccinate lyase	1388	ATGTCCGACACTCGTCCCGATACGCTTTTCGCCCTCACCGCGCTCTCGCCCATCGACGGCCGCTACGCCAGCAAGACCGAAGCGCTGCGCGACTGGCTCTCCGAAGCCGCTTTCATGCGCCACCGCGTCACCGTCGAGGTGCACTGGCTGATCGCGCTGTCGCGCGCCGGCTTCGCGGAAGTCCCGCGCTTCTCCGATGCGTCGGAACAGTTCCTGCTGCAGCTCGCCGAGCGCTTCACCGCGCACGACGCCGCGCGCATCAAGGAAATCGAGCGCGTGACGAATCACGACGTGAAGGCCGTCGAATACTGGCTGAAGGAATCGGTGAAGGGCCAGGCCGAACTCGAGAAGGCGAGCGAATTCATCCACTTCGCGTGCACGTCCGAGGACATCAACAAC…
hexR_1		HTH-type transcriptional regulator HexR	848	ATGCTGCCCCGCATTGAAGCGATCCGCCCCGAGCTGCGCCCGTCCGAGCGCAAGCTCGCCGACTACATCCTCGCCGCGCCGCGCGAGGTGCTCGACCTCGCGATGACCGAGTTGTCGACCCGCGCCGGCGTCAGCCAGCCGACGATCGCGCGCTTCTGCCAGGCGCTCGGCTGCAGCGGCTTTCGCGAATTCAAGATCCGGCTCGCGCAGAGCGTCGCGCCGGGCGTGTCGTCGGTGTACCGCGACGTCGAGCCCGACGAACCCGCGCCGGGCATCATCGGCAAGGTGTTCGACCGCACGATCGGCGCGCTGATCGAGGTGCGCAACAGCCTGTCGGCGGGCAGCGTCGCCGACGCGATCGCGCTGCTGTCGAACGCGTCGCGGATCGAGTTCTATGGC…
accC_1		Biotin carboxylase	1367	ATGTTTGAAAAAATCCTCATTGCCAACCGCGGTGAAATCGCGCTGCGCATCCAGCGCGCGTGCCGCGAACTCGGCGTCAAGACGGTGGTCGTCTACTCGGAAGCCGACAAGGAAGCCAAGTACGTGCGCCTCGCGGACGAAGCCGTCTGTATCGGCCCGGCCCCGTCGAACCTGAGCTACCTGAACATGCCGGCGCTGATCAGCGCCGCGGAAGTCACCGATGCCGAGGCGATCCACCCCGGCTACGGCTTCCTGTCGGAGAACGCCGATTTCGCGGAGCGCGTCGAGCAGTCGGGCTTCACGTTCATCGGTCCGCGCCCGGAAACGATCCGCATGATGGGTGACAAGGTCACCGCGAAGCAGACGATGATCAAGACCGGCGTGCCCTGCGTGCCGGGT…
ftsQ		Cell division protein FtsQ	752	ATGTGGAACAACGTTCGCCAACTCAACCTTGCCGCCAGCGCGCTGTACGCGCTGCTGCTGCTCGTGTTGGCGGCGGCCGGCTGCTACTGGCTGATCCAGCGCCCGACGTTCGCGCTGCGGGAAATCCGGATCGACGGCGATACCGAGCACATCAACTCGCCGACGGTGCGCGCGGGCGTGGTCGGCCGGCTGAAGGGCAATTTCTTCACGGTCGATCTCGATACGGCGCGCGCGGCGTTCGAGCAGATGCCGTGGGTGCGTCACGCGAGCGTGCGCCGGGTGTGGCCGAATGCGCTGGCTGTCACGCTCGAGGAGTACAAACCGCTCGGGACCTGGGGCAGCGATCAGCTGGTGAGCGTCGACGGCGAGCTGTTCACCGCGAACCAGGGCGAGCTGGAG…
rsmH		Ribosomal RNA small subunit methyltransferase H	941	ATGGGAAATGAATTGCGGCATCGGACGGTGCTGTTGGATGAGGCGGTCGAGTCGCTCGTGACGCGGCCGGACGGCGTGTACGTCGACGGCACGTTCGGGCGCGGCGGCCATAGCCGCGCGGTGCTCGCGCGGCTGGCGCCGGCCGCGCGGCTGATCGCGTTCGACAAGGATCCGAGGGCGATCGAGACGGCGCAGGGCATCGAGGATGCGCGCTTCTCGATCGTGCATGACAGCTTTGCTTCGATGCGCGACGCGCTTGCTGCGCGCGGCGTCGAGAAGGTGTCGGGGGTGTTGCTGGACCTGGGCGTGTCCTCGCCGCAGGTGGACGATCCGGCGCGCGGCTTCAGTTTCCGCGCCGATGGTCCGCTGGACATGCGAATGGATCCGACGCGTGGCGAG…
trpD		Anthranilate phosphoribosyltransferase	1031	ATGACGATTACCCCGCAGGAAGCGCTACAACGCACGATCGAGCACCGCGAGATCTTCCACGACGAAATGCTGCACCTGATGCGGCTGATCATGCGCGGCGACCTGTCGCCCGTGATGGCGGCCGCGATCATCACCGGGCTGCGCGTGAAGAAGGAGACGATCGGCGAGATCGCCGCCGCCGCGACCGTGATGCGCGAATTCGCGAACCACGTTGAGGTGCAGGACAACTCGAACTTCGTCGACATCGTCGGCACCGGCGGCGACGGCTCGCACACGTTCAACATCTCGACCGCGTCGATGTTCGTCACGGCGGCCGCGGGCGCGAAGGTCGCGAAGCACGGCAACCGCGGCGTATCGAGCAAGTCCGGCAGCGCCGACGTGCTCGAGGCGCTCGGCGTG…
[truncated: 157 more rows]
