# Supplementary material for: Genomic analyses of Burkholderia cenocepacia reveal multiple species with differential host-adaptation to plants and humans
Source: BMC Genomics. 2019 Nov 4;20:803. doi: 10.1186/s12864-019-6186-z (PMC6829993; doi:10.1186/s12864-019-6186-z)
Supplement: Supplementary file 5 — Additional file 5: Table S2. Detailed whole genome comparison data. Percentage identity and percentage coverage values for the ANIb and ANIm approaches as well as percentage identity for the dDDH approach. Taxonomic classification of strains 869 T2, DS 22E-1 and DWS 37E-2 based on their genomic alignment with B. seminalis, B. pseudomultivorans and B. latens respectively as estimated by ANIb. [file 12864_2019_6186_MOESM5_ESM.xlsx]

## Sheet: ANIb 31 strains
ANIb	869T2	869T2	DDS_22E-1	DWS_37E-2	Bp9038	CEIB-S5-2	Bp8974	MC0-3	KC-01	PC184Mulks	VC12802	FL-5-3-30-S1-D7	Tatl-371	VC7848	CR318	AU1054	HI2424	H111	VC12308	K56-2Valvano	BC-7	J2315	F01	MSMB384WGS	842	895	BC-3	GIMC4560Bcn122	VC2307	ST32	VC1254
869T2	*	0.890041	0.883215	0.915416	0.915121	0.915951	0.916777	0.915961	0.91156	0.9167	0.91672	0.918551	0.917251	0.916994	0.917108	0.917661	0.917793	0.918971	0.919664	0.918347	0.918493	0.918032	0.918088	0.91877	0.91788	0.917606	0.917845	0.917939	0.91751	0.917071	0.917473
DDS_22E-1	0.889609	*	0.880053	0.888537	0.888068	0.888078	0.887701	0.888626	0.883543	0.888467	0.887876	0.889097	0.888792	0.889079	0.888912	0.889173	0.889047	0.889696	0.889299	0.890667	0.89116	0.890552	0.890156	0.890915	0.89033	0.890642	0.890239	0.890296	0.890041	0.889545	0.890054
DWS_37E-2	0.886563	0.882914	*	0.890083	0.889459	0.889507	0.88885	0.889069	0.88368	0.888771	0.888441	0.889464	0.888585	0.889365	0.888937	0.890088	0.889673	0.888836	0.88948	0.890484	0.891274	0.890431	0.890294	0.891962	0.889752	0.891277	0.889283	0.890414	0.890105	0.889849	0.890425
Bp9038	0.916281	0.889446	0.887889	*	0.989118	0.989485	0.941436	0.942913	0.937348	0.942083	0.942861	0.941967	0.942784	0.943376	0.94355	0.943908	0.944087	0.939837	0.939823	0.940166	0.940213	0.94003	0.939902	0.940451	0.939619	0.939898	0.939635	0.939263	0.939215	0.939281	0.939727
CEIB-S5-2	0.915224	0.888657	0.88702	0.988489	*	0.993327	0.941242	0.943729	0.934863	0.940936	0.942354	0.941428	0.942405	0.942949	0.942819	0.943083	0.942808	0.939526	0.939373	0.938813	0.939098	0.938812	0.940128	0.940483	0.938999	0.939324	0.939061	0.939404	0.938523	0.938973	0.938948
Bp8974	0.916105	0.88882	0.887009	0.989321	0.993689	*	0.940873	0.94398	0.935999	0.94157	0.942738	0.941829	0.942388	0.943644	0.942924	0.943444	0.943737	0.939433	0.939363	0.939629	0.939703	0.939395	0.94002	0.940665	0.93949	0.939787	0.939628	0.939609	0.938839	0.939298	0.93952
ABIP_444	0.91757	0.889118	0.886933	0.942644	0.942316	0.942288	*	0.977186	0.966984	0.971857	0.976226	0.97354	0.975881	0.975241	0.974978	0.976274	0.976445	0.947468	0.94673	0.947133	0.947497	0.947282	0.947624	0.947845	0.947667	0.947745	0.947239	0.947499	0.946718	0.946887	0.947429
MC0-3	0.91597	0.888661	0.886645	0.942945	0.943098	0.943884	0.976144	*	0.969353	0.977854	0.976898	0.974651	0.976788	0.976606	0.978479	0.979083	0.979439	0.947677	0.946718	0.946338	0.946671	0.946454	0.946394	0.947297	0.946554	0.946984	0.946819	0.946311	0.946055	0.946479	0.946986
KC-01	0.915528	0.887681	0.883279	0.941453	0.940583	0.941306	0.972488	0.974683	*	0.983056	0.975319	0.972613	0.975168	0.979792	0.97817	0.979037	0.97936	0.945795	0.945221	0.945483	0.945803	0.945567	0.946738	0.947095	0.946992	0.947151	0.947467	0.946749	0.946422	0.946711	0.947055
PC184Mulks	0.919119	0.890604	0.887873	0.943994	0.94267	0.943278	0.973026	0.97948	0.979978	*	0.975497	0.973937	0.975244	0.977098	0.976533	0.977077	0.97743	0.947651	0.947428	0.946977	0.947369	0.947044	0.947765	0.948632	0.947294	0.947689	0.946944	0.948033	0.947402	0.947522	0.947826
VC12802	0.917876	0.8891	0.887366	0.943553	0.943219	0.943279	0.976093	0.97755	0.970536	0.974096	*	0.978134	0.98093	0.979598	0.979875	0.979662	0.980017	0.947926	0.948057	0.947791	0.948013	0.94775	0.947984	0.948469	0.947714	0.948579	0.947616	0.947508	0.947206	0.947728	0.947969
FL-5-3-30-S1-D7	0.922048	0.893351	0.889315	0.94612	0.945547	0.945939	0.976463	0.978133	0.972517	0.97636	0.981231	*	0.982751	0.980372	0.979728	0.980772	0.981221	0.949288	0.950106	0.949696	0.95005	0.949712	0.94944	0.950288	0.949601	0.950336	0.949343	0.949509	0.948903	0.949103	0.949468
Tatl-371	0.91748	0.889933	0.886784	0.943598	0.943283	0.94346	0.975156	0.977409	0.970846	0.973976	0.980685	0.978853	*	0.979708	0.979205	0.980392	0.980811	0.946979	0.947199	0.946417	0.946839	0.946568	0.946517	0.947546	0.947756	0.947452	0.947197	0.946866	0.947108	0.946651	0.947128
VC7848	0.917281	0.889447	0.886637	0.944053	0.943406	0.943818	0.974733	0.977323	0.974154	0.975175	0.979186	0.97673	0.979552	*	0.983575	0.984053	0.984574	0.948102	0.947313	0.947009	0.947469	0.947103	0.947766	0.947882	0.948692	0.948694	0.94842	0.948093	0.948118	0.947793	0.948464
CR318	0.917751	0.889845	0.887099	0.943528	0.943138	0.943354	0.973926	0.978803	0.973218	0.97466	0.979487	0.976407	0.979485	0.983387	*	0.991148	0.991127	0.947126	0.946652	0.945898	0.946205	0.945949	0.947025	0.947314	0.947132	0.947156	0.947244	0.946127	0.94648	0.946526	0.946711
AU1054	0.918648	0.890854	0.888829	0.944984	0.944098	0.944428	0.975555	0.979769	0.973783	0.976236	0.979576	0.977726	0.980429	0.984351	0.991586	*	0.999772	0.94891	0.94831	0.947988	0.948586	0.948069	0.948596	0.948604	0.948392	0.948981	0.948751	0.948609	0.948131	0.948556	0.948783
HI2424	0.917539	0.889342	0.887341	0.943712	0.942879	0.9436	0.975267	0.978833	0.973453	0.975083	0.978705	0.976792	0.979814	0.983763	0.990481	0.998866	*	0.947797	0.947448	0.947169	0.947521	0.947229	0.94794	0.947628	0.947821	0.948489	0.949011	0.947468	0.946819	0.94738	0.947596
H111	0.918289	0.889891	0.885776	0.939499	0.938928	0.938928	0.945613	0.946664	0.940138	0.945025	0.94648	0.945273	0.946138	0.94654	0.946073	0.947285	0.947482	*	0.989937	0.989662	0.989835	0.98989	0.989347	0.990172	0.989888	0.989502	0.989402	0.988546	0.988598	0.989098	0.989158
VC12308	0.919995	0.890168	0.887376	0.940421	0.940036	0.940255	0.94592	0.946686	0.94138	0.945554	0.947381	0.947119	0.947492	0.947066	0.946709	0.947833	0.948229	0.991117	*	0.989251	0.989122	0.989287	0.988988	0.99059	0.989245	0.988111	0.98882	0.988428	0.987138	0.987719	0.988
K56-2Valvano	0.918834	0.891457	0.887551	0.940069	0.939153	0.939561	0.946218	0.946059	0.941302	0.945136	0.947151	0.94596	0.947069	0.947069	0.945882	0.947412	0.947491	0.990652	0.989756	*	0.99974	0.99982	0.988923	0.990387	0.989303	0.989538	0.989008	0.987935	0.987803	0.988099	0.98784
BC-7	0.918237	0.891822	0.887517	0.939617	0.938628	0.939	0.946213	0.945945	0.941279	0.944798	0.946873	0.94551	0.946983	0.946547	0.9456	0.946882	0.94704	0.990234	0.98911	0.999201	*	0.99987	0.988219	0.98967	0.988462	0.988626	0.988616	0.987586	0.98688	0.987284	0.987191
J2315	0.918225	0.890936	0.887783	0.939799	0.938808	0.939305	0.94612	0.946045	0.941791	0.944652	0.947085	0.945804	0.946893	0.947019	0.945705	0.947425	0.947376	0.990496	0.989013	0.999318	0.999857	*	0.988626	0.989807	0.98878	0.988729	0.988574	0.987443	0.987012	0.987553	0.987287
F01	0.917715	0.889981	0.886818	0.938943	0.939228	0.939321	0.945399	0.945042	0.941388	0.944966	0.946468	0.945024	0.945707	0.946564	0.94584	0.947013	0.947361	0.989561	0.988357	0.988081	0.988083	0.988118	*	0.989262	0.987901	0.987512	0.988037	0.986149	0.987066	0.98627	0.986586
MSMB384WGS	0.918231	0.891663	0.888927	0.940191	0.940134	0.940428	0.94674	0.94703	0.942706	0.946379	0.947262	0.946843	0.947542	0.947323	0.947082	0.948026	0.947996	0.990325	0.990019	0.989483	0.989432	0.989406	0.989647	*	0.989767	0.989621	0.990686	0.989147	0.989342	0.98987	0.99008
842	0.916672	0.88969	0.886669	0.939019	0.938321	0.938878	0.945341	0.945064	0.941674	0.943995	0.945949	0.944538	0.946634	0.947171	0.945766	0.946437	0.946645	0.989431	0.987561	0.987525	0.987556	0.987578	0.987275	0.988857	*	0.990019	0.989995	0.988705	0.98937	0.990026	0.990362
895	0.91635	0.889464	0.887973	0.938684	0.937965	0.938521	0.945137	0.944863	0.940955	0.943535	0.945978	0.945069	0.945771	0.945564	0.94463	0.946474	0.946652	0.988254	0.986253	0.987161	0.986783	0.986846	0.986361	0.987996	0.989825	*	0.989824	0.989787	0.989364	0.989641	0.991324
BC-3	0.917701	0.889697	0.885646	0.939394	0.938763	0.939439	0.94569	0.945737	0.942241	0.943828	0.945988	0.944788	0.946118	0.947138	0.945928	0.947078	0.948111	0.989682	0.98795	0.987918	0.987889	0.987896	0.988039	0.99035	0.990681	0.990419	*	0.990444	0.990505	0.990461	0.990666
GIMC4560Bcn122	0.919469	0.892698	0.888749	0.940486	0.940245	0.94052	0.946559	0.946327	0.943261	0.946044	0.947138	0.946407	0.947384	0.948112	0.946398	0.947587	0.947669	0.98968	0.988911	0.988333	0.988474	0.988402	0.987477	0.990267	0.990739	0.992151	0.99202	*	0.991238	0.991505	0.991655
VC2307	0.918506	0.890962	0.887619	0.940478	0.939467	0.939942	0.946422	0.946709	0.941808	0.945939	0.947325	0.946057	0.947595	0.948382	0.947179	0.948163	0.948292	0.989726	0.987305	0.98734	0.987219	0.987157	0.988145	0.989915	0.9911	0.990968	0.991439	0.991001	*	0.993275	0.993801
ST32	0.917116	0.889703	0.887981	0.939414	0.93762	0.937859	0.94593	0.944729	0.942129	0.942958	0.946418	0.945067	0.946565	0.946138	0.945032	0.946505	0.946191	0.989385	0.985138	0.985263	0.985133	0.985073	0.985057	0.988266	0.989458	0.989639	0.98863	0.988617	0.990345	*	0.999349
VC1254	0.916966	0.889678	0.887482	0.938909	0.93702	0.937667	0.944614	0.945115	0.942285	0.94327	0.945706	0.945166	0.946442	0.946441	0.945051	0.946444	0.946471	0.989184	0.9855	0.985711	0.985385	0.98537	0.985852	0.988477	0.990126	0.99084	0.989117	0.988993	0.99059	0.999117	*
coverage	869T2	869T2	DDS_22E-1	DWS_37E-2	Bp9038	CEIB-S5-2	Bp8974	MC0-3	KC-01	PC184Mulks	VC12802	FL-5-3-30-S1-D7	Tatl-371	VC7848	CR318	AU1054	HI2424	H111	VC12308	K56-2Valvano	BC-7	J2315	F01	MSMB384WGS	842	895	BC-3	GIMC4560Bcn122	VC2307	ST32	VC1254
869T2	*	0.635367	0.626202	0.72644	0.729631	0.722456	0.713652	0.747249	0.578228	0.715265	0.750475	0.684395	0.755272	0.751568	0.753563	0.721207	0.741744	0.744741	0.736074	0.728313	0.712546	0.732259	0.751954	0.740174	0.750271	0.74998	0.745606	0.735593	0.731241	0.738355	0.744563
869T2	0.632862	*	0.587171	0.612104	0.61318	0.612846	0.597095	0.630216	0.468978	0.598921	0.632516	0.589439	0.62811	0.62786	0.626262	0.611969	0.626978	0.661158	0.663437	0.640332	0.627056	0.644191	0.656789	0.674613	0.659926	0.670566	0.65301	0.650544	0.645836	0.651377	0.653403
DDS_22E-1	0.741787	0.703274	*	0.753354	0.755351	0.756171	0.69711	0.738768	0.567359	0.699522	0.742693	0.680447	0.740821	0.738461	0.73724	0.7228	0.736062	0.746255	0.734741	0.721366	0.706217	0.725436	0.737187	0.745843	0.743168	0.752234	0.735816	0.72171	0.723173	0.732165	0.736173
DWS_37E-2	0.755056	0.635104	0.658943	*	0.912383	0.909712	0.739917	0.779377	0.603069	0.741673	0.778991	0.698149	0.782812	0.776802	0.773223	0.75702	0.775086	0.763077	0.75427	0.738463	0.723133	0.743872	0.766511	0.761585	0.766888	0.762432	0.757772	0.747629	0.744559	0.750785	0.75721
Bp9038	0.648006	0.545217	0.564569	0.776925	*	0.821907	0.633599	0.690904	0.521958	0.635755	0.670055	0.59817	0.671654	0.675039	0.663149	0.648073	0.664444	0.65008	0.643814	0.630355	0.619157	0.635303	0.658787	0.644787	0.658247	0.650438	0.644662	0.630991	0.635691	0.637921	0.645923
CEIB-S5-2	0.740739	0.630337	0.655431	0.894156	0.950254	*	0.728574	0.781434	0.590296	0.722415	0.769229	0.682757	0.770193	0.772916	0.761433	0.743843	0.761393	0.751591	0.74214	0.724788	0.708707	0.730343	0.760357	0.742913	0.757409	0.745411	0.741743	0.727569	0.727406	0.733997	0.741925
Bp8974	0.761164	0.636148	0.62487	0.753695	0.758445	0.755063	*	0.873007	0.652836	0.778788	0.863458	0.747844	0.858826	0.842561	0.845511	0.817149	0.840993	0.800396	0.791749	0.77192	0.765273	0.777453	0.7916	0.792086	0.790104	0.791097	0.782319	0.778084	0.768483	0.77929	0.78595
MC0-3	0.749839	0.634938	0.623544	0.749362	0.781337	0.762455	0.819939	*	0.632764	0.802734	0.846965	0.739351	0.85346	0.864045	0.872621	0.846093	0.871759	0.785314	0.778876	0.770971	0.758234	0.776642	0.800294	0.795559	0.797564	0.79767	0.789229	0.779574	0.777675	0.785796	0.79213
KC-01	0.79183	0.639379	0.652162	0.789504	0.798599	0.784825	0.834182	0.863261	*	0.844712	0.876071	0.7696	0.888161	0.878998	0.874052	0.844654	0.870555	0.818264	0.804004	0.784642	0.781032	0.792189	0.811796	0.802498	0.817856	0.816768	0.812949	0.791687	0.805261	0.798893	0.807875
PC184Mulks	0.804986	0.676329	0.66107	0.798738	0.803388	0.789919	0.821996	0.899873	0.694326	*	0.877232	0.804265	0.878695	0.892366	0.879927	0.855982	0.884383	0.824068	0.816918	0.822973	0.803951	0.825729	0.838433	0.833945	0.837201	0.843541	0.832683	0.82945	0.821907	0.82128	0.830132
VC12802	0.806863	0.681215	0.667859	0.803094	0.808421	0.804087	0.871546	0.908844	0.689248	0.838512	*	0.817526	0.938623	0.90333	0.910764	0.881154	0.906247	0.84671	0.838967	0.814686	0.798192	0.821177	0.839545	0.839349	0.839055	0.8398	0.832606	0.822971	0.820005	0.825567	0.833538
FL-5-3-30-S1-D7	0.845996	0.726457	0.707762	0.825121	0.830817	0.820862	0.870022	0.915962	0.69515	0.885086	0.940662	*	0.955293	0.910012	0.917558	0.88012	0.909818	0.880148	0.876235	0.868168	0.843853	0.867275	0.865258	0.866709	0.864239	0.868093	0.859061	0.858194	0.841124	0.851645	0.858456
Tatl-371	0.805857	0.666002	0.662082	0.794717	0.79934	0.793297	0.855254	0.903676	0.690195	0.828473	0.926172	0.819735	*	0.896073	0.912053	0.875273	0.901065	0.850531	0.836811	0.811517	0.797434	0.817679	0.83771	0.838736	0.834494	0.836801	0.826611	0.818804	0.814537	0.824863	0.831445
VC7848	0.803037	0.672373	0.663487	0.790439	0.807521	0.801022	0.837992	0.912506	0.684558	0.841458	0.893015	0.780468	0.89506	*	0.918685	0.894693	0.923228	0.833929	0.828005	0.823449	0.8075	0.829693	0.863636	0.846201	0.860979	0.855132	0.845135	0.83357	0.829733	0.840011	0.845931
CR318	0.784182	0.653896	0.646237	0.772829	0.777563	0.771843	0.826128	0.906356	0.664227	0.815556	0.880595	0.771403	0.892981	0.900501	*	0.902009	0.929646	0.818507	0.810822	0.800843	0.786317	0.806578	0.829512	0.825323	0.827355	0.824994	0.816319	0.813217	0.804466	0.811589	0.819853
AU1054	0.787631	0.666598	0.661153	0.791626	0.797419	0.792096	0.837654	0.922445	0.675906	0.832034	0.895962	0.777105	0.902096	0.921808	0.948414	*	0.996621	0.831285	0.823896	0.813775	0.797172	0.82011	0.844246	0.844006	0.842534	0.845085	0.835562	0.822778	0.822259	0.83369	0.837027
HI2424	0.770014	0.650548	0.642738	0.772569	0.777972	0.771061	0.817984	0.902298	0.660778	0.815064	0.872423	0.761679	0.879648	0.899623	0.92554	0.945572	*	0.811226	0.804826	0.798341	0.783358	0.80486	0.835664	0.823226	0.822331	0.824621	0.832201	0.803255	0.803372	0.817336	0.825923
H111	0.772853	0.689037	0.651749	0.757131	0.758839	0.755827	0.780855	0.812678	0.621245	0.758516	0.816662	0.736198	0.829111	0.814465	0.815223	0.78804	0.810486	*	0.927579	0.895826	0.881673	0.905297	0.914794	0.922983	0.922616	0.91781	0.913167	0.892771	0.894846	0.904732	0.914002
VC12308	0.766704	0.694036	0.643075	0.752793	0.756062	0.75052	0.777864	0.814006	0.613977	0.760358	0.816635	0.740093	0.822601	0.815028	0.813193	0.787811	0.809937	0.932704	*	0.886974	0.871998	0.894945	0.913425	0.916949	0.912235	0.918361	0.911085	0.895583	0.89521	0.905905	0.916034
K56-2Valvano	0.746012	0.662442	0.624838	0.731321	0.7338	0.727658	0.74659	0.794856	0.59049	0.754939	0.779351	0.723712	0.78421	0.795816	0.790759	0.76569	0.791804	0.888809	0.873595	*	0.974602	0.996441	0.902247	0.893572	0.895672	0.897669	0.885468	0.881252	0.871869	0.88523	0.893933
BC-7	0.727162	0.64277	0.60969	0.714441	0.717729	0.711024	0.735211	0.776617	0.583613	0.733399	0.761302	0.699857	0.766123	0.777785	0.773425	0.749431	0.774638	0.870344	0.854538	0.966817	*	0.994794	0.884472	0.875528	0.878708	0.883436	0.867889	0.86493	0.855822	0.869308	0.877658
J2315	0.730356	0.648612	0.611222	0.713589	0.717424	0.709709	0.731252	0.776761	0.576174	0.733424	0.761915	0.700725	0.768061	0.778634	0.77418	0.749239	0.775207	0.871628	0.856529	0.968957	0.971881	*	0.886558	0.877194	0.880365	0.88646	0.869799	0.865222	0.859272	0.871122	0.879875
F01	0.747158	0.653959	0.615388	0.730502	0.73767	0.734717	0.740442	0.793824	0.590756	0.739634	0.775501	0.694166	0.782299	0.806447	0.789235	0.766281	0.797657	0.876903	0.868306	0.870791	0.858291	0.880067	*	0.89026	0.906077	0.894282	0.895632	0.874037	0.87466	0.889641	0.898965
MSMB384WGS	0.759585	0.692056	0.642785	0.747396	0.7458	0.73993	0.763295	0.813989	0.600021	0.760484	0.800999	0.716543	0.806564	0.81597	0.811432	0.790977	0.813509	0.913137	0.901132	0.892568	0.879251	0.901742	0.92233	*	0.917842	0.930926	0.911908	0.905722	0.894625	0.903814	0.914174
842	0.742594	0.655463	0.613664	0.725549	0.732387	0.726477	0.733419	0.785732	0.588911	0.734303	0.769045	0.69047	0.773016	0.799008	0.784609	0.760566	0.783798	0.876306	0.861093	0.859349	0.84784	0.867961	0.899498	0.879236	*	0.909794	0.889616	0.872369	0.882696	0.884256	0.893022
895	0.689627	0.624623	0.581541	0.671658	0.675058	0.66605	0.684153	0.733259	0.549631	0.688608	0.717315	0.644386	0.721458	0.743495	0.729267	0.710164	0.730781	0.814681	0.810377	0.803381	0.797093	0.817574	0.827699	0.833413	0.849267	*	0.833978	0.818818	0.832304	0.849716	0.851145
BC-3	0.754177	0.668103	0.630472	0.736122	0.736475	0.732074	0.747383	0.801907	0.60395	0.753042	0.788969	0.70788	0.793116	0.808078	0.796764	0.77784	0.814331	0.897253	0.888884	0.876892	0.864798	0.886692	0.915774	0.903764	0.917186	0.923794	*	0.894549	0.905705	0.921127	0.930978
GIMC4560Bcn122	0.766888	0.681447	0.638965	0.746653	0.743133	0.73837	0.764924	0.812311	0.608977	0.770789	0.799146	0.729363	0.803846	0.816115	0.814546	0.788483	0.809996	0.89452	0.891859	0.891871	0.881962	0.900637	0.911451	0.916908	0.918086	0.922029	0.910841	*	0.90153	0.912725	0.92004
VC2307	0.735553	0.654508	0.614554	0.717964	0.721668	0.712766	0.727267	0.782498	0.597767	0.737069	0.767168	0.685516	0.771529	0.785929	0.777575	0.756655	0.779321	0.869081	0.863029	0.856439	0.845217	0.867328	0.887853	0.876995	0.902737	0.915349	0.896714	0.878158	*	0.904802	0.920211
ST32	0.732758	0.648898	0.611111	0.709991	0.71267	0.708712	0.721588	0.780102	0.576788	0.72762	0.757857	0.680827	0.763628	0.782696	0.773657	0.757039	0.784336	0.862977	0.863085	0.858805	0.846209	0.869705	0.891204	0.875871	0.893624	0.917285	0.903169	0.875132	0.89768	*	0.977674
VC1254	0.731909	0.644264	0.607851	0.713306	0.715081	0.709801	0.727004	0.780603	0.579777	0.726877	0.761743	0.680461	0.764855	0.784497	0.776753	0.754977	0.785596	0.864253	0.864581	0.857621	0.846686	0.868659	0.891801	0.877483	0.894162	0.91538	0.906091	0.876423	0.905571	0.966341	*

## Sheet: ANIm 31 strains
ANIm	869T2	DDS_22E-1	DWS_37E-2	Bp9038	CEIB-S5-2	Bp8974	ABIP_444	MC0-3	KC-01	PC184Mulks	VC12802	FL-5-3-30-S1-D7	Tatl-371	VC7848	CR318	AU1054	HI2424	H111	VC12308	K56-2Valvano	BC-7	J2315	F01	MSMB384WGS	842	895	BC-3	GIMC4560Bcn122	VC2307	ST32	VC1254
869T2	*	0.904648	0.899565	0.924059	0.92391	0.924306	0.925367	0.925468	0.92459	0.926096	0.925119	0.927344	0.925059	0.925495	0.925274	0.925753	0.925726	0.926945	0.927174	0.927297	0.92752	0.927184	0.926271	0.927001	0.926665	0.926428	0.926916	0.926273	0.926887	0.926578	0.926632
DDS_22E-1	0.904648	*	0.897825	0.904619	0.904404	0.904655	0.904455	0.904351	0.90423	0.905379	0.904397	0.906159	0.903899	0.904548	0.904175	0.904621	0.904457	0.905033	0.904862	0.905671	0.906052	0.905553	0.90502	0.905471	0.905062	0.905876	0.905037	0.904668	0.905334	0.904948	0.905208
DWS_37E-2	0.899565	0.897825	*	0.90203	0.902228	0.902061	0.902037	0.902212	0.900952	0.902924	0.901732	0.90331	0.902102	0.902321	0.902034	0.902442	0.902273	0.902492	0.902861	0.902949	0.903415	0.903058	0.902379	0.903654	0.902625	0.903338	0.902213	0.902364	0.903136	0.902912	0.902932
Bp9038	0.924059	0.904619	0.90203	*	0.990667	0.990919	0.946904	0.947516	0.946686	0.947826	0.947455	0.949165	0.947469	0.94775	0.947598	0.947908	0.94778	0.944974	0.945281	0.9455	0.945648	0.9454	0.944747	0.945175	0.944986	0.94495	0.945143	0.944626	0.945222	0.945125	0.945157
CEIB-S5-2	0.92391	0.904404	0.902228	0.990667	*	0.994697	0.946717	0.948124	0.945935	0.947229	0.947166	0.948908	0.947307	0.947537	0.947383	0.947525	0.947468	0.944878	0.945101	0.945273	0.945346	0.94511	0.945028	0.945058	0.945	0.944664	0.944909	0.944811	0.945028	0.945044	0.945043
Bp8974	0.924306	0.904655	0.902061	0.990919	0.994697	*	0.946539	0.948317	0.946186	0.947395	0.947064	0.948714	0.947218	0.947625	0.947401	0.947578	0.947553	0.944882	0.945098	0.945313	0.945428	0.945144	0.94492	0.944996	0.945146	0.944943	0.944981	0.944757	0.945112	0.945062	0.945077
ABIP_444	0.925367	0.904455	0.902037	0.946904	0.946717	0.946539	*	0.978996	0.975694	0.976334	0.977947	0.978419	0.977614	0.977184	0.977379	0.977721	0.977787	0.951177	0.950886	0.950998	0.951165	0.950962	0.950997	0.950929	0.951027	0.951246	0.950919	0.951083	0.951208	0.951264	0.95133
MC0-3	0.925468	0.904351	0.902212	0.947516	0.948124	0.948317	0.978996	*	0.977342	0.981818	0.979031	0.980203	0.979225	0.979205	0.98097	0.98083	0.980887	0.951387	0.951245	0.951197	0.951475	0.951162	0.950976	0.951262	0.951388	0.951403	0.9509	0.950834	0.951479	0.951584	0.951649
KC-01	0.92459	0.90423	0.900952	0.946686	0.945935	0.946186	0.975694	0.977342	*	0.987888	0.977982	0.978519	0.977797	0.981153	0.979885	0.980537	0.980616	0.950436	0.95052	0.950692	0.950725	0.950649	0.95076	0.951098	0.951155	0.951463	0.951287	0.951614	0.95129	0.951656	0.95158
PC184Mulks	0.926096	0.905379	0.902924	0.947826	0.947229	0.947395	0.976334	0.981818	0.987888	*	0.978374	0.978959	0.978254	0.980012	0.979347	0.97998	0.979915	0.951967	0.952064	0.951837	0.952254	0.951948	0.952023	0.95227	0.952149	0.952268	0.9518	0.951912	0.952502	0.952385	0.952432
VC12802	0.925119	0.904397	0.901732	0.947455	0.947166	0.947064	0.977947	0.979031	0.977982	0.978374	*	0.981938	0.981417	0.980438	0.981	0.980965	0.981056	0.951181	0.951299	0.95124	0.951526	0.951215	0.951107	0.951197	0.951157	0.951406	0.951004	0.951183	0.951544	0.951293	0.951394
FL-5-3-30-S1-D7	0.927344	0.906159	0.90331	0.949165	0.948908	0.948714	0.978419	0.980203	0.978519	0.978959	0.981938	*	0.983111	0.981552	0.981449	0.982086	0.982074	0.95268	0.95319	0.952499	0.952895	0.952566	0.952807	0.953011	0.952854	0.953065	0.952578	0.952641	0.953198	0.953079	0.953163
Tatl-371	0.925059	0.903899	0.902102	0.947469	0.947307	0.947218	0.977614	0.979225	0.977797	0.978254	0.981417	0.983111	*	0.981079	0.981157	0.981586	0.981616	0.951013	0.951335	0.951181	0.951469	0.951136	0.950913	0.951128	0.951218	0.951294	0.951066	0.951008	0.951628	0.951446	0.95148
VC7848	0.925495	0.904548	0.902321	0.94775	0.947537	0.947625	0.977184	0.979205	0.981153	0.980012	0.980438	0.981552	0.981079	*	0.9853	0.985509	0.985722	0.951501	0.951312	0.951337	0.951732	0.95135	0.951238	0.951568	0.952229	0.952074	0.951964	0.951789	0.952392	0.952218	0.952422
CR318	0.925274	0.904175	0.902034	0.947598	0.947383	0.947401	0.977379	0.98097	0.979885	0.979347	0.981	0.981449	0.981157	0.9853	*	0.992627	0.992426	0.951397	0.951285	0.951007	0.951285	0.950989	0.950938	0.951268	0.951329	0.951275	0.951048	0.950984	0.951395	0.951517	0.951564
AU1054	0.925753	0.904621	0.902442	0.947908	0.947525	0.947578	0.977721	0.98083	0.980537	0.97998	0.980965	0.982086	0.981586	0.985509	0.992627	*	0.999773	0.951618	0.951522	0.951482	0.951779	0.951561	0.951481	0.951463	0.951878	0.951824	0.951583	0.951423	0.951913	0.95191	0.952053
HI2424	0.925726	0.904457	0.902273	0.94778	0.947468	0.947553	0.977787	0.980887	0.980616	0.979915	0.981056	0.982074	0.981616	0.985722	0.992426	0.999773	*	0.95162	0.951549	0.951563	0.951913	0.951545	0.951409	0.951459	0.951715	0.95179	0.952405	0.95154	0.951916	0.95144	0.95154
H111	0.926945	0.905033	0.902492	0.944974	0.944878	0.944882	0.951177	0.951387	0.950436	0.951967	0.951181	0.95268	0.951013	0.951501	0.951397	0.951618	0.95162	*	0.992144	0.991879	0.991914	0.991914	0.991948	0.992037	0.991612	0.99158	0.991448	0.991156	0.991521	0.991578	0.991682
VC12308	0.927174	0.904862	0.902861	0.945281	0.945101	0.945098	0.950886	0.951245	0.95052	0.952064	0.951299	0.95319	0.951335	0.951312	0.951285	0.951522	0.951549	0.992144	*	0.991117	0.991059	0.991063	0.99091	0.99194	0.990562	0.990815	0.990513	0.990576	0.990493	0.990422	0.990591
K56-2Valvano	0.927297	0.905671	0.902949	0.9455	0.945273	0.945313	0.950998	0.951197	0.950692	0.951837	0.95124	0.952499	0.951181	0.951337	0.951007	0.951482	0.951563	0.991879	0.991117	*	0.999704	0.999765	0.990811	0.991907	0.991019	0.990909	0.990787	0.990377	0.990852	0.990298	0.990451
BC-7	0.92752	0.906052	0.903415	0.945648	0.945346	0.945428	0.951165	0.951475	0.950725	0.952254	0.951526	0.952895	0.951469	0.951732	0.951285	0.951779	0.951913	0.991914	0.991059	0.999704	*	0.999816	0.990768	0.99176	0.990938	0.990562	0.990546	0.990381	0.990721	0.990114	0.990236
J2315	0.927184	0.905553	0.903058	0.9454	0.94511	0.945144	0.950962	0.951162	0.950649	0.951948	0.951215	0.952566	0.951136	0.95135	0.950989	0.951561	0.951545	0.991914	0.991063	0.999765	0.999816	*	0.990777	0.991734	0.990912	0.99064	0.990526	0.990268	0.990765	0.990133	0.990277
F01	0.926271	0.90502	0.902379	0.944747	0.945028	0.94492	0.950997	0.950976	0.95076	0.952023	0.951107	0.952807	0.950913	0.951238	0.950938	0.951481	0.951409	0.991948	0.99091	0.990811	0.990768	0.990777	*	0.991636	0.989842	0.990047	0.990126	0.989447	0.990171	0.989183	0.989406
MSMB384WGS	0.927001	0.905471	0.903654	0.945175	0.945058	0.944996	0.950929	0.951262	0.951098	0.95227	0.951197	0.953011	0.951128	0.951568	0.951268	0.951463	0.951459	0.992037	0.99194	0.991907	0.99176	0.991734	0.991636	*	0.991953	0.991199	0.992225	0.991679	0.992129	0.991862	0.992021
842	0.926665	0.905062	0.902625	0.944986	0.945	0.945146	0.951027	0.951388	0.951155	0.952149	0.951157	0.952854	0.951218	0.952229	0.951329	0.951878	0.951715	0.991612	0.990562	0.991019	0.990938	0.990912	0.989842	0.991953	*	0.992434	0.992288	0.992098	0.992405	0.99269	0.992779
895	0.926428	0.905876	0.903338	0.94495	0.944664	0.944943	0.951246	0.951403	0.951463	0.952268	0.951406	0.953065	0.951294	0.952074	0.951275	0.951824	0.95179	0.99158	0.990815	0.990909	0.990562	0.99064	0.990047	0.991199	0.992434	*	0.992696	0.993471	0.993266	0.993502	0.994011
BC-3	0.926916	0.905037	0.902213	0.945143	0.944909	0.944981	0.950919	0.9509	0.951287	0.9518	0.951004	0.952578	0.951066	0.951964	0.951048	0.951583	0.952405	0.991448	0.990513	0.990787	0.990546	0.990526	0.990126	0.992225	0.992288	0.992696	*	0.993507	0.993531	0.992697	0.992876
GIMC4560Bcn122	0.926273	0.904668	0.902364	0.944626	0.944811	0.944757	0.951083	0.950834	0.951614	0.951912	0.951183	0.952641	0.951008	0.951789	0.950984	0.951423	0.95154	0.991156	0.990576	0.990377	0.990381	0.990268	0.989447	0.991679	0.992098	0.993471	0.993507	*	0.993252	0.993304	0.993316
VC2307	0.926887	0.905334	0.903136	0.945222	0.945028	0.945112	0.951208	0.951479	0.95129	0.952502	0.951544	0.953198	0.951628	0.952392	0.951395	0.951913	0.951916	0.991521	0.990493	0.990852	0.990721	0.990765	0.990171	0.992129	0.992405	0.993266	0.993531	0.993252	*	0.994938	0.994916
ST32	0.926578	0.904948	0.902912	0.945125	0.945044	0.945062	0.951264	0.951584	0.951656	0.952385	0.951293	0.953079	0.951446	0.952218	0.951517	0.95191	0.95144	0.991578	0.990422	0.990298	0.990114	0.990133	0.989183	0.991862	0.99269	0.993502	0.992697	0.993304	0.994938	*	0.999714
VC1254	0.926632	0.905208	0.902932	0.945157	0.945043	0.945077	0.95133	0.951649	0.95158	0.952432	0.951394	0.953163	0.95148	0.952422	0.951564	0.952053	0.95154	0.991682	0.990591	0.990451	0.990236	0.990277	0.989406	0.992021	0.992779	0.994011	0.992876	0.993316	0.994916	0.999714	*
coverage	869T2	869T2	DDS_22E-1	DWS_37E-2	Bp9038	CEIB-S5-2	Bp8974	MC0-3	KC-01	PC184Mulks	VC12802	FL-5-3-30-S1-D7	Tatl-371	VC7848	CR318	AU1054	HI2424	H111	VC12308	K56-2Valvano	BC-7	J2315	F01	MSMB384WGS	842	895	BC-3	GIMC4560Bcn122	VC2307	ST32	VC1254
869T2	*	0.636061	0.618033	0.740082	0.743837	0.737313	0.739676	0.757097	0.590813	0.722668	0.761861	0.688581	0.768739	0.763196	0.767752	0.732983	0.756194	0.754852	0.748716	0.733749	0.733803	0.738487	0.761782	0.750673	0.758741	0.758775	0.75565	0.718256	0.737174	0.744124	0.752892
869T2	0.630837	*	0.577581	0.607591	0.607981	0.607358	0.601497	0.624706	0.461977	0.586781	0.625248	0.579642	0.625366	0.624978	0.62098	0.606675	0.623193	0.657774	0.655622	0.636011	0.63592	0.641778	0.653998	0.670615	0.658961	0.666478	0.654151	0.621797	0.640791	0.645397	0.650176
DDS_22E-1	0.745778	0.702736	*	0.759505	0.757463	0.761072	0.713592	0.738897	0.563266	0.695648	0.741273	0.674689	0.743912	0.74116	0.739128	0.729407	0.7423	0.742987	0.733015	0.72117	0.720645	0.729199	0.743663	0.751618	0.746769	0.757488	0.738097	0.694778	0.724063	0.730777	0.737785
DWS_37E-2	0.773192	0.64003	0.657567	*	0.921375	0.918025	0.775486	0.802083	0.621123	0.755735	0.800459	0.705992	0.802182	0.798648	0.797444	0.780989	0.800881	0.783589	0.773713	0.75815	0.761341	0.766243	0.790191	0.783491	0.789045	0.785887	0.779699	0.740122	0.764307	0.771751	0.779048
Bp9038	0.661228	0.544934	0.558003	0.783975	*	0.826467	0.66302	0.710327	0.533795	0.646346	0.68443	0.602395	0.686404	0.692663	0.680808	0.665196	0.681427	0.66672	0.659358	0.645338	0.647626	0.652277	0.679074	0.664565	0.674951	0.670283	0.663229	0.625959	0.650842	0.654606	0.662246
CEIB-S5-2	0.75806	0.629619	0.648454	0.903439	0.955882	*	0.763215	0.803246	0.608565	0.735742	0.78848	0.691053	0.788674	0.796368	0.782897	0.766205	0.784718	0.767887	0.757377	0.741161	0.742782	0.747713	0.781202	0.76411	0.774772	0.765591	0.762413	0.720169	0.742864	0.751557	0.760042
Bp8974	0.796596	0.653147	0.636867	0.799398	0.803249	0.799451	*	0.905221	0.676507	0.805298	0.897707	0.769109	0.892671	0.878539	0.879588	0.852833	0.877328	0.840064	0.829531	0.810718	0.814897	0.817559	0.833825	0.833817	0.831034	0.832536	0.826126	0.820045	0.806392	0.818048	0.825716
MC0-3	0.757837	0.630495	0.61293	0.768487	0.799852	0.782027	0.841361	*	0.641159	0.804224	0.854109	0.734063	0.858008	0.874086	0.881281	0.853245	0.877961	0.797883	0.790101	0.782109	0.785245	0.791187	0.809715	0.808723	0.808719	0.810036	0.802198	0.766098	0.786781	0.793952	0.802235
KC-01	0.807906	0.636961	0.638302	0.812982	0.82113	0.809406	0.858987	0.875895	*	0.842594	0.887421	0.769731	0.898575	0.892383	0.887546	0.858614	0.883795	0.83434	0.81799	0.80106	0.806975	0.809176	0.833341	0.822846	0.837953	0.836372	0.83623	0.811201	0.825064	0.817222	0.82807
PC184Mulks	0.815941	0.668002	0.650896	0.816737	0.820941	0.807968	0.844268	0.907137	0.69571	*	0.884675	0.803372	0.88471	0.898942	0.886671	0.86533	0.891129	0.834143	0.825864	0.830888	0.828548	0.834819	0.845221	0.848609	0.844698	0.853582	0.839338	0.810494	0.828183	0.830692	0.839692
VC12802	0.822056	0.680235	0.662835	0.826718	0.830772	0.827493	0.899422	0.920693	0.700236	0.845452	*	0.815544	0.948527	0.916956	0.922876	0.893779	0.91955	0.866126	0.856219	0.831643	0.834976	0.840283	0.857816	0.861785	0.858665	0.860282	0.853727	0.847814	0.838006	0.845254	0.854368
FL-5-3-30-S1-D7	0.867877	0.736621	0.704707	0.851717	0.854105	0.847155	0.900108	0.924299	0.709466	0.896808	0.952631	*	0.963734	0.923245	0.92791	0.891002	0.921621	0.897478	0.895645	0.889323	0.883164	0.890252	0.883653	0.887063	0.884043	0.889661	0.879614	0.846188	0.857143	0.868152	0.877089
Tatl-371	0.81828	0.671178	0.656215	0.817312	0.82192	0.816523	0.882303	0.912409	0.699466	0.834071	0.935722	0.81391	*	0.907586	0.919291	0.883695	0.911295	0.862097	0.850477	0.823513	0.827512	0.832248	0.850475	0.852751	0.851369	0.850218	0.84381	0.806877	0.82586	0.835125	0.844604
VC7848	0.812016	0.670462	0.653495	0.813348	0.829044	0.82412	0.867947	0.929091	0.694335	0.84711	0.904173	0.779368	0.90718	*	0.929365	0.904807	0.936152	0.84811	0.841608	0.834994	0.838696	0.844016	0.876832	0.861008	0.874881	0.869734	0.85905	0.818436	0.843254	0.851932	0.857329
CR318	0.799233	0.651795	0.637638	0.794593	0.797267	0.792694	0.850227	0.916521	0.675666	0.817513	0.890369	0.766399	0.899048	0.909306	*	0.920447	0.950799	0.831315	0.822853	0.809634	0.811613	0.816778	0.839703	0.839109	0.840331	0.839011	0.830814	0.82679	0.814016	0.822473	0.831244
AU1054	0.803478	0.670528	0.662601	0.81944	0.820269	0.816908	0.868055	0.934392	0.688283	0.84012	0.907997	0.774917	0.910038	0.932196	0.969228	*	1.00798	0.848832	0.840078	0.828181	0.830619	0.838407	0.860239	0.861976	0.860085	0.86383	0.854326	0.81197	0.836531	0.8484	0.852996
HI2424	0.783323	0.650895	0.637219	0.794087	0.79406	0.790623	0.843865	0.90857	0.669496	0.817575	0.88279	0.757455	0.886837	0.911435	0.946115	0.952536	*	0.826396	0.81743	0.811163	0.814271	0.819253	0.847423	0.838083	0.83641	0.840719	0.846178	0.821137	0.814772	0.83211	0.84058
H111	0.780711	0.685941	0.636812	0.775728	0.775708	0.772457	0.80676	0.82441	0.631046	0.764097	0.830203	0.73646	0.837648	0.824427	0.825927	0.800885	0.825105	*	0.927806	0.895376	0.901982	0.9059	0.913305	0.92682	0.925542	0.922483	0.918932	0.909425	0.894442	0.908414	0.918092
VC12308	0.78252	0.690895	0.634881	0.774017	0.775222	0.769907	0.805034	0.824966	0.625195	0.76448	0.829348	0.742695	0.83506	0.826721	0.826129	0.800973	0.824747	0.937577	*	0.891408	0.895379	0.900413	0.914956	0.921232	0.918082	0.920577	0.91596	0.91058	0.894163	0.908092	0.918142
K56-2Valvano	0.755423	0.660219	0.615293	0.74712	0.747406	0.74217	0.775025	0.804425	0.60311	0.757643	0.793512	0.726438	0.796508	0.807973	0.800717	0.777835	0.806201	0.89129	0.878094	*	1.00323	1.01099	0.904874	0.895675	0.898843	0.90334	0.890912	0.866598	0.871269	0.890723	0.898311
BC-7	0.735422	0.6426	0.598523	0.730346	0.730144	0.724047	0.758338	0.786209	0.591434	0.735452	0.775543	0.702255	0.779128	0.790011	0.781365	0.759415	0.787805	0.87403	0.858591	0.976593	*	1.02554	0.885022	0.877971	0.880772	0.889927	0.873177	0.84671	0.85576	0.874344	0.882029
J2315	0.731465	0.640939	0.598548	0.726457	0.726791	0.720334	0.751923	0.782898	0.586115	0.732357	0.771349	0.699617	0.774428	0.785729	0.777146	0.757575	0.78336	0.867566	0.853325	0.972648	1.01355	*	0.880174	0.871697	0.875293	0.883533	0.868372	0.844651	0.849329	0.868566	0.876509
F01	0.756721	0.655032	0.612185	0.751328	0.758837	0.754773	0.769101	0.803549	0.605364	0.743626	0.78972	0.696439	0.793677	0.818639	0.801269	0.779551	0.812639	0.877187	0.869615	0.873073	0.877206	0.882719	*	0.89159	0.909522	0.895397	0.900328	0.863994	0.873873	0.891858	0.900422
MSMB384WGS	0.769832	0.693426	0.63877	0.769081	0.766673	0.762166	0.793999	0.828554	0.617097	0.770784	0.819065	0.721766	0.821571	0.829897	0.826631	0.806419	0.829707	0.918993	0.903934	0.892182	0.898398	0.902528	0.920462	*	0.917094	0.934324	0.915381	0.918626	0.893	0.909836	0.918867
842	0.742866	0.650516	0.605906	0.739455	0.743389	0.737801	0.755509	0.791025	0.599965	0.732484	0.779139	0.686732	0.783091	0.805077	0.790342	0.768207	0.790548	0.876163	0.860044	0.854788	0.860445	0.865207	0.896448	0.875559	*	0.911676	0.888937	0.855038	0.879697	0.884269	0.895063
895	0.6934	0.614098	0.573652	0.687422	0.689058	0.680481	0.706443	0.739521	0.558932	0.690869	0.728594	0.645048	0.729925	0.747013	0.736523	0.720144	0.741676	0.81508	0.80492	0.801824	0.811461	0.81516	0.823723	0.832573	0.85093	*	0.83304	0.822244	0.829746	0.843145	0.851988
BC-3	0.764176	0.66701	0.618569	0.754732	0.754507	0.749914	0.775752	0.810457	0.618426	0.751778	0.80014	0.705767	0.801668	0.816512	0.807094	0.788164	0.826089	0.89852	0.886281	0.875115	0.881086	0.886601	0.916577	0.902671	0.918178	0.921867	*	0.879371	0.901256	0.92119	0.932118
GIMC4560Bcn122	0.712496	0.621918	0.571151	0.702747	0.698515	0.694841	0.755343	0.759212	0.588466	0.712086	0.779432	0.665988	0.751948	0.763061	0.787855	0.73479	0.786341	0.872251	0.864257	0.834984	0.838071	0.84592	0.862798	0.88858	0.866307	0.892551	0.862586	*	0.850307	0.859372	0.907837
VC2307	0.74307	0.651264	0.604836	0.737428	0.738009	0.728311	0.75476	0.792298	0.608186	0.739375	0.782854	0.685503	0.782065	0.798894	0.788207	0.76924	0.792844	0.871732	0.862379	0.85304	0.860705	0.86434	0.886753	0.877739	0.905681	0.915238	0.898328	0.864036	*	0.908576	0.928206
ST32	0.733896	0.641796	0.597277	0.728549	0.726266	0.72094	0.749155	0.782274	0.589411	0.725619	0.772593	0.679332	0.77378	0.789706	0.779217	0.763326	0.792251	0.866253	0.856922	0.853275	0.860427	0.864851	0.885482	0.874997	0.890751	0.909957	0.898391	0.854412	0.888978	*	0.983167
VC1254	0.734645	0.639671	0.596591	0.727615	0.726927	0.721324	0.748134	0.782027	0.590883	0.725679	0.772617	0.679024	0.77424	0.786256	0.77915	0.759298	0.791801	0.866169	0.85719	0.851391	0.858758	0.863477	0.884476	0.874283	0.892034	0.909721	0.89938	0.892997	0.898525	0.972709	*

## Sheet: dDDH 31 strains
dDDH	869T2	DDS 22E-1	DWS 37E-2	Bp8974	CEIB S5-2	Bp9038	ABIP444	MC0-3	KC-01	PC184 Mulks	VC12802	FL-5-3-30-S1-D7	TAtl-371	VC7848	CR318	AU 1054	HI2424	H111	VC12308	K56-2Valvano	BC7	J2315	F01	MSMB384WGS	842	895	BC-3	GIMC4560:Bcn122	VC2307	ST32	VC1254
869T2	*	37.7	36.4	45.5	45.5	45.4	46	37.2	45.4	46	45.9	47	46.1	46	45.9	44.2	46.2	46.5	46.8	46.7	46.8	46.6	46.3	46.7	46.4	46.2	46.4	46.8	46.5	46.3	46.4
DDS 22E-1	37.7	*	35.7	37.5	37.5	37.5	37.4	30.7	37.1	37.8	37.4	38	37.3	37.6	37.5	38.1	37.5	37.8	37.8	38.2	38.4	38.2	37.8	38.1	37.9	37.8	37.8	38.2	38	37.8	37.9
DWS 37E-2	36.4	35.7	*	37	36.9	37.1	37	33	36.4	37.1	36.9	37.3	36.9	37.2	37	37.5	37.1	36.9	37.2	37.4	37.6	37.4	37.2	37.7	37.1	37.5	37	37.5	37.4	37.3	37.3
Bp8974	45.5	37.5	37	*	95.4	91.8	57.4	55.1	56.5	57.5	57.8	58.5	57.7	58.1	57.8	56.1	58	56	56.1	56.2	56.3	56.1	56.2	56.3	56	56	56	56.3	56	56	56
CEIB S5-2	45.5	37.5	36.9	95.4	*	91.3	57.3	55.2	56.3	57.2	57.5	58.3	57.5	57.9	57.6	56.1	57.8	56	56.2	56.1	56.1	56	56.2	56.4	55.8	55.9	56	56.4	55.8	56	56
Bp9038	45.4	37.5	37.1	91.8	91.3	*	57.2	50	56.9	57.8	57.8	58.6	57.6	57.9	57.7	56.1	57.9	55.9	56.1	56.4	56.5	56.4	56	56.2	56	55.9	56	56.3	56.2	56	56
ABIP444	46	37.4	37	57.4	57.3	57.2	*	80.8	76.9	77.5	80	79.9	79.8	79.4	79.1	78	79.8	59.8	59.4	59.7	59.7	59.7	59.6	59.9	59.7	59.9	59.4	59.8	59.6	59.7	59.8
MC0-3	37.2	30.7	33	55.1	55.2	50	80.8	*	70.6	68.9	74	81.3	73.2	72.6	73.5	75.8	72.6	51.9	50.9	49.9	50.2	50.1	51.4	51.4	52.2	51.5	51.9	51.6	52.4	52.2	52.5
KC-01	45.4	37.1	36.4	56.5	56.3	56.9	76.9	70.6	*	87	78.9	79.5	78.8	82.1	80.3	80.3	81.1	58.4	58.7	58.8	58.9	58.8	58.8	59.1	59	59.2	59.2	59.2	58.9	59.3	59.5
PC184 Mulks	46	37.8	37.1	57.5	57.2	57.8	77.5	68.9	87	*	79.8	79.8	79.3	80.9	80.4	79.3	81.4	59.6	60	59.7	59.8	59.8	59.7	60.4	59.8	59.7	59.5	60.3	59.9	59.8	59.9
VC12802	45.9	37.4	36.9	57.8	57.5	57.8	80	74	78.9	79.8	*	83.7	83.5	82.6	82.6	80.4	82.7	59.8	59.9	59.8	59.9	59.8	59.6	60.1	59.6	60	59.7	60	59.9	59.8	59.9
FL-5-3-30-S1-D7	47	38	37.3	58.5	58.3	58.6	79.9	81.3	79.5	79.8	83.7	*	84.6	83	82.5	80.1	83.5	60.5	61	60.5	60.7	60.5	60.3	60.9	60.3	60.7	60.4	60.7	60.7	60.6	60.7
TAtl-371	46.1	37.3	36.9	57.7	57.5	57.6	79.8	73.2	78.8	79.3	83.5	84.6	*	83	82.7	81.1	83.4	59.7	60	59.7	59.9	59.7	59.5	60	59.7	59.9	59.7	59.9	60	59.9	60
VC7848	46	37.6	37.2	58.1	57.9	57.9	79.4	72.6	82.1	80.9	82.6	83	83	*	86.2	84.1	87	60	59.9	59.8	59.9	59.8	59.8	60.1	60.4	60.1	60.3	60.5	60.5	60.3	60.6
CR318	45.9	37.5	37	57.8	57.6	57.7	79.1	73.5	80.3	80.4	82.6	82.5	82.7	86.2	*	78.6	93.2	59.8	59.7	59.5	59.6	59.5	59.4	60.2	59.5	59.7	59.6	59.8	59.7	59.7	59.8
AU 1054	44.2	38.1	37.5	56.1	56.1	56.1	78	75.8	80.3	79.3	80.4	80.1	81.1	84.1	78.6	*	68.1	57.9	57.4	58	58.1	57.9	57.6	57.8	57.6	57.6	57.2	57.7	57.4	57.4	57.6
HI2424	46.2	37.5	37.1	58	57.8	57.9	79.8	72.6	81.1	81.4	82.7	83.5	83.4	87	93.2	68.1	*	60.3	60.2	60	60.1	60	60.1	60.2	60.1	60.3	60.7	60.3	60.3	59.9	60.1
H111	46.5	37.8	36.9	56	56	55.9	59.8	51.9	58.4	59.6	59.8	60.5	59.7	60	59.8	57.9	60.3	*	92.8	92.4	92.3	92.3	92.5	92.6	91.9	91.8	91.9	91.7	91.9	91.7	91.9
VC12308	46.8	37.8	37.2	56.1	56.2	56.1	59.4	50.9	58.7	60	59.9	61	60	59.9	59.7	57.4	60.2	92.8	*	91.5	91.3	91.3	91.2	92.5	90.9	90.6	90.8	91.2	90.5	90.2	90.3
K56-2Valvano	46.7	38.2	37.4	56.2	56.1	56.4	59.7	49.9	58.8	59.7	59.8	60.5	59.7	59.8	59.5	58	60	92.4	91.5	*	99.8	95.7	91.3	92.6	91.3	91.2	91.3	91	90.9	90.2	90.3
BC7	46.8	38.4	37.6	56.3	56.1	56.5	59.7	50.2	58.9	59.8	59.9	60.7	59.9	59.9	59.6	58.1	60.1	92.3	91.3	99.8	*	98.2	91.2	92.5	91.1	90.8	91	91	90.7	90	90.2
J2315	46.6	38.2	37.4	56.1	56	56.4	59.7	50.1	58.8	59.8	59.8	60.5	59.7	59.8	59.5	57.9	60	92.3	91.3	95.7	98.2	*	91.3	92.5	91.1	90.8	91.1	91	90.8	90	90.2
F01	46.3	37.8	37.2	56.2	56.2	56	59.6	51.4	58.8	59.7	59.6	60.3	59.5	59.8	59.4	57.6	60.1	92.5	91.2	91.3	91.2	91.3	*	92.3	90.4	90.5	90.8	90	90.6	89.3	89.6
MSMB384WGS	46.7	38.1	37.7	56.3	56.4	56.2	59.9	51.4	59.1	60.4	60.1	60.9	60	60.1	60.2	57.8	60.2	92.6	92.5	92.6	92.5	92.5	92.3	*	92	91.6	93	92.2	92.2	92.3	92.4
842	46.4	37.9	37.1	56	55.8	56	59.7	52.2	59	59.8	59.6	60.3	59.7	60.4	59.5	57.6	60.1	91.9	90.9	91.3	91.1	91.1	90.4	92	*	92.5	93	92.5	92.8	92.8	93
895	46.2	37.8	37.5	56	55.9	55.9	59.9	51.5	59.2	59.7	60	60.7	59.9	60.1	59.7	57.6	60.3	91.8	90.6	91.2	90.8	90.8	90.5	91.6	92.5	*	93	94	93.1	92.9	93.9
BC-3	46.4	37.8	37	56	56	56	59.4	51.9	59.2	59.5	59.7	60.4	59.7	60.3	59.6	57.2	60.7	91.9	90.8	91.3	91	91.1	90.8	93	93	93	*	93.8	93.6	92.6	92.8
GIMC4560:Bcn122	46.8	38.2	37.5	56.3	56.4	56.3	59.8	51.6	59.2	60.3	60	60.7	59.9	60.5	59.8	57.7	60.3	91.7	91.2	91	91	91	90	92.2	92.5	94	93.8	*	93.7	93.5	93.6
VC2307	46.5	38	37.4	56	55.8	56.2	59.6	52.4	58.9	59.9	59.9	60.7	60	60.5	59.7	57.4	60.3	91.9	90.5	90.9	90.7	90.8	90.6	92.2	92.8	93.1	93.6	93.7	*	94.7	94.8
ST32	46.3	37.8	37.3	56	56	56	59.7	52.2	59.3	59.8	59.8	60.6	59.9	60.3	59.7	57.4	59.9	91.7	90.2	90.2	90	90	89.3	92.3	92.8	92.9	92.6	93.5	94.7	*	99.7
VC1254	46.4	37.9	37.3	56	56	56	59.8	52.5	59.5	59.9	59.9	60.7	60	60.6	59.8	57.6	60.1	91.9	90.3	90.3	90.2	90.2	89.6	92.4	93	93.9	92.8	93.6	94.8	99.7	*

## Sheet: AnibAnim_comb
ANIb/Anim	869T2	DDS_22E-1	DWS_37E-2	Bp9038	CEIB-S5-2	Bp8974	ABIP444	MC03	KC01	PC184Mulks	VC12802	FL-5-3-30-S1-D7	Tatl-371	VC7848	CR318	AU1054	HI2424	H111	VC12308	K56-2Valvano	BC-7	J2315	F01	MSMB384WGS	842	895	BC-3	GIMC4560Bcn122	VC2307	ST32	VC1254
869T2	*	89.0041	88.3215	91.5416	91.5121	91.5951	91.6777	91.5961	91.156	91.67	91.672	91.8551	91.7251	91.6994	91.7108	91.7661	91.7793	91.8971	91.9664	91.8347	91.8493	91.8032	91.8088	91.877	91.788	91.7606	91.7845	91.7939	91.751	91.7071	91.7473
DDS_22E-1	90.4648	*	88.0053	88.8537	88.8068	88.8078	88.7701	88.8626	88.3543	88.8467	88.7876	88.9097	88.8792	88.9079	88.8912	88.9173	88.9047	88.9696	88.9299	89.0667	89.116	89.0552	89.0156	89.0915	89.033	89.0642	89.0239	89.0296	89.0041	88.9545	89.0054
DWS_37E-2	89.9565	89.7825	*	89.0083	88.9459	88.9507	88.885	88.9069	88.368	88.8771	88.8441	88.9464	88.8585	88.9365	88.8937	89.0088	88.9673	88.8836	88.948	89.0484	89.1274	89.0431	89.0294	89.1962	88.9752	89.1277	88.9283	89.0414	89.0105	88.9849	89.0425
Bp9038	92.4059	90.4619	90.203	*	98.9118	98.9485	94.1436	94.2913	93.7348	94.2083	94.2861	94.1967	94.2784	94.3376	94.355	94.3908	94.4087	93.9837	93.9823	94.0166	94.0213	94.003	93.9902	94.0451	93.9619	93.9898	93.9635	93.9263	93.9215	93.9281	93.9727
CEIB-S5-2	92.391	90.4404	90.2228	99.0667	*	99.3327	94.1242	94.3729	93.4863	94.0936	94.2354	94.1428	94.2405	94.2949	94.2819	94.3083	94.2808	93.9526	93.9373	93.8813	93.9098	93.8812	94.0128	94.0483	93.8999	93.9324	93.9061	93.9404	93.8523	93.8973	93.8948
Bp8974	92.4306	90.4655	90.2061	99.0919	99.4697	*	94.0873	94.398	93.5999	94.157	94.2738	94.1829	94.2388	94.3644	94.2924	94.3444	94.3737	93.9433	93.9363	93.9629	93.9703	93.9395	94.002	94.0665	93.949	93.9787	93.9628	93.9609	93.8839	93.9298	93.952
ABIP444	92.5367	90.4455	90.2037	94.6904	94.6717	94.6539	*	97.7186	96.6984	97.1857	97.6226	97.354	97.5881	97.5241	97.4978	97.6274	97.6445	94.7468	94.673	94.7133	94.7497	94.7282	94.7624	94.7845	94.7667	94.7745	94.7239	94.7499	94.6718	94.6887	94.7429
MC03	92.5468	90.4351	90.2212	94.7516	94.8124	94.8317	97.8996	*	94.86	97.7854	97.6898	97.4651	97.6788	97.6606	97.8479	97.9083	97.9439	94.7677	94.6718	94.6338	94.6671	94.6454	94.6394	94.7297	94.6554	94.6984	94.6819	94.6311	94.6055	94.6479	94.6986
KC01	92.459	90.423	90.0952	94.6686	94.5935	94.6186	97.5694	97.7342	*	98.3056	97.5319	97.2613	97.5168	97.9792	97.817	97.9037	97.936	94.5795	94.5221	94.5483	94.5803	94.5567	94.6738	94.7095	94.6992	94.7151	94.7467	94.6749	94.6422	94.6711	94.7055
PC184_Mulks	92.6096	90.5379	90.2924	94.7826	94.7229	94.7395	97.6334	98.1818	98.7888	*	97.5497	97.3937	97.5244	97.7098	97.6533	97.7077	97.743	94.7651	94.7428	94.6977	94.7369	94.7044	94.7765	94.8632	94.7294	94.7689	94.6944	94.8033	94.7402	94.7522	94.7826
VC12802	92.5119	90.4397	90.1732	94.7455	94.7166	94.7064	97.7947	97.9031	97.7982	97.8374	*	97.8134	98.093	97.9598	97.9875	97.9662	98.0017	94.7926	94.8057	94.7791	94.8013	94.775	94.7984	94.8469	94.7714	94.8579	94.7616	94.7508	94.7206	94.7728	94.7969
FL-5-3-30-S1-D7	92.7344	90.6159	90.331	94.9165	94.8908	94.8714	97.8419	98.0203	97.8519	97.8959	98.1938	*	98.2751	98.0372	97.9728	98.0772	98.1221	94.9288	95.0106	94.9696	95.005	94.9712	94.944	95.0288	94.9601	95.0336	94.9343	94.9509	94.8903	94.9103	94.9468
Tatl-371	92.5059	90.3899	90.2102	94.7469	94.7307	94.7218	97.7614	97.9225	97.7797	97.8254	98.1417	98.3111	*	97.9708	97.9205	98.0392	98.0811	94.6979	94.7199	94.6417	94.6839	94.6568	94.6517	94.7546	94.7756	94.7452	94.7197	94.6866	94.7108	94.6651	94.7128
VC7848	92.5495	90.4548	90.2321	94.775	94.7537	94.7625	97.7184	97.9205	98.1153	98.0012	98.0438	98.1552	98.1079	*	98.3575	98.4053	98.4574	94.8102	94.7313	94.7009	94.7469	94.7103	94.7766	94.7882	94.8692	94.8694	94.842	94.8093	94.8118	94.7793	94.8464
CR318	92.5274	90.4175	90.2034	94.7598	94.7383	94.7401	97.7379	98.097	97.9885	97.9347	98.1	98.1449	98.1157	98.53	*	99.1148	99.1127	94.7126	94.6652	94.5898	94.6205	94.5949	94.7025	94.7314	94.7132	94.7156	94.7244	94.6127	94.648	94.6526	94.6711
AU1054	92.5753	90.4621	90.2442	94.7908	94.7525	94.7578	97.7721	98.083	98.0537	97.998	98.0965	98.2086	98.1586	98.5509	99.2627	*	99.9772	94.891	94.831	94.7988	94.8586	94.8069	94.8596	94.8604	94.8392	94.8981	94.8751	94.8609	94.8131	94.8556	94.8783
HI2424	92.5726	90.4457	90.2273	94.778	94.7468	94.7553	97.7787	98.0887	98.0616	97.9915	98.1056	98.2074	98.1616	98.5722	99.2426	99.9773	*	94.7797	94.7448	94.7169	94.7521	94.7229	94.794	94.7628	94.7821	94.8489	94.9011	94.7468	94.6819	94.738	94.7596
H111	92.6945	90.5033	90.2492	94.4974	94.4878	94.4882	95.1177	95.1387	95.0436	95.1967	95.1181	95.268	95.1013	95.1501	95.1397	95.1618	95.162	*	98.9937	98.9662	98.9835	98.989	98.9347	99.0172	98.9888	98.9502	98.9402	98.8546	98.8598	98.9098	98.9158
VC12308	92.7174	90.4862	90.2861	94.5281	94.5101	94.5098	95.0886	95.1245	95.052	95.2064	95.1299	95.319	95.1335	95.1312	95.1285	95.1522	95.1549	99.2144	*	98.9251	98.9122	98.9287	98.8988	99.059	98.9245	98.8111	98.882	98.8428	98.7138	98.7719	98.8
K56-2Valvano	92.7297	90.5671	90.2949	94.55	94.5273	94.5313	95.0998	95.1197	95.0692	95.1837	95.124	95.2499	95.1181	95.1337	95.1007	95.1482	95.1563	99.1879	99.1117	*	99.974	99.982	98.8923	99.0387	98.9303	98.9538	98.9008	98.7935	98.7803	98.8099	98.784
BC-7	92.752	90.6052	90.3415	94.5648	94.5346	94.5428	95.1165	95.1475	95.0725	95.2254	95.1526	95.2895	95.1469	95.1732	95.1285	95.1779	95.1913	99.1914	99.1059	99.9704	*	99.987	98.8219	98.967	98.8462	98.8626	98.8616	98.7586	98.688	98.7284	98.7191
J2315	92.7184	90.5553	90.3058	94.54	94.511	94.5144	95.0962	95.1162	95.0649	95.1948	95.1215	95.2566	95.1136	95.135	95.0989	95.1561	95.1545	99.1914	99.1063	99.9765	99.9816	*	98.8626	98.51	98.878	98.8729	98.8574	98.7443	98.7012	98.7553	98.7287
F01	92.6271	90.502	90.2379	94.4747	94.5028	94.492	95.0997	95.0976	95.076	95.2023	95.1107	95.2807	95.0913	95.1238	95.0938	95.1481	95.1409	99.1948	99.091	99.0811	99.0768	99.0777	*	98.47	98.7901	98.7512	98.8037	98.6149	98.7066	98.627	98.6586
MSMB384WGS	92.7001	90.5471	90.3654	94.5175	94.5058	94.4996	95.0929	95.1262	95.1098	95.227	95.1197	95.3011	95.1128	95.1568	95.1268	95.1463	95.1459	99.2037	99.194	99.1907	99.176	99.1734	99.1636	*	98.9767	98.9621	99.0686	98.9147	98.9342	98.987	99.008
842	92.6665	90.5062	90.2625	94.4986	94.5	94.5146	95.1027	95.1388	95.1155	95.2149	95.1157	95.2854	95.1218	95.2229	95.1329	95.1878	95.1715	99.1612	99.0562	99.1019	99.0938	99.0912	98.9842	99.1953	*	99.0019	98.56	98.8705	98.937	99.0026	99.0362
895	92.6428	90.5876	90.3338	94.495	94.4664	94.4943	95.1246	95.1403	95.1463	95.2268	95.1406	95.3065	95.1294	95.2074	95.1275	95.1824	95.179	99.158	99.0815	99.0909	99.0562	99.064	99.0047	99.1199	99.2434	*	98.9824	98.9787	98.9364	98.9641	99.1324
BC-3	92.6916	90.5037	90.2213	94.5143	94.4909	94.4981	95.0919	95.09	95.1287	95.18	95.1004	95.2578	95.1066	95.1964	95.1048	95.1583	95.2405	99.1448	99.0513	99.0787	99.0546	99.0526	99.0126	99.2225	99.2288	99.2696	*	99.0444	99.0505	99.0461	99.0666
GIMC4560_Bcn122	92.6273	90.4668	90.2364	94.4626	94.4811	94.4757	95.1083	95.0834	95.1614	95.1912	95.1183	95.2641	95.1008	95.1789	95.0984	95.1423	95.154	99.1156	99.0576	99.0377	99.0381	99.0268	98.9447	99.1679	99.2098	99.3471	99.3507	*	99.1238	98.84	99.1655
VC2307	92.6887	90.5334	90.3136	94.5222	94.5028	94.5112	95.1208	95.1479	95.129	95.2502	95.1544	95.3198	95.1628	95.2392	95.1395	95.1913	95.1916	99.1521	99.0493	99.0852	99.0721	99.0765	99.0171	99.2129	99.2405	99.3266	99.3531	99.3252	*	99.3275	99.3801
ST32	92.6578	90.4948	90.2912	94.5125	94.5044	94.5062	95.1264	95.1584	95.1656	95.2385	95.1293	95.3079	95.1446	95.2218	95.1517	95.191	95.144	99.1578	99.0422	99.0298	99.0114	99.0133	98.9183	99.1862	99.269	99.3502	99.2697	99.3304	99.4938	*	99.9349
VC1254	92.6632	90.5208	90.2932	94.5157	94.5043	94.5077	95.133	95.1649	95.158	95.2432	95.1394	95.3163	95.148	95.2422	95.1564	95.2053	95.154	99.1682	99.0591	99.0451	99.0236	99.0277	98.9406	99.2021	99.2779	99.4011	99.2876	99.3316	99.4916	99.9714	*

## Sheet: ANIb 869T2
ANIb	Burkholderia cenocepacia 869T2	B_seminalis_FL-5-4-10-S1-D7
Burkholderia cenocepacia 869T2	*	98.99
B_seminalis_FL-5-4-10-S1-D7	99.26	*
Coverage	Burkholderia cenocepacia 869T2	B_seminalis_FL-5-4-10-S1-D7
Burkholderia cenocepacia 869T2	*	88.85
B_seminalis_FL-5-4-10-S1-D7	92.27	*

## Sheet: ANIb DDS 22E-1
ANIb	Burkholderia cenocepacia DDS 22E-1	Burkholderia pseudomultivorans MSMB574WGS
Burkholderia cenocepacia DDS 22E-1	*	98.24
Burkholderia pseudomultivorans MSMB574WGS	98.36	*
Coverage	Burkholderia cenocepacia DDS 22E-1	Burkholderia pseudomultivorans MSMB574WGS
Burkholderia cenocepacia DDS 22E-1	*	83.58
Burkholderia pseudomultivorans MSMB574WGS	87.70	*

## Sheet: ANIb DWS 37E-2
ANIb	Burkholderia cenocepacia DWS 37E-2	Burkholderia latens AU17928
Burkholderia cenocepacia DWS 37E-2	*	99.01
Burkholderia latens AU17928	99.15	*
Coverage	Burkholderia cenocepacia DWS 37E-2	Burkholderia latens AU17928
Burkholderia cenocepacia DWS 37E-2	*	89.92
Burkholderia latens AU17928	89.75	*
