# Supplementary material for: Genomic analyses of Burkholderia cenocepacia reveal multiple species with differential host-adaptation to plants and humans
Source: BMC Genomics. 2019 Nov 4;20:803. doi: 10.1186/s12864-019-6186-z (PMC6829993; doi:10.1186/s12864-019-6186-z)
Supplement: Supplementary file 6 — Additional file 6: Table S3. Additional genomic information on all available B. cenocepacia strains. Each strain is detailed with its specific affiliation, genome completeness, genomic size, GC content, genomic architecture, number of genomic scaffolds, gene count and protein count. The 31 strains used in the study are highlighted in yellow. [file 12864_2019_6186_MOESM6_ESM.xlsx]

## Sheet: Feuil1
Strain	Affiliation	Genome	Size (Mb)	GC %	Replicons	Scaffolds	Genes	Proteins
842	B. cenocepacia	Complete	8.1497	66.9768	3c / 1p	-	7600	7303
895	B. cenocepacia	Complete	8.73148	66.7356	2c / 1p	-	8284	7912
BC-3	B. cenocepacia	Contig	7.89016	67.1	-	133	7399	7082
BC7	B. cenocepacia	Contig	7.96162	66.8	-	295	7739	7143
F01	B. cenocepacia	Contig	8.03255	67.2	-	91	7603	7287
GIMC4560Bcn122	B. cenocepacia	Chromosome	8.04369	67.1053	3c	-	7627	7074
H111	B. cenocepacia	Complete	7.71489	67.3149	3c	-	7222	6955
J2315	B. cenocepacia	Complete	8.05578	66.9165	3c / 1p	-	7657	7317
K56-2Valvano	B. cenocepacia	Contig	7.75026	67	-	19	7335	6979
MSMB384WGS	B. cenocepacia	Complete	7.7806	67.2443	3c	-	7312	7039
ST32	B. cenocepacia	Complete	8.09039	67.0132	3c / 1p	-	7619	7149
VC12308	B. cenocepacia	Complete	7.6345	67.1419	3c / 1p	-	7105	6852
VC1254	B. cenocepacia	Chromosome	8.17737	66.995	3c / 1p	-	7670	7297
VC2307	B. cenocepacia	Chromosome	7.91588	66.9889	3c / 1p	-	7491	7174
DWS_37E-2	B. latens	Complete	6.61242	66.5019	3c	-	6052	5759
DDS_22E-1	B. pseudomultivorans	Complete	8.04525	66.9679	3c	-	7347	7030
869T2	B. seminalis	Scaffold	7.97918	67.1	-	83	7399	7036
ABIP444	Burkholderia sp. nov.	Contig	7.41	66.72	-	292	7822	7698
AU1054	Burkholderia sp. nov.	Complete	7.27912	66.9164	3c	-	6804	6469
CR318	Burkholderia sp. nov.	Complete	7.66489	66.8231	3c	-	7157	6850
FL-5-3-30-S1-D7	Burkholderia sp. nov.	Complete	6.33075	67.036	2c	-	5628	5514
HI2424	Burkholderia sp. nov.	Complete	7.70284	66.8004	3c / 1p	-	7214	6943
KC-01	Burkholderia sp. nov.	Contig	5.83509	66.9	-	283	5306	5306
MC0-3	Burkholderia sp. nov.	Complete	7.97139	66.5829	3c	-	7426	7102
PC184_Mulks	Burkholderia sp. nov.	Complete	7.06705	66.8313	3c	-	6667	6235
TAtl-371	Burkholderia sp. nov.	Contig	7.49611	67	-	3	6975	6675
VC12802	Burkholderia sp. nov.	Complete	7.39491	67.0285	2c	-	6870	6582
VC7848	Burkholderia sp. nov.	Complete	7.49946	66.9	1c	-	7024	6707
CEIB_S5-2	undefined species	Contig	8.97605	65.7	-	109	8429	7983
Bp8974	undefined species	Contig	7.76081	66.7	-	104	7296	6880
Bp9038	undefined species	Contig	7.6375	66.8	-	108	7163	6773
28_4	B. cenocepacia	Scaffold	7.91672	67.1	-	64	7544	7249
33_BMUL	B. cenocepacia	Scaffold	7.95792	66.9	-	414	7625	7061
335_BMUL	B. cenocepacia	Scaffold	7.91947	66.9	-	555	7657	7001
34_BCEN	B. cenocepacia	Scaffold	7.7732	66.9	-	1831	7885	6511
35_BMUL	B. cenocepacia	Scaffold	7.97084	66.9	-	467	7652	7051
415_BMUL	B. cenocepacia	Scaffold	8.09055	66.8	-	158	7636	7249
423_BMUL	B. cenocepacia	Scaffold	8.02733	66.8	-	236	7615	7118
528_BCEN	B. cenocepacia	Scaffold	7.8013	66.9	-	1616	7860	6387
530_BMUL	B. cenocepacia	Scaffold	7.84861	66.9	-	1155	7795	6542
531_BMUL	B. cenocepacia	Scaffold	7.92643	66.9	-	699	7731	6832
547_BMUL	B. cenocepacia	Scaffold	8.07547	66.8	-	168	7627	7169
548_BMUL	B. cenocepacia	Scaffold	8.12405	66.7	-	178	7677	7277
881_BCEN	B. cenocepacia	Contig	7.59814	67	-	583	7316	6761
891_BCEN	B. cenocepacia	Contig	7.60936	67	-	381	7218	6823
AE_MEH_16	B. cenocepacia	Contig	8.20316	66.7	-	155	7879	7529
AU19684	B. cenocepacia	Contig	7.44832	67.2	-	290	7119	6631
AU24362	B. cenocepacia	Contig	7.60437	67.4	-	102	7176	6835
BC-19	B. cenocepacia	Contig	8.666	66.4	-	177	8230	7825
BC-21	B. cenocepacia	Contig	8.65888	66.4	-	196	8229	7815
BC-40	B. cenocepacia	Contig	8.66824	66.4	-	187	8233	7826
BC-41	B. cenocepacia	Contig	8.70879	66.4	-	275	8245	7829
Bp8993	B. cenocepacia	Contig	8.01111	67	-	145	7543	7176
Bp9130	B. cenocepacia	Contig	8.09676	66.9	-	149	7658	7284
Bp9134	B. cenocepacia	Contig	7.71317	67.2	-	68	7295	7014
Bp9139	B. cenocepacia	Contig	7.56367	67.4	-	95	7137	6872
Bp9158	B. cenocepacia	Contig	7.78324	67.2	-	78	7364	7077
C141BCUC	B. cenocepacia	Contig	4.28108	63.2	-	2606	3969	2622
FDAARGOS_187	B. cenocepacia	Contig	7.46533	67.4	-	6	7049	6684
FDAARGOS_189	B. cenocepacia	Contig	8.09455	66.9	-	9	7733	7357
FDAARGOS_518	B. cenocepacia	Contig	7.49941	67.4	-	3	7071	6614
FDAARGOS_545	B. cenocepacia	Contig	7.75136	67.3	-	3	7332	7031
FL-6-2-30-S1-D2	B. cenocepacia	Contig	7.48283	67.5	-	65	7041	6777
GA_AUH_16	B. cenocepacia	Contig	8.12703	67	-	172	7758	7402
IPCU-A	B. cenocepacia	Contig	8.66893	66.4	-	192	8230	7826
IPCU-B	B. cenocepacia	Contig	8.66706	66.4	-	183	8223	7820
K56-2	B. cenocepacia	Contig	7.81315	67	-	17	7398	7069
MSMB364WGS	B. cenocepacia	Contig	7.69583	67.3	-	82	7187	6925
MSMB383WGS	B. cenocepacia	Contig	7.70661	67.3	-	111	7261	6985
NCTC13010	B. cenocepacia	Contig	8.25944	66.9	-	17	7847	7394
NCTC13227	B. cenocepacia	Contig	8.03874	66.9	-	18	7635	7259
NCTC13417	B. cenocepacia	Contig	7.61249	67.3	-	24	7157	6783
VC10022	B. cenocepacia	Contig	8.37223	67	-	235	8028	7503
VC10023	B. cenocepacia	Contig	8.25217	67	-	190	7929	7411
VC10178	B. cenocepacia	Contig	8.30275	67	-	210	7889	7409
VC10287	B. cenocepacia	Contig	8.0821	67	-	169	7678	7200
VC10394	B. cenocepacia	Contig	8.44157	66.6	-	119	7978	7620
VC10414	B. cenocepacia	Contig	8.18002	67.1	-	196	7875	7371
VC10425	B. cenocepacia	Contig	8.03836	67	-	203	7742	7239
VC10526	B. cenocepacia	Contig	8.26306	67	-	161	7940	7511
VC10567	B. cenocepacia	Contig	7.87248	67	-	128	7522	7107
VC10878	B. cenocepacia	Contig	8.05888	67.1	-	153	7687	7194
VC10925	B. cenocepacia	Contig	6.86363	66.9	-	103	6682	6328
VC10926	B. cenocepacia	Contig	7.79627	67	-	167	7450	7038
VC11138	B. cenocepacia	Contig	7.70165	67	-	175	7383	6928
VC11261	B. cenocepacia	Contig	8.70083	66.7	-	113	8176	7801
VC11482	B. cenocepacia	Contig	8.18804	67.1	-	131	7763	7251
VC11575	B. cenocepacia	Contig	8.07179	67	-	146	7664	7202
VC11747	B. cenocepacia	Contig	7.86643	67	-	178	7559	7120
VC11903	B. cenocepacia	Contig	8.3292	66.6	-	114	7870	7515
VC12201	B. cenocepacia	Contig	6.66837	67.1	-	64	6344	6084
VC12229	B. cenocepacia	Contig	8.45434	67.1	-	165	8019	7483
VC1255	B. cenocepacia	Contig	8.37363	66.9	-	17	7854	7425
VC12599	B. cenocepacia	Contig	7.83403	67	-	180	7465	6994
VC12746	B. cenocepacia	Contig	7.79141	67.2	-	120	7319	6973
VC12820	B. cenocepacia	Contig	7.80529	67.2	-	85	7309	7003
VC12821	B. cenocepacia	Contig	7.70083	67.2	-	96	7188	6887
VC13112	B. cenocepacia	Contig	8.48692	66.5	-	111	8055	7668
VC13124	B. cenocepacia	Contig	7.64204	67.1	-	249	7377	6869
VC13178	B. cenocepacia	Contig	7.90881	67	-	197	7549	7118
VC13195	B. cenocepacia	Contig	8.26321	67	-	163	7963	7407
VC13300	B. cenocepacia	Contig	8.41638	67	-	287	8025	7516
VC13307	B. cenocepacia	Contig	7.71662	67.2	-	75	7225	6929
VC13356	B. cenocepacia	Contig	8.45246	67	-	156	8141	7613
VC13395	B. cenocepacia	Contig	8.28878	67.1	-	96	7816	7322
VC13450	B. cenocepacia	Contig	7.8394	67	-	213	7487	6977
VC13600	B. cenocepacia	Contig	7.85748	67.2	-	61	7337	7046
VC13602	B. cenocepacia	Contig	7.7942	67.2	-	72	7288	6997
VC13755	B. cenocepacia	Contig	8.16468	67	-	149	7866	7317
VC14013	B. cenocepacia	Contig	8.03408	67.1	-	205	7650	7159
VC14112	B. cenocepacia	Contig	8.20989	67.2	-	57	7647	7355
VC14165	B. cenocepacia	Contig	8.56148	67.2	-	115	8125	7621
VC14309	B. cenocepacia	Contig	8.15951	67	-	250	7873	7296
VC14358	B. cenocepacia	Contig	7.70971	67	-	284	7429	6938
VC14507	B. cenocepacia	Contig	7.99249	67.1	-	190	7643	7115
VC14543	B. cenocepacia	Contig	7.9739	67.2	-	202	7579	7138
VC14584	B. cenocepacia	Contig	7.56641	67.2	-	67	7065	6767
VC14636	B. cenocepacia	Contig	8.88484	67.2	-	114	8395	7859
VC14637	B. cenocepacia	Contig	8.16321	67.1	-	210	7768	7231
VC14715	B. cenocepacia	Contig	8.2578	67	-	165	7960	7401
VC14748	B. cenocepacia	Contig	8.02929	67.1	-	192	7703	7190
VC14761	B. cenocepacia	Contig	8.42388	66.6	-	136	7951	7570
VC14762	B. cenocepacia	Contig	8.65697	66.5	-	117	8212	7813
VC14801	B. cenocepacia	Contig	7.70352	67	-	95	7236	6927
VC14802	B. cenocepacia	Contig	7.11551	67.2	-	110	6667	6356
VC14815	B. cenocepacia	Contig	8.01464	67.1	-	297	7662	7160
VC15049	B. cenocepacia	Contig	7.84193	67.1	-	207	7523	7022
VC15185	B. cenocepacia	Contig	8.2406	67	-	211	7957	7380
VC15221	B. cenocepacia	Contig	8.23289	67.1	-	192	7827	7306
VC15235	B. cenocepacia	Contig	8.2551	67	-	200	7846	7339
VC15266	B. cenocepacia	Contig	6.8471	67.2	-	93	6547	6236
VC15305	B. cenocepacia	Contig	8.40753	66.6	-	117	7953	7584
VC15442	B. cenocepacia	Contig	8.41353	67	-	177	8120	7534
VC15495	B. cenocepacia	Contig	7.21517	67.1	-	101	6756	6445
VC15566	B. cenocepacia	Contig	8.05668	67	-	206	7679	7200
VC2307 24_3	B. cenocepacia	Scaffold	7.95364	67.1	-	73	7572	7247
VC2386	B. cenocepacia	Contig	8.30341	66.9	-	119	7896	7484
VC2387	B. cenocepacia	Contig	8.30516	67	-	135	7917	7486
VC2448	B. cenocepacia	Contig	7.71338	67	-	120	7367	6970
VC2449	B. cenocepacia	Contig	7.91814	67	-	136	7525	7110
VC3868	B. cenocepacia	Contig	8.00995	67	-	183	7599	7154
VC3917	B. cenocepacia	Contig	7.34467	66.8	-	13	6966	6636
VC3929	B. cenocepacia	Contig	8.27878	67	-	140	7838	7423
VC4386	B. cenocepacia	Contig	8.55329	67	-	177	8193	7724
VC4462	B. cenocepacia	Contig	7.82032	67	-	154	7459	7046
VC4477	B. cenocepacia	Contig	7.67833	67	-	200	7387	6847
VC4480	B. cenocepacia	Contig	8.21157	67	-	311	7802	7295
VC4558	B. cenocepacia	Contig	8.22889	67	-	9	7706	7390
VC4640	B. cenocepacia	Contig	8.25941	66.9	-	180	7953	7504
VC4895	B. cenocepacia	Contig	8.33741	67	-	153	7939	7491
VC4896	B. cenocepacia	Contig	7.59211	67	-	213	7331	6757
VC4927	B. cenocepacia	Contig	8.10516	67	-	169	7854	7273
VC5018	B. cenocepacia	Contig	7.99469	67	-	120	7622	7222
VC5080	B. cenocepacia	Contig	8.03127	66.9	-	215	7746	7281
VC5280	B. cenocepacia	Contig	7.79915	67	-	129	7454	7035
VC5300	B. cenocepacia	Contig	8.22451	67	-	197	7816	7366
VC5305	B. cenocepacia	Contig	8.29073	67	-	162	7908	7450
VC5402	B. cenocepacia	Contig	7.56002	67	-	201	7276	6749
VC5486	B. cenocepacia	Contig	7.73614	66.9	-	10	7311	6881
VC5506	B. cenocepacia	Contig	7.49177	67	-	188	7194	6684
VC5617	B. cenocepacia	Contig	7.54861	66.9	-	166	7215	6790
VC5618	B. cenocepacia	Contig	7.81533	67	-	165	7469	7040
VC5719	B. cenocepacia	Contig	8.06122	67	-	200	7764	7334
VC5731	B. cenocepacia	Contig	8.15929	67	-	227	7741	7288
VC5732	B. cenocepacia	Contig	8.22377	67	-	167	7797	7357
VC5748	B. cenocepacia	Contig	7.77742	67.1	-	140	7496	6979
VC6047	B. cenocepacia	Contig	8.34269	67	-	236	7993	7492
VC6072	B. cenocepacia	Contig	8.08728	67	-	123	7726	7320
VC6133	B. cenocepacia	Contig	8.12789	66.9	-	135	7792	7362
VC6356	B. cenocepacia	Contig	8.00529	67.1	-	138	7703	7308
VC6357	B. cenocepacia	Contig	7.81246	67.1	-	200	7546	7118
VC6456	B. cenocepacia	Contig	7.73814	67	-	302	7503	6956
VC6533	B. cenocepacia	Contig	8.19416	67.1	-	147	7906	7367
VC6579	B. cenocepacia	Contig	7.65768	67	-	102	7309	6928
VC6581	B. cenocepacia	Contig	8.13096	67	-	118	7804	7379
VC6589	B. cenocepacia	Contig	7.98849	67.1	-	330	7795	7238
VC6590	B. cenocepacia	Contig	7.9407	67.1	-	164	7622	7230
VC6660	B. cenocepacia	Contig	8.13957	66.9	-	257	7874	7386
VC6666	B. cenocepacia	Contig	7.87175	67	-	166	7530	7107
VC6823	B. cenocepacia	Contig	7.70529	67	-	195	7395	6944
VC6900	B. cenocepacia	Contig	8.33812	67	-	170	8007	7502
VC6901	B. cenocepacia	Contig	8.36047	67	-	170	8000	7527
VC6903	B. cenocepacia	Contig	8.33813	67	-	181	7931	7479
VC6904	B. cenocepacia	Contig	8.16698	67.1	-	181	7738	7303
VC6905	B. cenocepacia	Contig	7.90246	67.1	-	121	7557	7088
VC6906	B. cenocepacia	Contig	7.71556	67	-	127	7356	6960
VC6916	B. cenocepacia	Contig	8.19564	67.1	-	119	7745	7291
VC6917	B. cenocepacia	Contig	8.42241	67.1	-	112	7957	7503
VC6972	B. cenocepacia	Contig	8.05831	66.9	-	458	7884	7242
VC7232	B. cenocepacia	Contig	7.65908	67.1	-	130	7390	6892
VC7233	B. cenocepacia	Contig	8.07112	67	-	161	7752	7268
VC7292	B. cenocepacia	Contig	8.69509	66.2	-	218	8298	7899
VC7348	B. cenocepacia	Contig	7.79312	67.1	-	146	7541	7001
VC7378	B. cenocepacia	Contig	8.46096	67.1	-	138	8011	7533
VC7379	B. cenocepacia	Contig	8.33752	67.1	-	140	7893	7410
VC7393	B. cenocepacia	Contig	8.07496	66.9	-	195	7824	7397
VC7485	B. cenocepacia	Contig	7.99066	67	-	124	7657	7242
VC7488	B. cenocepacia	Contig	8.21636	66.9	-	134	7865	7418
VC7489	B. cenocepacia	Contig	7.87746	67	-	117	7538	7102
VC7526	B. cenocepacia	Contig	8.64306	67	-	195	8258	7755
VC7530	B. cenocepacia	Contig	8.82904	66.3	-	186	8421	8004
VC7559	B. cenocepacia	Contig	7.77406	67	-	138	7405	7006
VC7576	B. cenocepacia	Contig	7.81231	67	-	214	7514	7050
VC7579	B. cenocepacia	Contig	7.94694	67	-	159	7698	7142
VC7580	B. cenocepacia	Contig	7.60376	67.1	-	173	7352	6832
VC7603	B. cenocepacia	Contig	8.20482	67	-	166	7788	7343
VC7604	B. cenocepacia	Contig	7.09484	66.9	-	5	6685	6408
VC7689	B. cenocepacia	Contig	7.73615	67.1	-	198	7492	6961
VC7690	B. cenocepacia	Contig	7.92654	67	-	177	7648	7113
VC7691	B. cenocepacia	Contig	7.89543	67.1	-	171	7632	7093
VC7692	B. cenocepacia	Contig	7.67119	67	-	183	7421	6846
VC7718	B. cenocepacia	Contig	8.19102	66.9	-	216	7914	7367
VC7722	B. cenocepacia	Contig	8.14817	66.9	-	285	7926	7352
VC7723	B. cenocepacia	Contig	8.05425	66.9	-	172	7754	7262
VC7741	B. cenocepacia	Contig	7.92532	67.1	-	132	7611	7218
VC7777	B. cenocepacia	Contig	8.13199	67	-	147	7789	7330
VC7779	B. cenocepacia	Contig	7.73349	67.1	-	172	7449	6951
VC7780	B. cenocepacia	Contig	7.73758	67.2	-	133	7469	6952
VC7879	B. cenocepacia	Contig	8.0297	67	-	158	7707	7208
VC7880	B. cenocepacia	Contig	8.11527	66.9	-	244	7843	7294
VC7884	B. cenocepacia	Contig	7.96294	67.1	-	105	7529	7076
VC7925	B. cenocepacia	Contig	8.10311	67	-	182	7843	7378
VC7932	B. cenocepacia	Contig	7.86782	67.1	-	122	7564	7172
VC7933	B. cenocepacia	Contig	7.934	67.1	-	142	7606	7219
VC7945	B. cenocepacia	Contig	8.08836	67	-	137	7763	7335
VC7949	B. cenocepacia	Contig	8.018	67	-	144	7667	7241
VC7964	B. cenocepacia	Contig	8.42493	67	-	160	8054	7575
VC7965	B. cenocepacia	Contig	8.5067	67	-	174	8150	7628
VC7985	B. cenocepacia	Contig	8.05361	67	-	151	7749	7202
VC7986	B. cenocepacia	Contig	7.69975	67.2	-	130	7434	6891
VC8057	B. cenocepacia	Contig	8.0645	67.1	-	191	7650	7191
VC8068	B. cenocepacia	Contig	8.38438	67	-	191	8027	7535
VC8069	B. cenocepacia	Contig	8.27773	67	-	164	7949	7465
VC8222	B. cenocepacia	Contig	8.03094	67.1	-	177	7630	7158
VC8319	B. cenocepacia	Contig	8.02348	66.9	-	206	7743	7192
VC8379	B. cenocepacia	Contig	8.05273	67	-	115	7662	7230
VC8381	B. cenocepacia	Contig	7.78796	67	-	157	7458	7031
VC8402	B. cenocepacia	Contig	7.78997	67	-	133	7453	7037
VC8412	B. cenocepacia	Contig	7.96257	67	-	184	7696	7249
VC8542	B. cenocepacia	Contig	8.27586	67	-	212	7946	7435
VC8556	B. cenocepacia	Contig	8.10026	67	-	181	7686	7248
VC8865	B. cenocepacia	Contig	8.19989	67	-	189	7890	7383
VC8945	B. cenocepacia	Contig	8.10547	67	-	149	7677	7249
VC8946	B. cenocepacia	Contig	8.13425	67	-	236	7712	7272
VC8947	B. cenocepacia	Contig	8.56021	67	-	154	8112	7652
VC9040	B. cenocepacia	Contig	7.88013	67.1	-	128	7559	7116
VC9041	B. cenocepacia	Contig	8.2434	67	-	140	7950	7399
VC9272	B. cenocepacia	Contig	8.28791	67	-	217	7965	7461
VC9444	B. cenocepacia	Contig	8.02123	66.9	-	308	7796	7224
VC9459	B. cenocepacia	Contig	8.0146	67	-	184	7762	7475
VC9478	B. cenocepacia	Contig	7.45145	67.1	-	145	7157	6672
VC9612	B. cenocepacia	Contig	8.20844	67	-	173	7806	7319
VC9670	B. cenocepacia	Contig	8.02956	67	-	165	7647	7172
VC9789	B. cenocepacia	Contig	7.80352	66.9	-	7	7397	7052
VC9842	B. cenocepacia	Contig	7.69329	67	-	118	7354	6939
VC9855	B. cenocepacia	Contig	8.39054	67.1	-	94	7966	7618
VC9872	B. cenocepacia	Contig	8.03359	67	-	189	7742	7218
VC9970	B. cenocepacia	Contig	8.65325	67.2	-	109	8205	7687
79_BCEN	Burkholderia seminalis	Scaffold	7.85156	66.8	-	2559	-	-
AU0756	Burkholderia sp. nov.	Contig	7.26124	67	-	98	6842	6452
Bp8957	Burkholderia sp. nov.	Contig	7.56637	66.8	-	61	7115	6754
Bp8970	Burkholderia sp. nov.	Contig	7.41251	67.1	-	51	6986	6655
Bp8978	Burkholderia sp. nov.	Contig	7.55269	66.8	-	74	7089	6740
Bp8979	Burkholderia sp. nov.	Contig	7.55294	66.8	-	61	7094	6743
Bp8985	Burkholderia sp. nov.	Contig	7.39275	67	-	52	6974	6644
Bp9006	Burkholderia sp. nov.	Contig	7.52289	66.9	-	50	7128	6790
Bp9009	Burkholderia sp. nov.	Contig	7.55238	67	-	191	7167	6781
Bp9021	Burkholderia sp. nov.	Contig	7.99408	66.6	-	178	7562	7126
Bp9023	Burkholderia sp. nov.	Contig	7.33311	67.1	-	59	6891	6542
Bp9127	Burkholderia sp. nov.	Contig	7.69277	66.6	-	71	7234	6855
Bp9129	Burkholderia sp. nov.	Contig	7.6905	66.6	-	70	7226	6850
Bp9150	Burkholderia sp. nov.	Contig	7.51785	67	-	68	7063	6711
C14	Burkholderia sp. nov.	Contig	7.26132	67	-	1002	7109	6293
D2AES	Burkholderia sp. nov.	Contig	7.47795	67	-	339	7205	6645
FDAARGOS_544	Burkholderia sp. nov.	Contig	7.71084	66.8	-	4	7268	6868
FDAARGOS_82	Burkholderia sp. nov.	Contig	7.31971	66.9	-	16	6933	6439
PC184	Burkholderia sp. nov.	Scaffold	7.03517	66.5	-	3	5788	5535
PT15	Burkholderia sp. nov.	Contig	7.64846	66.8	-	516	7462	6779
S2AES	Burkholderia sp. nov.	Contig	7.28395	66.8	-	440	7048	6479
VC12792	Burkholderia sp. nov.	Contig	7.50521	67.1	-	61	7013	6710
VC13476	Burkholderia sp. nov.	Contig	7.48017	67	-	95	7085	6694
VC14488	Burkholderia sp. nov.	Contig	7.55429	67	-	103	7135	6770
VC15200	Burkholderia sp. nov.	Contig	7.89357	66.9	-	127	7449	7047
VC7849	Burkholderia sp. nov.	Contig	7.66238	67	-	122	7239	6868
VC7881	Burkholderia sp. nov.	Contig	7.13164	66.9	-	123	6752	6375
VC8156	Burkholderia sp. nov.	Contig	7.71058	67	-	105	7275	6909
VC8672	Burkholderia sp. nov.	Contig	7.51297	67	-	84	7104	6739
VC9160	Burkholderia sp. nov.	Contig	7.69766	67	-	146	7286	6900
VC9958	Burkholderia sp. nov.	Contig	7.37268	66.9	-	132	6964	6588
CEIB S4-3	undefined species	Contig	8.97	65.68	-	99	8295	8165
CEIB_S5-1	undefined species	Contig	8.0555	66.6	-	177	7433	7050
Bp8968	undefined species	Contig	7.80354	66.7	-	105	7285	6863
Bp8969	undefined species	Contig	7.6558	66.8	-	114	7190	6775
Bp9005	undefined species	Contig	8.10757	66.5	-	253	7699	7178
Bp9037	undefined species	Contig	7.63914	66.8	-	111	7169	6771
Bp9117	undefined species	Contig	7.72518	66.8	-	109	7236	6825
Bp9118	undefined species	Contig	7.73926	66.7	-	118	7290	6888
Bp9128	undefined species	Contig	7.53964	66.9	-	106	7070	6692
Bp9135	undefined species	Contig	7.79187	66.7	-	130	7310	6885
Bp9145	undetermined	Contig	7.55	67	-	70	7161	6785
Bp9146	undetermined	Contig	7.46291	67.1	-	68	7044	6680
YG-3	undetermined	Complete	8.03646	66.7857	3c	-	7512	7089
