# Supplementary material for: Genomic analyses of Burkholderia cenocepacia reveal multiple species with differential host-adaptation to plants and humans
Source: BMC Genomics. 2019 Nov 4;20:803. doi: 10.1186/s12864-019-6186-z (PMC6829993; doi:10.1186/s12864-019-6186-z)
Supplement: Supplementary file 7 — Additional file 7: Table S4. Specific core-genomes of B. cenocepacia and Burkholderia sp. nov. Each gene is detailed with its function, abundance within the species and average length. Their presence within a genome is marked with an “X”. The genes further described in the study are highlighted in yellow. [file 12864_2019_6186_MOESM7_ESM.xlsx]

## Sheet: Burkholderia sp. nov.
Gene	Annotation	No. isolates	Avg group size nuc	ABIP444	AU1054	CR318	FL-5-3-30-S1-D7	HI2424	KC01	MC03	PC184Mulks	Tatl-371	VC12802	VC7848
ves	Protein Ves	9	623		X	X	X	X		X	X	X	X	X
fcbA2	4-chlorobenzoate--CoA ligase	10	1770	X	X	X	X	X	X		X	X	X	X
yadA	Adhesin YadA	9	1683	X	X	X	X	X		X		X	X	X
lppC	Putative lipoprotein LppC	10	596	X	X	X	X	X		X	X	X	X	X
recD	RecBCD enzyme subunit RecD	10	2289	X		X	X	X	X	X	X	X	X	X
pbpF	Penicillin-binding protein 2D	9	2428	X	X	X	X	X		X		X	X	X
yoeB	Toxin YoeB	10	266		X	X	X	X	X	X	X	X	X	X
yefM	Antitoxin YefM	10	260		X	X	X	X	X	X	X	X	X	X
fabI	Enoyl-[acyl-carrier-protein] reductase [NADH] FabI	10	779	X	X	X		X	X	X	X	X	X	X
mdtO	Multidrug resistance protein MdtO	10	1948	X	X	X	X	X		X	X	X	X	X
ddpX	D-alanyl-D-alanine dipeptidase	10	563	X	X	X	X	X		X	X	X	X	X
fitB	Toxin FitB	10	416	X	X	X	X	X		X	X	X	X	X
oxd	Phenylacetaldoxime dehydratase	9	1057	X	X	X	X	X		X		X	X	X
nthA	Nitrile hydratase subunit alpha	9	599	X	X	X	X	X		X		X	X	X
nthB	Nitrile hydratase subunit beta	9	653	X	X	X	X	X		X		X	X	X
group_8626	Beta-monoglucosyldiacylglycerol synthase	10	1567	X	X	X		X	X	X	X	X	X	X
tgpA	Protein-glutamine gamma-glutamyltransferase	10	1092	X	X	X	X	X	X	X		X	X	X
mcp2	Methyl-accepting chemotaxis protein 2	10	752	X	X	X	X	X	X	X		X	X	X
kfoC	Chondroitin synthase	10	959	X	X	X	X	X		X	X	X	X	X
yegE	putative diguanylate cyclase YegE	9	1195	X	X	X	X	X		X		X	X	X
kefF	Glutathione-regulated potassium-efflux system ancillary protein KefF	9	779	X	X	X	X	X		X		X	X	X
bag	IgA FC receptor	10	1117	X	X	X	X	X		X	X	X	X	X
apnhaP	Na(+)/H(+) antiporter ApNhaP	10	1580	X	X	X	X	X		X	X	X	X	X
yabI	Inner membrane protein YabI	10	1956	X		X	X	X	X	X	X	X	X	X
gst	Glutathione S-transferase GST-4.5	10	595	X		X	X	X	X	X	X	X	X	X
lgrE	Linear gramicidin dehydrogenase LgrE	10	763	X		X	X	X	X	X	X	X	X	X
gerN	Na(+)/H(+)-K(+) antiporter GerN	10	1187	X		X	X	X	X	X	X	X	X	X
phoP	Transcriptional regulatory protein PhoP	10	674	X		X	X	X	X	X	X	X	X	X
ompV	Outer membrane protein OmpV	10	797	X		X	X	X	X	X	X	X	X	X
yqjI	Transcriptional regulator YqjI	10	715		X	X	X	X	X	X	X	X	X	X
relE	mRNA interferase RelE	9	216	X	X	X	X	X	X		X		X	X
yedZ	Sulfoxide reductase heme-binding subunit YedZ	10	686	X	X	X	X	X		X	X	X	X	X
mlaA	putative phospholipid-binding lipoprotein MlaA	10	961	X	X	X	X	X		X	X	X	X	X
flu	Antigen 43	10	5034	X	X	X	X	X		X	X	X	X	X
rmlD	dTDP-4-dehydrorhamnose reductase	10	885		X	X	X	X	X	X	X	X	X	X
gnu	N-acetyl-alpha-D-glucosaminyl-diphospho-ditrans,octacis-undecaprenol 4-epimerase	10	965		X	X	X	X	X	X	X	X	X	X
csbC	putative metabolite transport protein CsbC	10	1442	X	X	X		X	X	X	X	X	X	X
feaR	Transcriptional activator FeaR	10	1051	X	X	X		X	X	X	X	X	X	X
treY	Maltooligosyl trehalose synthase	9	2572	X	X	X		X	X	X		X	X	X
yddE	putative isomerase YddE	9	872	X	X	X		X	X	X		X	X	X
tktB	Transketolase 2	10	2045	X	X	X		X	X	X	X	X	X	X
tfdA	Alpha-ketoglutarate-dependent 2,4-dichlorophenoxyacetate dioxygenase	9	917	X	X	X		X	X	X	X	X	X
qorB	Quinone oxidoreductase 2	10	854	X	X	X		X	X	X	X	X	X	X
rhaM	L-rhamnose mutarotase	10	314	X	X	X		X	X	X	X	X	X	X
rfbC	dTDP-4-dehydrorhamnose 3,5-epimerase	10	555	X	X	X		X	X	X	X	X	X	X
group_4638	18 kDa heat shock protein	10	443	X	X	X		X	X	X	X	X	X	X
fabG2	putative oxidoreductase	10	749	X	X	X		X	X	X	X	X	X	X
gsiB	Glutathione-binding protein GsiB	9	1583	X	X	X		X	X	X		X	X	X
narL	putative transcriptional regulatory protein NarL	9	1346	X	X	X		X	X	X		X	X	X
group_6539	Extracellular serine protease	9	1961	X	X	X		X	X	X		X	X	X
uxaA	Altronate dehydratase	9	1523	X	X	X		X	X	X		X	X	X
uxaB	Altronate oxidoreductase	9	1162	X	X	X		X	X	X		X	X	X
lgoD	L-galactonate-5-dehydrogenase	9	1010	X	X	X		X	X	X		X	X	X
arsB	Arsenical pump membrane protein	9	1253	X	X	X		X	X	X		X	X	X
cysK	Cysteine synthase	9	938	X	X	X		X	X	X		X	X	X
xecD	2-(R)-hydroxypropyl-CoM dehydrogenase	9	923	X	X	X		X	X	X		X	X	X
csd	putative cysteine desulfurase	9	1259	X	X	X		X	X	X		X	X	X
prpC2	2-methylcitrate synthase 2	9	1250		X	X		X	X	X	X	X	X	X
yfcS	putative fimbrial chaperone YfcS	10	746	X	X	X	X	X		X	X	X	X	X
focA	putative formate transporter 1	10	842	X	X	X		X	X	X	X	X	X	X
nasR	Nitrate regulatory protein	10	1355	X	X	X		X	X	X	X	X	X	X
mdoC	Glucans biosynthesis protein C	9	1157	X	X	X		X		X	X	X	X	X
ntrC	Nitrogen assimilation regulatory protein	9	1125	X	X	X		X		X	X	X	X	X
arnE	4-amino-4-deoxy-L-arabinose-phosphoundecaprenol flippase subunit ArnE	9	1101	X	X	X		X		X	X	X	X	X
bchI	Magnesium-chelatase 38 kDa subunit	10	1016	X	X	X	X	X		X	X	X	X	X
group_8699	Ribonuclease VapC32	10	371	X	X	X	X	X	X	X	X	X		X
group_16028	Antitoxin VapB32	10	197	X	X	X	X	X	X	X	X	X		X

## Sheet: B. cenocepacia
Gene	Annotation	No. isolates	Avg group size nuc	842	895	BC-3	J2315	BC-7	H111	K56-2Valvano	GIMC4560Bcn122	MSMSB384	F01	VC2307	ST32	VC12308	VC1254
astE	Succinylglutamate desuccinylase	12	1043	X			X	X	X	X	X	X	X	X	X	X	X
alkS	HTH-type transcriptional regulator AlkS	13	2501	X	X	X	X		X	X	X	X	X	X	X	X	X
tauD	Alpha-ketoglutarate-dependent taurine dioxygenase	14	848	X	X	X	X	X	X	X	X	X	X	X	X	X	X
rutB	Peroxyureidoacrylate/ureidoacrylate amidohydrolase RutB	12	619	X	X	X	X	X	X	X		X	X		X	X	X
bnzB	Benzene 1,2-dioxygenase subunit beta	12	536	X	X	X	X	X	X	X		X	X		X	X	X
ophA1	Phthalate dioxygenase reductase	12	959	X	X	X	X	X	X	X		X	X		X	X	X
yjaB	putative N-acetyltransferase YjaB	13	449	X	X	X	X	X	X	X	X	X	X	X		X	X
terE	General stress protein 16U/tellurium resistance protein terE	14	656	X	X	X	X	X	X	X	X	X	X	X	X	X	X
group_7236	TelA-like protein	14	1097	X	X	X	X	X	X	X	X	X	X	X	X	X	X
yraJ	Outer membrane usher protein YraJ	12	2382	X	X	X	X	X	X	X	X	X		X	X		X
kdgR_4	Transcriptional regulator KdgR	14	896	X	X	X	X	X	X	X	X	X	X	X	X	X	X
adrB	Putative cyclic-di-GMP phosphodiesterase AdrB	12	1563	X	X	X	X	X	X	X	X		X	X	X		X
pfkB	Putative ATP-dependent 6-phosphofructokinase isozyme 2	12	1004	X	X	X	X	X		X	X		X	X	X	X	X
phoA	Alkaline phosphatase 4	13	1391	X	X	X	X	X	X	X	X		X	X	X	X	X
dthadh	D-threo-3-hydroxyaspartate dehydratase	13	1130	X	X		X	X	X	X	X	X	X	X	X	X	X
potB	Spermidine/putrescine transport system permease protein PotB	13	990	X	X	X	X	X	X	X	X	X	X	X	X		X
group_10613	putative transporter	13	1235	X	X	X	X		X	X	X	X	X	X	X	X	X
xsc	Sulfoacetaldehyde acetyltransferase	14	1817	X	X	X	X	X	X	X	X	X	X	X	X	X	X
tauR	HTH-type transcriptional regulator TauR	14	1497	X	X	X	X	X	X	X	X	X	X	X	X	X	X
nirQ	Denitrification regulatory protein NirQ	14	833	X	X	X	X	X	X	X	X	X	X	X	X	X	X
group_10671	Glycogen synthase	13	1190	X	X	X	X	X	X	X	X	X	X	X		X	X
ydhC	Inner membrane transport protein YdhC	13	1235	X	X	X	X	X	X	X	X	X	X		X	X	X
rafR	HTH-type transcriptional regulator RafR	13	1027	X	X	X	X	X	X	X	X	X	X		X	X	X
osmE	Osmotically-inducible lipoprotein E	13	359	X	X	X	X	X	X	X	X	X	X		X	X	X
atoE	Short-chain fatty acids transporter	13	1322	X	X	X	X	X	X	X	X	X	X		X	X	X
liaR	Transcriptional regulatory protein LiaR	13	647	X	X	X	X	X	X	X	X	X	X		X	X	X
narX	Nitrate/nitrite sensor protein NarX	13	1457	X	X	X	X	X	X	X	X	X	X		X	X	X
baiE	Bile acid 7-alpha dehydratase	14	500	X	X	X	X	X	X	X	X	X	X	X	X	X	X
mmpL9	putative transport protein MmpL9	13	2459	X	X	X	X		X	X	X	X	X	X	X	X	X
yddG	Aromatic amino acid exporter YddG	12	1338	X	X		X	X	X	X	X		X	X	X	X	X
group_10755	D-galactarolactone isomerase	13	857	X	X	X	X	X	X	X	X	X	X	X		X	X
group_3820	Urea transporter	13	838	X	X	X	X		X	X	X	X	X	X	X	X	X
fitA	Antitoxin FitA	13	239		X	X	X	X	X	X	X	X	X	X	X	X	X
adhA	22 kDa adhesin	13	6386	X		X	X	X	X	X	X	X	X	X	X	X	X
group_79	Extracellular serine protease	13	4656	X	X	X	X		X	X	X	X	X	X	X	X	X
pilA	hypothetical protein	12	191	X		X	X	X	X	X	X	X	X		X	X	X
group_11008	Beta-galactosidase	13	1970	X	X	X	X	X	X	X		X	X	X	X	X	X
setC	Sugar efflux transporter C	13	1288	X	X	X	X	X	X	X		X	X	X	X	X	X
aruH	Arginine--pyruvate transaminase AruH	13	1166	X	X	X	X	X	X	X		X	X	X	X	X	X
agaS	Putative tagatose-6-phosphate ketose/aldose isomerase	13	1182	X	X	X	X	X	X		X	X	X	X	X	X	X
srlR	Glucitol operon repressor	13	818	X	X	X	X	X	X		X	X	X	X	X	X	X
group_8048	L-talarate/galactarate dehydratase	13	1062	X	X	X	X	X	X		X	X	X	X	X	X	X
yjgH	RutC family protein YjgH	12	398	X	X	X	X	X			X	X	X	X	X	X	X
prnD	Aminopyrrolnitrin oxygenase PrnD	12	344	X	X	X	X	X	X	X			X	X	X	X	X
pptA	Tautomerase PptA	13	227	X	X	X	X	X	X	X	X	X		X	X	X	X
